# Supplementary material for: The alterations in the extracellular matrix composition guide the repair of damaged liver tissue
Source: Sci Rep. 2016 Jun 6;6:27398. doi: 10.1038/srep27398 (PMC4893701; doi:10.1038/srep27398)
Supplement: Supplementary Information [file srep27398-s2.xls]

## Sheet: original dataset
Protein IDs	Majority protein IDs	Peptide counts (all)	Peptide counts (razor+unique)	Peptide counts (unique)	Protein names	Gene names	Fasta headers	Number of proteins	Peptides	Razor + unique peptides	Unique peptides	Peptides CCL1	Peptides CCL2	Peptides CCL3	Peptides DDC1	Peptides DDC2	Peptides DDC3	Peptides WT1	Peptides WT2	Peptides WT3	Razor + unique peptides CCL1	Razor + unique peptides CCL2	Razor + unique peptides CCL3	Razor + unique peptides DDC1	Razor + unique peptides DDC2	Razor + unique peptides DDC3	Razor + unique peptides WT1	Razor + unique peptides WT2	Razor + unique peptides WT3	Unique peptides CCL1	Unique peptides CCL2	Unique peptides CCL3	Unique peptides DDC1	Unique peptides DDC2	Unique peptides DDC3	Unique peptides WT1	Unique peptides WT2	Unique peptides WT3	Sequence coverage [%]	Unique + razor sequence coverage [%]	Unique sequence coverage [%]	Mol. weight [kDa]	Sequence length	Sequence lengths	Experiment CCL1	Experiment CCL2	Experiment CCL3	Experiment DDC1	Experiment DDC2
Q8K0E8	Q8K0E8	66	66	66	Fibrinogen beta chain;Fibrinopeptide B;Fibrinogen beta chain	Fgb	>sp|Q8K0E8|FIBB_MOUSE Fibrinogen beta chain OS=Mus musculus GN=Fgb PE=2 SV=1	1	66	66	66	64	57	59	51	47	48	29	44	40	64	57	59	51	47	48	29	44	40	64	57	59	51	47	48	29	44	40	88.4	88.4	88.4	54.752	481	481	441	303	399	201	150
Q8VCM7	Q8VCM7	40	40	40	Fibrinogen gamma chain	Fgg	>sp|Q8VCM7|FIBG_MOUSE Fibrinogen gamma chain OS=Mus musculus GN=Fgg PE=2 SV=1	1	40	40	40	39	35	35	30	27	25	16	30	24	39	35	35	30	27	25	16	30	24	39	35	35	30	27	25	16	30	24	83.5	83.5	83.5	49.391	436	436	331	240	331	138	98
E9PV24;Q99K47	E9PV24;Q99K47	55;49	55;49	55;49		Fga	>tr|E9PV24|E9PV24_MOUSE Protein Fga OS=Mus musculus GN=Fga PE=2 SV=1;>tr|Q99K47|Q99K47_MOUSE Fibrinogen, alpha polypeptide OS=Mus musculus GN=Fga PE=2 SV=1	2	55	55	55	54	46	47	42	31	34	22	35	28	54	46	47	42	31	34	22	35	28	54	46	47	42	31	34	22	35	28	56.7	56.7	56.7	87.428	789	789;557	186	149	159	124	78
P11276	P11276	120	120	120	Fibronectin;Anastellin	Fn1	>sp|P11276|FINC_MOUSE Fibronectin OS=Mus musculus GN=Fn1 PE=1 SV=4	1	120	120	120	111	93	106	118	94	95	65	79	77	111	93	106	118	94	95	65	79	77	111	93	106	118	94	95	65	79	77	57.7	57.7	57.7	272.53	2477	2477	252	213	250	256	180
P11087;P11087-2	P11087;P11087-2	20;18	20;18	20;18	Collagen alpha-1(I) chain	Col1a1	>sp|P11087|CO1A1_MOUSE Collagen alpha-1(I) chain OS=Mus musculus GN=Col1a1 PE=1 SV=4;>sp|P11087-2|CO1A1_MOUSE Isoform 2 of Collagen alpha-1(I) chain OS=Mus musculus GN=Col1a1	2	20	20	20	16	15	15	16	13	12	11	14	15	16	15	15	16	13	12	11	14	15	16	15	15	16	13	12	11	14	15	15	15	15	138.03	1453	1453;1225	28	26	26	31	25
Q8C196;B7ZN27;E9QAI5;G3UWN2;B2RQC6	Q8C196	95;1;1;1;1	95;1;1;1;1	95;1;1;1;1	Carbamoyl-phosphate synthase [ammonia], mitochondrial	Cps1	>sp|Q8C196|CPSM_MOUSE Carbamoyl-phosphate synthase [ammonia], mitochondrial OS=Mus musculus GN=Cps1 PE=1 SV=2	5	95	95	95	80	64	83	34	16	23	62	93	85	80	64	83	34	16	23	62	93	85	80	64	83	34	16	23	62	93	85	64.5	64.5	64.5	164.62	1500	1500;2154;2162;2164;2225	143	132	188	45	18
E9PWQ3;D3YWD1	E9PWQ3;D3YWD1	120;83	120;83	8;8		Col6a3	>tr|E9PWQ3|E9PWQ3_MOUSE Protein Col6a3 OS=Mus musculus GN=Col6a3 PE=4 SV=2;>tr|D3YWD1|D3YWD1_MOUSE Protein Col6a3 (Fragment) OS=Mus musculus GN=Col6a3 PE=4 SV=2	2	120	120	8	74	78	96	104	67	76	101	108	102	74	78	96	104	67	76	101	108	102	1	3	4	6	2	3	6	8	4	43.3	43.3	4.7	353.93	3284	3284;1703	104	111	146	157	82
Q01149;E0CXI2	Q01149	20;2	20;2	20;2	Collagen alpha-2(I) chain	Col1a2	>sp|Q01149|CO1A2_MOUSE Collagen alpha-2(I) chain OS=Mus musculus GN=Col1a2 PE=2 SV=2	2	20	20	20	19	19	16	20	19	18	18	18	19	19	19	16	20	19	18	18	18	19	19	19	16	20	19	18	18	18	19	16	16	16	129.56	1372	1372;177	35	35	29	35	35
E9PZ16;B1B0C7;Q05793	E9PZ16;B1B0C7;Q05793	125;124;98	125;124;98	125;124;98	Basement membrane-specific heparan sulfate proteoglycan core protein;Endorepellin;LG3 peptide	Hspg2	>tr|E9PZ16|E9PZ16_MOUSE Basement membrane-specific heparan sulfate proteoglycan core protein OS=Mus musculus GN=Hspg2 PE=2 SV=1;>tr|B1B0C7|B1B0C7_MOUSE Basement membrane-specific heparan sulfate proteoglycan core protein OS=Mus musculus GN=Hspg2 PE=2 SV=1;	3	125	125	125	92	65	78	108	62	95	104	105	97	92	65	78	108	62	95	104	105	97	92	65	78	108	62	95	104	105	97	43.5	43.5	43.5	469.78	4383	4383;4375;3707	154	95	134	178	87
Q5SX40;Q1WNQ6	Q5SX40	145;3	145;3	29;0	Myosin-1	Myh1	>sp|Q5SX40|MYH1_MOUSE Myosin-1 OS=Mus musculus GN=Myh1 PE=1 SV=1	2	145	145	29	14	25	18	144	3	3	3	16	25	14	25	18	144	3	3	3	16	25	1	4	3	29	0	2	1	2	4	58.8	58.8	13.6	223.34	1942	1942;95	17	29	21	302	3
CON__P15636	CON__P15636	7	7	7			>P15636 SWISS-PROT:P15636 Protease I precursor Lysyl endopeptidase Achromobacter lyticus.	1	7	7	7	7	7	6	7	6	6	3	7	6	7	7	6	7	6	6	3	7	6	7	7	6	7	6	6	3	7	6	14.5	14.5	14.5	68.124	653	653	29	26	10	16	26
E9Q9J0;P62984;P62983;E9Q4P0;E9Q5F6;E9QNP0;Q5SX22;P0CG49;P0CG50;J3QK04;F6X7C4	E9Q9J0;P62984;P62983;E9Q4P0;E9Q5F6;E9QNP0;Q5SX22;P0CG49;P0CG50;J3QK04;F6X7C4	6;6;6;6;6;6;6;6;6;5;4	6;6;6;6;6;6;6;6;6;5;4	3;3;3;3;3;3;3;3;3;3;1	Ubiquitin-60S ribosomal protein L40;Ubiquitin;60S ribosomal protein L40;Ubiquitin-40S ribosomal protein S27a;Ubiquitin;40S ribosomal protein S27a;Polyubiquitin-B;Ubiquitin;Polyubiquitin-C;Ubiquitin;Ubiquitin-related 1;Ubiquitin-related 2	Uba52;Rps27a;Kxd1;Ubc;Ubb;Gm7808;Gm7866	>tr|E9Q9J0|E9Q9J0_MOUSE Ubiquitin-60S ribosomal protein L40 (Fragment) OS=Mus musculus GN=Uba52 PE=1 SV=1;>sp|P62984|RL40_MOUSE Ubiquitin-60S ribosomal protein L40 OS=Mus musculus GN=Uba52 PE=1 SV=2;>sp|P62983|RS27A_MOUSE Ubiquitin-40S ribosomal protein S2	11	6	6	3	6	6	6	3	2	2	4	3	5	6	6	6	3	2	2	4	3	5	3	3	3	2	1	1	2	2	2	60.4	60.4	31.2	10.914	96	96;128;156;193;201;232;236;305;734;128;126	11	9	15	4	3
O70145	O70145	1	1	1	Neutrophil cytosol factor 2	Ncf2	>sp|O70145|NCF2_MOUSE Neutrophil cytosol factor 2 OS=Mus musculus GN=Ncf2 PE=2 SV=1	1	1	1	1	1	1	1	1	1	1	1	1	1	1	1	1	1	1	1	1	1	1	1	1	1	1	1	1	1	1	1	3.6	3.6	3.6	59.485	525	525	1	1	1	1	1
E9Q8N1;E9Q8K5;A2ASS6;A2ASS6-2;F7CR78;A2ASS6-3;A2AT70;A2AT66;A2AT65;A2AT68;A2AT64;A2AT67;F6RSJ3;Q8BUJ6	E9Q8N1;E9Q8K5;A2ASS6;A2ASS6-2	747;747;747;641;116;52;47;9;9;9;8;8;8;6	747;747;747;641;116;52;47;9;9;9;8;8;8;6	747;747;747;641;116;52;47;9;9;9;8;8;8;6	Titin	Ttn	>tr|E9Q8N1|E9Q8N1_MOUSE Titin OS=Mus musculus GN=Ttn PE=2 SV=1;>tr|E9Q8K5|E9Q8K5_MOUSE Titin OS=Mus musculus GN=Ttn PE=2 SV=1;>sp|A2ASS6|TITIN_MOUSE Titin OS=Mus musculus GN=Ttn PE=1 SV=1;>sp|A2ASS6-2|TITIN_MOUSE Isoform 2 of Titin OS=Mus musculus GN=Ttn	14	747	747	747	2	6	27	747	1	2	3	3	5	2	6	27	747	1	2	3	3	5	2	6	27	747	1	2	3	3	5	31.4	31.4	31.4	3716	33467	33467;33467;35213;26886;8272;5508;3409;679;710;1054;544;629;1136;645	2	6	28	918	1
Q5U458;E9Q8B3;A2A8D1	Q5U458;E9Q8B3	3;2;1	3;2;1	3;2;1	DnaJ homolog subfamily C member 11	Dnajc11	>sp|Q5U458|DJC11_MOUSE DnaJ homolog subfamily C member 11 OS=Mus musculus GN=Dnajc11 PE=2 SV=2;>tr|E9Q8B3|E9Q8B3_MOUSE DnaJ homolog subfamily C member 11 OS=Mus musculus GN=Dnajc11 PE=2 SV=1	3	3	3	3	1	1	3	2	0	1	1	3	2	1	1	3	2	0	1	1	3	2	1	1	3	2	0	1	1	3	2	10.7	10.7	10.7	63.232	559	559;402;127	1	1	3	2
P08122;D3YV27;B1AVK5	P08122	19;2;1	19;2;1	19;2;1	Collagen alpha-2(IV) chain;Canstatin	Col4a2	>sp|P08122|CO4A2_MOUSE Collagen alpha-2(IV) chain OS=Mus musculus GN=Col4a2 PE=2 SV=4	3	19	19	19	13	10	10	16	11	15	14	15	14	13	10	10	16	11	15	14	15	14	13	10	10	16	11	15	14	15	14	16.8	16.8	16.8	167.32	1707	1707;296;1691	22	14	16	36	18
Q99K41;Q68G58-3;A2AFM5;Q68G58-5;F7CPY7;Q68G58-4;Q68G58;A2AFM3;Q68G58-2;A2AFM4	Q99K41	54;1;1;1;1;1;1;1;1;1	54;1;1;1;1;1;1;1;1;1	54;1;1;1;1;1;1;1;1;1	EMILIN-1	Emilin1	>sp|Q99K41|EMIL1_MOUSE EMILIN-1 OS=Mus musculus GN=Emilin1 PE=1 SV=1	10	54	54	54	50	34	39	52	34	41	42	44	48	50	34	39	52	34	41	42	44	48	50	34	39	52	34	41	42	44	48	45.5	45.5	45.5	107.58	1017	1017;246;246;260;265;266;516;516;523;523	75	44	55	76	48
Q04857	Q04857	33	33	33	Collagen alpha-1(VI) chain	Col6a1	>sp|Q04857|CO6A1_MOUSE Collagen alpha-1(VI) chain OS=Mus musculus GN=Col6a1 PE=2 SV=1	1	33	33	33	26	27	23	26	15	20	32	30	30	26	27	23	26	15	20	32	30	30	26	27	23	26	15	20	32	30	30	38.6	38.6	38.6	108.49	1025	1025	39	37	36	42	19
Q02788	Q02788	33	33	10	Collagen alpha-2(VI) chain	Col6a2	>sp|Q02788|CO6A2_MOUSE Collagen alpha-2(VI) chain OS=Mus musculus GN=Col6a2 PE=2 SV=3	1	33	33	10	29	28	29	27	13	15	25	29	28	29	28	29	27	13	15	25	29	28	9	8	8	10	6	4	6	8	8	27.9	27.9	9.9	110.33	1034	1034	41	43	45	36	15
CON__P04264;CON__tr|G3N0V2|G3N0V2_BOVIN	CON__P04264	41;6	41;6	27;2			>P04264 SWISS-PROT:P04264 Tax_Id=9606 Gene_Symbol=KRT1 Keratin, type II cytoskeletal 1	2	41	41	27	38	34	28	24	27	29	26	34	31	38	34	28	24	27	29	26	34	31	26	23	17	14	17	20	17	23	20	49.5	49.5	40.4	66.017	644	644;606	66	60	45	32	34
Q61176	Q61176	21	21	21	Arginase-1	Arg1	>sp|Q61176|ARGI1_MOUSE Arginase-1 OS=Mus musculus GN=Arg1 PE=1 SV=1	1	21	21	21	20	18	20	15	10	13	14	20	20	20	18	20	15	10	13	14	20	20	20	18	20	15	10	13	14	20	20	68.7	68.7	68.7	34.807	323	323	40	34	39	27	15
CON__P13645;CON__tr|A6QNZ7|A6QNZ7_BOVIN;CON__sp|P06394|K1C10_BOVIN;P02535-3;P02535-2;A2A513;P02535;CON__P02535-1;CON__Q7Z3Y7;CON__Q2M2I5;CON__Q7Z3Y8;CON__sp|Q0P5J6|K1C27_BOVIN;A6BLY7;CON__sp|Q148H6|K1C28_BOVIN;CON__tr|F1MFW9|F1MFW9_BOVIN;A1L317;CON__sp|Q0P5J4|K1C25_BOVIN;CON__Q7Z3Z0;Q8VCW2;Q9Z320;CON__Q7Z3Y9	CON__P13645	34;10;10;9;9;9;9;9;6;5;4;4;4;4;4;3;2;2;1;1;1	34;10;10;9;9;9;9;9;6;5;4;4;4;4;4;3;2;2;1;1;1	24;4;4;4;4;4;4;4;1;0;1;1;0;1;0;0;1;1;0;0;0			>P13645 SWISS-PROT:P13645 Tax_Id=9606 Gene_Symbol=KRT10 Keratin, type I cytoskeletal 10	21	34	34	24	30	30	21	26	22	24	19	25	28	30	30	21	26	22	24	19	25	28	23	24	17	21	18	20	15	21	22	53.6	53.6	46.5	59.51	593	593;526;526;462;561;561;570;570;486;525;459;460;462;464;481;512;450;450;446;448;468	63	67	28	33	34
P60710;E9Q5F4;E9Q1F2;E9Q2D1	P60710;E9Q5F4;E9Q1F2	20;16;15;4	20;16;15;4	1;1;1;1	Actin, cytoplasmic 1;Actin, cytoplasmic 1, N-terminally processed	Actb	>sp|P60710|ACTB_MOUSE Actin, cytoplasmic 1 OS=Mus musculus GN=Actb PE=1 SV=1;>tr|E9Q5F4|E9Q5F4_MOUSE Actin, cytoplasmic 1 (Fragment) OS=Mus musculus GN=Actb PE=2 SV=1;>tr|E9Q1F2|E9Q1F2_MOUSE Actin, cytoplasmic 1 OS=Mus musculus GN=Actb PE=2 SV=1	4	20	20	1	19	15	14	15	4	6	12	18	20	19	15	14	15	4	6	12	18	20	1	1	1	0	0	1	1	1	1	69.3	69.3	4.5	41.736	375	375;265;295;108	37	28	25	21	5
Q8VDD5;F2Z494;Q8BXF2	Q8VDD5	87;2;2	86;2;2	76;1;0	Myosin-9	Myh9	>sp|Q8VDD5|MYH9_MOUSE Myosin-9 OS=Mus musculus GN=Myh9 PE=1 SV=4	3	87	86	76	75	44	44	25	7	4	60	67	58	75	44	44	24	7	4	60	67	58	68	41	41	20	6	3	55	60	54	45.5	45.1	40.4	226.37	1960	1960;120;231	105	57	61	32	8
F8VQJ3;P02468;F6TLW1;F6SFQ3;A2ATM9;Q9R0B6	F8VQJ3;P02468	42;40;7;4;1;1	42;40;7;4;1;1	42;40;7;4;1;1	Laminin subunit gamma-1	Lamc1	>tr|F8VQJ3|F8VQJ3_MOUSE Laminin subunit gamma-1 OS=Mus musculus GN=Lamc1 PE=2 SV=1;>sp|P02468|LAMC1_MOUSE Laminin subunit gamma-1 OS=Mus musculus GN=Lamc1 PE=1 SV=2	6	42	42	42	34	31	28	36	28	27	38	35	36	34	31	28	36	28	27	38	35	36	34	31	28	36	28	27	38	35	36	31.9	31.9	31.9	177.19	1607	1607;1607;125;104;1537;1581	47	41	38	53	33
P11679;CON__P05787;CON__H-INV:HIT000292931;Q99M73;CON__tr|E1BIL2|E1BIL2_BOVIN;CON__tr|F1N362|F1N362_BOVIN;CON__Q9H552;CON__tr|A4IFP2|A4IFP2_BOVIN;CON__H-INV:HIT000016045;CON__sp|P04263|K2CA_BOVIN;CON__tr|A4IFN4|A4IFN4_BOVIN;CON__tr|E1BIX9|E1BIX9_BOVIN;CON__Q14CN4-1;Q6IME9;CON__Q6IME9;CON__Q3SY84;CON__sp|Q148H8|K2C72_BOVIN;CON__sp|Q148H5|K2C71_BOVIN;CON__Q7RTS7;CON__sp|A7YWK3|K2C73_BOVIN;CON__Q32M…	P11679	35;16;9;5;4;4;3;3;1;1;1;1;1;1;1;1;1;1;1;1;1;1;1;1	35;16;9;5;4;4;3;3;1;1;1;1;1;1;1;1;1;1;1;1;1;1;1;1	22;6;4;0;0;0;0;0;1;0;0;0;0;0;0;0;0;0;0;0;0;0;0;0	Keratin, type II cytoskeletal 8	Krt8	>sp|P11679|K2C8_MOUSE Keratin, type II cytoskeletal 8 OS=Mus musculus GN=Krt8 PE=1 SV=4	24	35	35	22	30	30	32	24	12	19	21	31	30	30	30	32	24	12	19	21	31	30	18	19	20	16	9	13	14	19	17	79.6	79.6	63.1	54.565	490	490;483;443;603;541;593;499;549;99;182;184;464;511;520;520;523;524;525;529;540;540;550;552;594	50	50	56	38	15
CON__P35527	CON__P35527	27	27	27			>P35527 SWISS-PROT:P35527 Tax_Id=9606 Gene_Symbol=KRT9 Keratin, type I cytoskeletal 9	1	27	27	27	26	26	21	18	23	25	13	19	23	26	26	21	18	23	25	13	19	23	26	26	21	18	23	25	13	19	23	49.8	49.8	49.8	62.129	623	623	53	47	35	26	40
P56480	P56480	26	26	26	ATP synthase subunit beta, mitochondrial	Atp5b	>sp|P56480|ATPB_MOUSE ATP synthase subunit beta, mitochondrial OS=Mus musculus GN=Atp5b PE=1 SV=2	1	26	26	26	18	24	23	9	4	0	18	26	25	18	24	23	9	4	0	18	26	25	18	24	23	9	4	0	18	26	25	69.4	69.4	69.4	56.3	529	529	29	40	40	11	5
P16460;J3QNG0	P16460;J3QNG0	31;27	31;27	31;27	Argininosuccinate synthase	Ass1;Gm5424	>sp|P16460|ASSY_MOUSE Argininosuccinate synthase OS=Mus musculus GN=Ass1 PE=1 SV=1;>tr|J3QNG0|J3QNG0_MOUSE MCG15755 OS=Mus musculus GN=Gm5424 PE=3 SV=1	2	31	31	31	27	26	27	25	7	20	15	27	29	27	26	27	25	7	20	15	27	29	27	26	27	25	7	20	15	27	29	74.5	74.5	74.5	46.584	412	412;412	51	35	54	36	7
P02463	P02463	11	11	9	Collagen alpha-1(IV) chain;Arresten	Col4a1	>sp|P02463|CO4A1_MOUSE Collagen alpha-1(IV) chain OS=Mus musculus GN=Col4a1 PE=2 SV=4	1	11	11	9	10	6	10	11	10	8	10	11	10	10	6	10	11	10	8	10	11	10	8	6	9	9	9	7	8	9	8	8.4	8.4	7.8	160.68	1669	1669	22	12	19	44	19
P05784;CON__P05784;CON__tr|F6S1Q0|F6S1Q0_BOVIN;CON__tr|A6H7D3|A6H7D3_BOVIN	P05784;CON__P05784	30;30;9;9	29;29;8;8	28;28;7;7	Keratin, type I cytoskeletal 18	Krt18	>sp|P05784|K1C18_MOUSE Keratin, type I cytoskeletal 18 OS=Mus musculus GN=Krt18 PE=1 SV=5;>P05784 SWISS-PROT:P05784 Tax_Id=10090 Gene_Symbol=Krt18 Keratin, type I cytoskeletal 18	4	30	29	28	22	27	29	20	13	18	15	26	24	21	27	29	19	12	17	14	25	23	20	26	28	18	11	17	13	24	22	77.3	75.7	73.5	47.538	423	423;423;429;442	37	46	50	30	16
P54869;Q8JZK9	P54869	22;1	22;1	22;1	Hydroxymethylglutaryl-CoA synthase, mitochondrial	Hmgcs2	>sp|P54869|HMCS2_MOUSE Hydroxymethylglutaryl-CoA synthase, mitochondrial OS=Mus musculus GN=Hmgcs2 PE=1 SV=2	2	22	22	22	17	18	21	4	1	4	8	20	20	17	18	21	4	1	4	8	20	20	17	18	21	4	1	4	8	20	20	55.5	55.5	55.5	56.822	508	508;520	24	23	31	5	1
P12710	P12710	10	10	10	Fatty acid-binding protein, liver	Fabp1	>sp|P12710|FABPL_MOUSE Fatty acid-binding protein, liver OS=Mus musculus GN=Fabp1 PE=1 SV=2	1	10	10	10	8	6	7	1	3	1	4	10	10	8	6	7	1	3	1	4	10	10	8	6	7	1	3	1	4	10	10	78.7	78.7	78.7	14.245	127	127	17	10	21	1	4
P62806	P62806	11	11	11	Histone H4	Hist1h4a	>sp|P62806|H4_MOUSE Histone H4 OS=Mus musculus GN=Hist1h4a PE=1 SV=2	1	11	11	11	4	10	9	9	2	2	9	10	10	4	10	9	9	2	2	9	10	10	4	10	9	9	2	2	9	10	10	63.1	63.1	63.1	11.367	103	103	7	20	19	16	2
P63017;Q504P4;D3Z5E2;P17156;D3YW43	P63017;Q504P4	34;33;9;9;8	34;33;9;9;8	28;27;5;4;4	Heat shock cognate 71 kDa protein	Hspa8	>sp|P63017|HSP7C_MOUSE Heat shock cognate 71 kDa protein OS=Mus musculus GN=Hspa8 PE=1 SV=1;>tr|Q504P4|Q504P4_MOUSE Heat shock cognate 71 kDa protein OS=Mus musculus GN=Hspa8 PE=2 SV=1	5	34	34	28	33	28	29	8	5	6	13	30	30	33	28	29	8	5	6	13	30	30	27	23	23	7	3	4	10	25	25	53.9	53.9	45.4	70.87	646	646;627;116;633;158	47	44	51	11	5
Q61001	Q61001	47	47	47	Laminin subunit alpha-5	Lama5	>sp|Q61001|LAMA5_MOUSE Laminin subunit alpha-5 OS=Mus musculus GN=Lama5 PE=1 SV=4	1	47	47	47	27	18	24	30	11	18	39	36	40	27	18	24	30	11	18	39	36	40	27	18	24	30	11	18	39	36	40	19.7	19.7	19.7	404.05	3718	3718	31	19	29	39	11
Q99LC5	Q99LC5	17	17	17	Electron transfer flavoprotein subunit alpha, mitochondrial	Etfa	>sp|Q99LC5|ETFA_MOUSE Electron transfer flavoprotein subunit alpha, mitochondrial OS=Mus musculus GN=Etfa PE=1 SV=2	1	17	17	17	16	15	17	3	1	3	5	15	16	16	15	17	3	1	3	5	15	16	16	15	17	3	1	3	5	15	16	67	67	67	35.009	333	333	22	22	27	4	1
P10493	P10493	27	27	27	Nidogen-1	Nid1	>sp|P10493|NID1_MOUSE Nidogen-1 OS=Mus musculus GN=Nid1 PE=1 SV=2	1	27	27	27	22	20	21	24	19	19	18	20	21	22	20	21	24	19	19	18	20	21	22	20	21	24	19	19	18	20	21	31.7	31.7	31.7	136.54	1245	1245	31	25	28	33	23
Q9CPX4;P29391;P49945;H3BKD3	Q9CPX4;P29391;P49945	12;12;6;4	12;12;6;4	12;12;6;4	Ferritin;Ferritin light chain 1;Ferritin light chain 2	Ftl1;Ftl2	>tr|Q9CPX4|Q9CPX4_MOUSE Ferritin OS=Mus musculus GN=Ftl1 PE=2 SV=1;>sp|P29391|FRIL1_MOUSE Ferritin light chain 1 OS=Mus musculus GN=Ftl1 PE=1 SV=2;>sp|P49945|FRIL2_MOUSE Ferritin light chain 2 OS=Mus musculus GN=Ftl2 PE=2 SV=2	4	12	12	12	12	8	9	0	3	0	2	10	8	12	8	9	0	3	0	2	10	8	12	8	9	0	3	0	2	10	8	63.9	63.9	63.9	20.772	183	183;183;183;84	28	15	19		3
O35490	O35490	26	26	22	Betaine--homocysteine S-methyltransferase 1	Bhmt	>sp|O35490|BHMT1_MOUSE Betaine--homocysteine S-methyltransferase 1 OS=Mus musculus GN=Bhmt PE=2 SV=1	1	26	26	22	22	15	22	6	2	8	10	22	21	22	15	22	6	2	8	10	22	21	18	13	18	5	2	7	8	18	17	68.8	68.8	58.5	45.02	407	407	32	20	47	7	4
Q8BWT1	Q8BWT1	23	23	23	3-ketoacyl-CoA thiolase, mitochondrial	Acaa2	>sp|Q8BWT1|THIM_MOUSE 3-ketoacyl-CoA thiolase, mitochondrial OS=Mus musculus GN=Acaa2 PE=1 SV=3	1	23	23	23	15	18	18	4	1	1	9	22	21	15	18	18	4	1	1	9	22	21	15	18	18	4	1	1	9	22	21	69.3	69.3	69.3	41.829	397	397	29	34	36	4	1
Q03265;D3Z6F5;D6RJ16	Q03265;D3Z6F5	31;29;3	31;29;3	31;29;3	ATP synthase subunit alpha, mitochondrial;ATP synthase subunit alpha	Atp5a1	>sp|Q03265|ATPA_MOUSE ATP synthase subunit alpha, mitochondrial OS=Mus musculus GN=Atp5a1 PE=1 SV=1;>tr|D3Z6F5|D3Z6F5_MOUSE ATP synthase subunit alpha OS=Mus musculus GN=Atp5a1 PE=3 SV=1	3	31	31	31	24	21	24	20	2	0	19	29	28	24	21	24	20	2	0	19	29	28	24	21	24	20	2	0	19	29	28	59.9	59.9	59.9	59.752	553	553;503;89	32	30	34	30	2
Q61292	Q61292	44	44	44	Laminin subunit beta-2	Lamb2	>sp|Q61292|LAMB2_MOUSE Laminin subunit beta-2 OS=Mus musculus GN=Lamb2 PE=2 SV=2	1	44	44	44	31	19	22	33	11	20	35	38	36	31	19	22	33	11	20	35	38	36	31	19	22	33	11	20	35	38	36	29.5	29.5	29.5	196.58	1799	1799	39	21	28	40	13
P47738;D3YYF3	P47738	21;3	21;3	21;3	Aldehyde dehydrogenase, mitochondrial	Aldh2	>sp|P47738|ALDH2_MOUSE Aldehyde dehydrogenase, mitochondrial OS=Mus musculus GN=Aldh2 PE=1 SV=1	2	21	21	21	20	19	19	3	0	3	9	18	18	20	19	19	3	0	3	9	18	18	20	19	19	3	0	3	9	18	18	51.8	51.8	51.8	56.537	519	519;185	29	26	29	4
P38647	P38647	26	26	26	Stress-70 protein, mitochondrial	Hspa9	>sp|P38647|GRP75_MOUSE Stress-70 protein, mitochondrial OS=Mus musculus GN=Hspa9 PE=1 SV=3	1	26	26	26	26	23	24	5	0	4	8	21	21	26	23	24	5	0	4	8	21	21	26	23	24	5	0	4	8	21	21	40.6	40.6	40.6	73.46	679	679	43	38	43	5
P09528	P09528	13	13	13	Ferritin heavy chain	Fth1	>sp|P09528|FRIH_MOUSE Ferritin heavy chain OS=Mus musculus GN=Fth1 PE=1 SV=2	1	13	13	13	13	7	8	0	0	0	0	6	4	13	7	8	0	0	0	0	6	4	13	7	8	0	0	0	0	6	4	70.9	70.9	70.9	21.066	182	182	28	12	16
P24270;A2AL20	P24270	28;12	28;12	28;12	Catalase	Cat	>sp|P24270|CATA_MOUSE Catalase OS=Mus musculus GN=Cat PE=1 SV=4	2	28	28	28	27	18	20	6	1	3	8	25	26	27	18	20	6	1	3	8	25	26	27	18	20	6	1	3	8	25	26	66.8	66.8	66.8	59.795	527	527;176	39	26	33	7	1
P07724	P07724	22	22	22	Serum albumin	Alb	>sp|P07724|ALBU_MOUSE Serum albumin OS=Mus musculus GN=Alb PE=1 SV=3	1	22	22	22	18	15	20	9	2	3	10	17	22	18	15	20	9	2	3	10	17	22	18	15	20	9	2	3	10	17	22	46.7	46.7	46.7	68.692	608	608	28	19	37	11	2
P10126;D3YZ68;D3Z3I8;P62631	P10126;D3YZ68	17;10;8;8	17;10;8;8	17;10;8;8	Elongation factor 1-alpha 1	Eef1a1	>sp|P10126|EF1A1_MOUSE Elongation factor 1-alpha 1 OS=Mus musculus GN=Eef1a1 PE=1 SV=3;>tr|D3YZ68|D3YZ68_MOUSE Elongation factor 1-alpha 1 (Fragment) OS=Mus musculus GN=Eef1a1 PE=2 SV=1	4	17	17	17	16	16	16	10	3	8	7	14	13	16	16	16	10	3	8	7	14	13	16	16	16	10	3	8	7	14	13	47.8	47.8	47.8	50.113	462	462;249;186;463	29	21	24	13	4
P21614	P21614	11	11	11	Vitamin D-binding protein	Gc	>sp|P21614|VTDB_MOUSE Vitamin D-binding protein OS=Mus musculus GN=Gc PE=1 SV=2	1	11	11	11	7	4	10	2	1	1	0	1	1	7	4	10	2	1	1	0	1	1	7	4	10	2	1	1	0	1	1	27.7	27.7	27.7	53.6	476	476	7	4	12	2	1
P32020;P32020-2;A2APS4;A2APS5	P32020;P32020-2	25;13;9;1	25;13;9;1	25;13;9;1	Non-specific lipid-transfer protein	Scp2	>sp|P32020|NLTP_MOUSE Non-specific lipid-transfer protein OS=Mus musculus GN=Scp2 PE=1 SV=3;>sp|P32020-2|NLTP_MOUSE Isoform SCP2 of Non-specific lipid-transfer protein OS=Mus musculus GN=Scp2	4	25	25	25	14	23	23	1	0	0	3	15	16	14	23	23	1	0	0	3	15	16	14	23	23	1	0	0	3	15	16	52.7	52.7	52.7	59.125	547	547;143;231;110	22	43	51	1
Q8R429;F6RQN3	Q8R429	32;2	32;2	21;2	Sarcoplasmic/endoplasmic reticulum calcium ATPase 1	Atp2a1	>sp|Q8R429|AT2A1_MOUSE Sarcoplasmic/endoplasmic reticulum calcium ATPase 1 OS=Mus musculus GN=Atp2a1 PE=2 SV=1	2	32	32	21	3	1	5	32	1	1	1	3	2	3	1	5	32	1	1	1	3	2	0	0	0	21	0	0	0	1	2	37.2	37.2	24.3	109.42	994	994;146	3	1	5	63	1
Q91VB8;P01942	Q91VB8;P01942	8;6	8;6	8;6	Hemoglobin subunit alpha	Hba-a1;Hba	>tr|Q91VB8|Q91VB8_MOUSE Alpha globin 1 OS=Mus musculus GN=Hba-a1 PE=2 SV=1;>sp|P01942|HBA_MOUSE Hemoglobin subunit alpha OS=Mus musculus GN=Hba PE=1 SV=2	2	8	8	8	8	6	8	3	3	1	6	8	8	8	6	8	3	3	1	6	8	8	8	6	8	3	3	1	6	8	8	83.8	83.8	83.8	15.112	142	142;142	10	6	15	3	3
E9Q5L2;E9PVD2;A6X935;A6X935-2	E9Q5L2;E9PVD2;A6X935;A6X935-2	32;32;32;31	32;32;32;31	32;32;32;31	Inter alpha-trypsin inhibitor, heavy chain 4	Itih4	>tr|E9Q5L2|E9Q5L2_MOUSE Inter alpha-trypsin inhibitor, heavy chain 4 OS=Mus musculus GN=Itih4 PE=2 SV=1;>tr|E9PVD2|E9PVD2_MOUSE Inter alpha-trypsin inhibitor, heavy chain 4 OS=Mus musculus GN=Itih4 PE=2 SV=1;>sp|A6X935|ITIH4_MOUSE Inter alpha-trypsin inhib	4	32	32	32	29	25	30	29	15	19	6	13	6	29	25	30	29	15	19	6	13	6	29	25	30	29	15	19	6	13	6	41.1	41.1	41.1	102.82	925	925;941;942;903	43	36	48	37	19
P82198	P82198	20	20	20	Transforming growth factor-beta-induced protein ig-h3	Tgfbi	>sp|P82198|BGH3_MOUSE Transforming growth factor-beta-induced protein ig-h3 OS=Mus musculus GN=Tgfbi PE=2 SV=1	1	20	20	20	11	5	10	19	4	11	14	16	15	11	5	10	19	4	11	14	16	15	11	5	10	19	4	11	14	16	15	46.1	46.1	46.1	74.596	683	683	14	6	12	28	5
Q8CGP6;Q8R1M2;Q8CGP7;Q8CGP5;Q8BFU2;P22752;Q8CGP4;F8WIX8;Q64523;Q6GSS7;G3UWL7;Q3UA95	Q8CGP6;Q8R1M2;Q8CGP7;Q8CGP5;Q8BFU2;P22752;Q8CGP4;F8WIX8;Q64523;Q6GSS7	6;6;6;6;6;6;5;4;4;4;1;1	6;6;6;6;6;6;5;4;4;4;1;1	2;2;2;2;2;2;2;1;1;1;0;0	Histone H2A type 1-H;Histone H2A.J;Histone H2A type 1-K;Histone H2A type 1-F;Histone H2A type 3;Histone H2A type 1;Histone H2A;Histone H2A type 2-C;Histone H2A type 2-A	Hist1h2ah;H2afj;Hist1h2ak;Hist1h2af;Hist3h2a;Hist1h2ab;Hist1h2aa;Hist1h2al;Hist2h2ac;Hist2h2aa1	>sp|Q8CGP6|H2A1H_MOUSE Histone H2A type 1-H OS=Mus musculus GN=Hist1h2ah PE=1 SV=3;>sp|Q8R1M2|H2AJ_MOUSE Histone H2A.J OS=Mus musculus GN=H2afj PE=2 SV=1;>sp|Q8CGP7|H2A1K_MOUSE Histone H2A type 1-K OS=Mus musculus GN=Hist1h2ak PE=1 SV=3;>sp|Q8CGP5|H2A1F_MO	12	6	6	2	4	4	4	3	1	1	3	5	4	4	4	4	3	1	1	3	5	4	2	2	2	1	1	1	1	2	2	58.6	58.6	18	13.95	128	128;129;130;130;130;130;129;125;129;130;87;105	5	14	12	6	2
Q06890;E9PUU2;E9PXG5;E9Q8Y5;E9Q9B8;E9Q2G2	Q06890;E9PUU2;E9PXG5;E9Q8Y5	12;7;7;7;5;3	12;7;7;7;5;3	12;7;7;7;5;3	Clusterin;Clusterin beta chain;Clusterin alpha chain	Clu	>sp|Q06890|CLUS_MOUSE Clusterin OS=Mus musculus GN=Clu PE=1 SV=1;>tr|E9PUU2|E9PUU2_MOUSE Clusterin (Fragment) OS=Mus musculus GN=Clu PE=2 SV=1;>tr|E9PXG5|E9PXG5_MOUSE Clusterin (Fragment) OS=Mus musculus GN=Clu PE=2 SV=1;>tr|E9Q8Y5|E9Q8Y5_MOUSE Clusterin (	6	12	12	12	10	11	12	10	9	9	5	6	7	10	11	12	10	9	9	5	6	7	10	11	12	10	9	9	5	6	7	27.2	27.2	27.2	51.655	448	448;225;233;265;203;209	13	14	19	18	14
CON__P35908;Q6IFZ9;Q9R0H5;CON__Q9R0H5;Q6NXH9;CON__Q6NXH9	CON__P35908	27;3;3;3;3;3	22;0;0;0;0;0	18;0;0;0;0;0			>P35908 SWISS-PROT:P35908 Tax_Id=9606 Gene_Symbol=KRT2 Keratin, type II cytoskeletal 2 epidermal	6	27	22	18	26	23	17	15	14	17	16	23	25	21	19	13	11	9	14	12	18	20	17	16	11	8	7	11	9	15	17	44.8	40.9	35.3	65.865	645	645;495;524;524;539;539	38	33	19	13	9
P02088;A8DUK4;E9Q223;P02104	P02088;A8DUK4;E9Q223	12;9;6;1	12;9;6;1	6;4;3;0	Hemoglobin subunit beta-1	Hbb-b1	>sp|P02088|HBB1_MOUSE Hemoglobin subunit beta-1 OS=Mus musculus GN=Hbb-b1 PE=1 SV=2;>tr|A8DUK4|A8DUK4_MOUSE Beta-globin OS=Mus musculus GN=Hbb-b1 PE=2 SV=1;>tr|E9Q223|E9Q223_MOUSE Hemoglobin subunit beta-1 (Fragment) OS=Mus musculus GN=Hbb-b1 PE=2 SV=1	4	12	12	6	11	6	10	4	5	2	5	10	12	11	6	10	4	5	2	5	10	12	5	4	5	3	3	0	3	5	6	93.9	93.9	50.3	15.84	147	147;147;103;147	13	8	20	6	8
P14211	P14211	10	10	10	Calreticulin	Calr	>sp|P14211|CALR_MOUSE Calreticulin OS=Mus musculus GN=Calr PE=1 SV=1	1	10	10	10	6	8	10	0	1	0	1	7	9	6	8	10	0	1	0	1	7	9	6	8	10	0	1	0	1	7	9	38.5	38.5	38.5	47.994	416	416	7	11	13		1
Q05920;G5E8R3;E9QPD7	Q05920;G5E8R3;E9QPD7	39;39;39	39;39;39	39;39;39	Pyruvate carboxylase, mitochondrial;Pyruvate carboxylase	Pc;Pcx	>sp|Q05920|PYC_MOUSE Pyruvate carboxylase, mitochondrial OS=Mus musculus GN=Pc PE=1 SV=1;>tr|G5E8R3|G5E8R3_MOUSE Pyruvate carboxylase OS=Mus musculus GN=Pcx PE=3 SV=1;>tr|E9QPD7|E9QPD7_MOUSE Pyruvate carboxylase OS=Mus musculus GN=Pcx PE=2 SV=1	3	39	39	39	31	31	38	1	0	4	18	33	35	31	31	38	1	0	4	18	33	35	31	31	38	1	0	4	18	33	35	46.7	46.7	46.7	129.68	1178	1178;1178;1179	39	39	51	1
P26443;F7CFA5	P26443	24;5	24;5	24;5	Glutamate dehydrogenase 1, mitochondrial	Glud1	>sp|P26443|DHE3_MOUSE Glutamate dehydrogenase 1, mitochondrial OS=Mus musculus GN=Glud1 PE=1 SV=1	2	24	24	24	24	20	21	11	0	6	10	22	22	24	20	21	11	0	6	10	22	22	24	20	21	11	0	6	10	22	22	48.6	48.6	48.6	61.336	558	558;144	31	27	33	13
G3UW82	G3UW82	137	44	33		Myh2	>tr|G3UW82|G3UW82_MOUSE MCG140437, isoform CRA_d OS=Mus musculus GN=Myh2 PE=4 SV=1	1	137	44	33	14	21	13	136	3	1	2	13	21	1	2	0	44	0	0	0	0	2	1	2	0	33	0	0	0	0	2	55.8	20.1	16.6	223.22	1942	1942	1	2		69
P21981;G3UXE8	P21981	22;4	22;4	22;4	Protein-glutamine gamma-glutamyltransferase 2	Tgm2	>sp|P21981|TGM2_MOUSE Protein-glutamine gamma-glutamyltransferase 2 OS=Mus musculus GN=Tgm2 PE=1 SV=4	2	22	22	22	19	10	19	22	17	18	12	9	11	19	10	19	22	17	18	12	9	11	19	10	19	22	17	18	12	9	11	35.4	35.4	35.4	77.06	686	686;146	27	13	24	30	21
A2AQ53;Q61554	A2AQ53;Q61554	37;28	37;28	34;27	Fibrillin-1	Fbn1	>tr|A2AQ53|A2AQ53_MOUSE Fibrillin-1 OS=Mus musculus GN=Fbn1 PE=4 SV=1;>sp|Q61554|FBN1_MOUSE Fibrillin-1 OS=Mus musculus GN=Fbn1 PE=1 SV=1	2	37	37	34	7	4	5	34	19	24	26	20	13	7	4	5	34	19	24	26	20	13	6	4	5	32	18	23	25	18	11	17.7	17.7	16.5	312.3	2873	2873;2871	8	4	6	38	22
P70694;D3Z3P8;Q9CZU0;Q8K023-2;Q91WR5;Q8VC77;Q8K023	P70694	10;2;1;1;1;1;1	10;2;1;1;1;1;1	10;2;1;1;1;1;1	Estradiol 17 beta-dehydrogenase 5	Akr1c6	>sp|P70694|DHB5_MOUSE Estradiol 17 beta-dehydrogenase 5 OS=Mus musculus GN=Akr1c6 PE=1 SV=1	7	10	10	10	10	4	10	1	1	2	4	10	10	10	4	10	1	1	2	4	10	10	10	4	10	1	1	2	4	10	10	37.8	37.8	37.8	37.047	323	323;175;262;297;323;323;323	18	6	21	1	1
P20029	P20029	29	27	27	78 kDa glucose-regulated protein	Hspa5	>sp|P20029|GRP78_MOUSE 78 kDa glucose-regulated protein OS=Mus musculus GN=Hspa5 PE=1 SV=3	1	29	27	27	24	23	25	5	3	1	12	26	28	22	21	23	4	2	0	11	25	26	22	21	23	4	2	0	11	25	26	47	45.3	45.3	72.421	655	655	31	29	32	4	2
Q63886;D3YZE6;D3Z7G0;D3YZ96;B2RT14;E9PXN7;D3Z748;Q6ZQM8;P70691;G3UZC9	Q63886;D3YZE6;D3Z7G0;D3YZ96;B2RT14;E9PXN7;D3Z748;Q6ZQM8;P70691	6;3;3;3;3;3;3;3;3;2	6;3;3;3;3;3;3;3;3;2	3;0;0;0;0;0;0;0;0;0	UDP-glucuronosyltransferase 1-1;UDP-glucuronosyltransferase 1-7C;UDP-glucuronosyltransferase 1-2	Ugt1a1;Ugt1a6a;Ugt1a10;Ugt1a7c;Ugt1a5;Ugt1a8;Ugt1a2	>sp|Q63886|UD11_MOUSE UDP-glucuronosyltransferase 1-1 OS=Mus musculus GN=Ugt1a1 PE=2 SV=2;>tr|D3YZE6|D3YZE6_MOUSE UDP-glucuronosyltransferase 1-6 (Fragment) OS=Mus musculus GN=Ugt1a6a PE=2 SV=1;>tr|D3Z7G0|D3Z7G0_MOUSE UDP-glucuronosyltransferase 1-7C (Frag	10	6	6	3	6	1	6	0	1	0	5	6	6	6	1	6	0	1	0	5	6	6	3	1	3	0	0	0	2	3	3	17.8	17.8	8.2	60.047	535	535;166;207;207;529;530;530;531;533;210	7	1	9		1
Q9DBM2	Q9DBM2	35	35	35	Peroxisomal bifunctional enzyme;Enoyl-CoA hydratase/3,2-trans-enoyl-CoA isomerase;3-hydroxyacyl-CoA dehydrogenase	Ehhadh	>sp|Q9DBM2|ECHP_MOUSE Peroxisomal bifunctional enzyme OS=Mus musculus GN=Ehhadh PE=1 SV=4	1	35	35	35	27	17	29	12	2	9	9	34	33	27	17	29	12	2	9	9	34	33	27	17	29	12	2	9	9	34	33	59.9	59.9	59.9	78.301	718	718	30	19	39	14	2
Q64374	Q64374	20	20	20	Regucalcin	Rgn	>sp|Q64374|RGN_MOUSE Regucalcin OS=Mus musculus GN=Rgn PE=1 SV=1	1	20	20	20	4	4	6	0	0	0	5	17	19	4	4	6	0	0	0	5	17	19	4	4	6	0	0	0	5	17	19	81.6	81.6	81.6	33.406	299	299	5	4	10
Q8R086	Q8R086	6	6	6	Sulfite oxidase, mitochondrial	Suox	>sp|Q8R086|SUOX_MOUSE Sulfite oxidase, mitochondrial OS=Mus musculus GN=Suox PE=1 SV=2	1	6	6	6	1	3	1	1	0	1	2	6	5	1	3	1	1	0	1	2	6	5	1	3	1	1	0	1	2	6	5	26.2	26.2	26.2	60.755	546	546	1	3	1	1
P16858;M0QWZ0;F8WJL5;D3YYI5;D3Z0Z9;D3YU05;F6QXU4	P16858;M0QWZ0;F8WJL5;D3YYI5	9;7;6;6;4;4;2	9;7;6;6;4;4;2	9;7;6;6;4;4;2	Glyceraldehyde-3-phosphate dehydrogenase	Gapdh;Gm7293	>sp|P16858|G3P_MOUSE Glyceraldehyde-3-phosphate dehydrogenase OS=Mus musculus GN=Gapdh PE=1 SV=2;>tr|M0QWZ0|M0QWZ0_MOUSE Uncharacterized protein OS=Mus musculus PE=3 SV=1;>tr|F8WJL5|F8WJL5_MOUSE Glyceraldehyde-3-phosphate dehydrogenase OS=Mus musculus GN=G	7	9	9	9	8	8	8	5	1	3	4	8	9	8	8	8	5	1	3	4	8	9	8	8	8	5	1	3	4	8	9	46.5	46.5	46.5	35.81	333	333;333;302;336;337;339;335	21	17	21	6	2
Q8R0Y6;D3Z6B9;Q8K009	Q8R0Y6	36;2;2	36;2;2	36;2;2	Cytosolic 10-formyltetrahydrofolate dehydrogenase	Aldh1l1	>sp|Q8R0Y6|AL1L1_MOUSE Cytosolic 10-formyltetrahydrofolate dehydrogenase OS=Mus musculus GN=Aldh1l1 PE=2 SV=1	3	36	36	36	34	11	29	2	1	1	14	35	33	34	11	29	2	1	1	14	35	33	34	11	29	2	1	1	14	35	33	57.5	57.5	57.5	98.708	902	902;810;923	40	11	32	2	1
Q8VCH0	Q8VCH0	15	15	5	3-ketoacyl-CoA thiolase B, peroxisomal	Acaa1b	>sp|Q8VCH0|THIKB_MOUSE 3-ketoacyl-CoA thiolase B, peroxisomal OS=Mus musculus GN=Acaa1b PE=2 SV=1	1	15	15	5	14	8	12	6	1	7	7	13	13	14	8	12	6	1	7	7	13	13	5	1	4	1	0	1	1	4	4	58.5	58.5	20	43.995	424	424	21	11	16	6	1
P12787	P12787	5	5	5	Cytochrome c oxidase subunit 5A, mitochondrial	Cox5a	>sp|P12787|COX5A_MOUSE Cytochrome c oxidase subunit 5A, mitochondrial OS=Mus musculus GN=Cox5a PE=1 SV=2	1	5	5	5	0	5	2	2	0	0	1	5	5	0	5	2	2	0	0	1	5	5	0	5	2	2	0	0	1	5	5	49.3	49.3	49.3	16.101	146	146		9	2	2
E9QPE7	E9QPE7	61	53	3		Myh11	>tr|E9QPE7|E9QPE7_MOUSE Myosin-11 OS=Mus musculus GN=Myh11 PE=4 SV=1	1	61	53	3	22	13	13	32	4	12	46	35	14	17	10	10	27	3	11	42	30	11	0	0	0	1	0	0	1	0	0	36.5	32.6	2.5	223.35	1938	1938	19	11	10	33	3
Q9CQX2	Q9CQX2	8	8	8	Cytochrome b5 type B	Cyb5b	>sp|Q9CQX2|CYB5B_MOUSE Cytochrome b5 type B OS=Mus musculus GN=Cyb5b PE=1 SV=1	1	8	8	8	1	4	2	0	1	0	3	7	8	1	4	2	0	1	0	3	7	8	1	4	2	0	1	0	3	7	8	65.8	65.8	65.8	16.318	146	146	1	5	3		1
Q9DCW4	Q9DCW4	16	16	16	Electron transfer flavoprotein subunit beta	Etfb	>sp|Q9DCW4|ETFB_MOUSE Electron transfer flavoprotein subunit beta OS=Mus musculus GN=Etfb PE=1 SV=3	1	16	16	16	15	15	14	5	0	0	3	12	15	15	15	14	5	0	0	3	12	15	15	15	14	5	0	0	3	12	15	52.5	52.5	52.5	27.623	255	255	19	18	18	6
B7ZNH7	B7ZNH7	36	36	1		Col14a1	>tr|B7ZNH7|B7ZNH7_MOUSE Collagen alpha-1(XIV) chain OS=Mus musculus GN=Col14a1 PE=2 SV=1	1	36	36	1	22	21	21	31	19	23	26	32	31	22	21	21	31	19	23	26	32	31	1	1	1	1	1	1	1	1	1	31.8	31.8	1.2	192.75	1794	1794	29	26	26	43	26
P39061-1;P39061;E9QPX1;P39061-2;D3Z5C2	P39061-1;P39061;E9QPX1;P39061-2	16;16;16;15;2	16;16;16;15;2	16;16;16;15;2	Collagen alpha-1(XVIII) chain;Endostatin	Col18a1	>sp|P39061-1|COIA1_MOUSE Isoform 2 of Collagen alpha-1(XVIII) chain OS=Mus musculus GN=Col18a1;>sp|P39061|COIA1_MOUSE Collagen alpha-1(XVIII) chain OS=Mus musculus GN=Col18a1 PE=1 SV=4;>tr|E9QPX1|E9QPX1_MOUSE Collagen alpha-1(XVIII) chain OS=Mus musculus G	5	16	16	16	12	12	11	14	13	13	12	12	13	12	12	11	14	13	13	12	12	13	12	12	11	14	13	13	12	12	13	14.5	14.5	14.5	155.95	1527	1527;1774;1774;1315;562	15	13	14	18	15
Q9R0H0;Q9R0H0-2;A2A848	Q9R0H0;Q9R0H0-2;A2A848	28;27;20	28;27;20	28;27;20	Peroxisomal acyl-coenzyme A oxidase 1	Acox1	>sp|Q9R0H0|ACOX1_MOUSE Peroxisomal acyl-coenzyme A oxidase 1 OS=Mus musculus GN=Acox1 PE=1 SV=5;>sp|Q9R0H0-2|ACOX1_MOUSE Isoform 2 of Peroxisomal acyl-coenzyme A oxidase 1 OS=Mus musculus GN=Acox1;>tr|A2A848|A2A848_MOUSE Peroxisomal acyl-coenzyme A oxidase	3	28	28	28	22	10	20	7	2	8	11	27	26	22	10	20	7	2	8	11	27	26	22	10	20	7	2	8	11	27	26	54.3	54.3	54.3	74.648	661	661;661;625	28	12	27	8	2
P68033	P68033	19	8	0	Actin, alpha cardiac muscle 1	Actc1	>sp|P68033|ACTC_MOUSE Actin, alpha cardiac muscle 1 OS=Mus musculus GN=Actc1 PE=1 SV=1	1	19	8	0	16	12	11	15	3	4	10	16	18	5	4	4	5	0	1	5	6	7	0	0	0	0	0	0	0	0	0	69.5	42.2	0	42.019	377	377	8	10	6	7
P35700;B1AXW5;B1AXW6;B1AXW4	P35700;B1AXW5;B1AXW6;B1AXW4	16;15;15;8	16;15;15;8	15;14;14;8	Peroxiredoxin-1	Prdx1	>sp|P35700|PRDX1_MOUSE Peroxiredoxin-1 OS=Mus musculus GN=Prdx1 PE=1 SV=1;>tr|B1AXW5|B1AXW5_MOUSE Peroxiredoxin-1 (Fragment) OS=Mus musculus GN=Prdx1 PE=2 SV=1;>tr|B1AXW6|B1AXW6_MOUSE Peroxiredoxin-1 (Fragment) OS=Mus musculus GN=Prdx1 PE=2 SV=1;>tr|B1AXW4	4	16	16	15	14	7	12	11	7	9	4	16	15	14	7	12	11	7	9	4	16	15	13	6	11	10	6	8	3	15	14	65.3	65.3	65.3	22.176	199	199;170;176;123	15	8	14	13	8
Q8CHT0	Q8CHT0	14	14	14	Delta-1-pyrroline-5-carboxylate dehydrogenase, mitochondrial	Aldh4a1	>sp|Q8CHT0|AL4A1_MOUSE Delta-1-pyrroline-5-carboxylate dehydrogenase, mitochondrial OS=Mus musculus GN=Aldh4a1 PE=1 SV=3	1	14	14	14	13	12	13	4	0	3	4	12	11	13	12	13	4	0	3	4	12	11	13	12	13	4	0	3	4	12	11	30.6	30.6	30.6	61.84	562	562	16	13	14	4
P06728	P06728	20	20	20	Apolipoprotein A-IV	Apoa4	>sp|P06728|APOA4_MOUSE Apolipoprotein A-IV OS=Mus musculus GN=Apoa4 PE=2 SV=3	1	20	20	20	19	13	17	13	6	10	3	8	7	19	13	17	13	6	10	3	8	7	19	13	17	13	6	10	3	8	7	58	58	58	45.029	395	395	25	14	20	13	6
Q3UQ44	Q3UQ44	40	40	38	Ras GTPase-activating-like protein IQGAP2	Iqgap2	>sp|Q3UQ44|IQGA2_MOUSE Ras GTPase-activating-like protein IQGAP2 OS=Mus musculus GN=Iqgap2 PE=1 SV=2	1	40	40	38	33	14	39	1	0	0	20	29	21	33	14	39	1	0	0	20	29	21	31	14	37	1	0	0	20	27	20	36.6	36.6	35.4	180.53	1575	1575	40	15	47	1
P49429;D3Z1U3;F6X9Z6	P49429	22;7;5	22;7;5	22;7;5	4-hydroxyphenylpyruvate dioxygenase	Hpd	>sp|P49429|HPPD_MOUSE 4-hydroxyphenylpyruvate dioxygenase OS=Mus musculus GN=Hpd PE=1 SV=3	3	22	22	22	16	13	21	1	1	0	7	20	22	16	13	21	1	1	0	7	20	22	16	13	21	1	1	0	7	20	22	67.9	67.9	67.9	45.054	393	393;159;96	21	13	26	1	1
Q8CGP2;Q8CGP1;Q6ZWY9;Q64525;Q64478;Q64475;P10854;P10853;Q8CBB6;Q8CGP2-2;Q9D2U9;Q8CGP0;Q64524;P70696;G3X9D5	Q8CGP2;Q8CGP1;Q6ZWY9;Q64525;Q64478;Q64475;P10854;P10853;Q8CBB6;Q8CGP2-2;Q9D2U9;Q8CGP0;Q64524;P70696	7;7;7;7;7;7;7;7;7;7;5;5;5;5;3	7;7;7;7;7;7;7;7;7;7;5;5;5;5;3	7;7;7;7;7;7;7;7;7;7;5;5;5;5;3	Histone H2B type 1-P;Histone H2B type 1-K;Histone H2B type 1-C/E/G;Histone H2B type 2-B;Histone H2B type 1-H;Histone H2B type 1-B;Histone H2B type 1-M;Histone H2B type 1-F/J/L;Histone H2B;Histone H2B type 3-A;Histone H2B type 3-B;Histone H2B type 2-E;Histone H2B type 1-A	Hist1h2bp;Hist1h2bk;Hist1h2bc;Hist2h2bb;Hist1h2bh;Hist1h2bb;Hist1h2bm;Hist1h2bf;Gm13646;Hist3h2ba;Hist3h2bb;Hist2h2be;Hist1h2ba	>sp|Q8CGP2|H2B1P_MOUSE Histone H2B type 1-P OS=Mus musculus GN=Hist1h2bp PE=1 SV=3;>sp|Q8CGP1|H2B1K_MOUSE Histone H2B type 1-K OS=Mus musculus GN=Hist1h2bk PE=1 SV=3;>sp|Q6ZWY9|H2B1C_MOUSE Histone H2B type 1-C/E/G OS=Mus musculus GN=Hist1h2bc PE=1 SV=3;>sp	15	7	7	7	6	6	6	4	1	0	3	7	6	6	6	6	4	1	0	3	7	6	6	6	6	4	1	0	3	7	6	52.4	52.4	52.4	13.992	126	126;126;126;126;126;126;126;126;134;138;126;126;126;127;120	7	9	9	6	2
Q91Z83;B8JJH1	Q91Z83	83;1	55;1	26;1	Myosin-7	Myh7	>sp|Q91Z83|MYH7_MOUSE Myosin-7 OS=Mus musculus GN=Myh7 PE=1 SV=1	2	83	55	26	2	8	4	82	0	0	1	3	5	1	1	1	55	0	0	1	1	0	1	1	0	26	0	0	0	0	0	41.4	32	16.7	222.88	1935	1935;61	1	1	1	72
CON__P00761	CON__P00761	4	4	4			>P00761 SWISS-PROT:P00761|TRYP_PIG Trypsin - Sus scrofa (Pig).	1	4	4	4	4	4	2	3	4	4	1	2	3	4	4	2	3	4	4	1	2	3	4	4	2	3	4	4	1	2	3	25.1	25.1	25.1	24.409	231	231	6	4	2	3	6
P63038;P63038-2;D3Z2F2;D3Z7J9	P63038	28;10;9;4	28;10;9;4	28;10;9;4	60 kDa heat shock protein, mitochondrial	Hspd1	>sp|P63038|CH60_MOUSE 60 kDa heat shock protein, mitochondrial OS=Mus musculus GN=Hspd1 PE=1 SV=1	4	28	28	28	18	19	23	3	1	1	14	25	28	18	19	23	3	1	1	14	25	28	18	19	23	3	1	1	14	25	28	61.6	61.6	61.6	60.955	573	573;258;202;142	20	26	32	3	1
Q91Y97	Q91Y97	19	19	19	Fructose-bisphosphate aldolase B	Aldob	>sp|Q91Y97|ALDOB_MOUSE Fructose-bisphosphate aldolase B OS=Mus musculus GN=Aldob PE=1 SV=3	1	19	19	19	11	7	12	2	0	1	4	14	18	11	7	12	2	0	1	4	14	18	11	7	12	2	0	1	4	14	18	70.3	70.3	70.3	39.507	364	364	15	8	18	2
P68372;J3QNR5;Q9D6F9;G3UZR1;A2AQ07	P68372;J3QNR5;Q9D6F9	13;10;8;3;1	13;10;8;3;1	3;1;2;0;0	Tubulin beta-4B chain;Tubulin beta-4A chain	Tubb4b;Tubb4b-ps1;Tubb4a	>sp|P68372|TBB4B_MOUSE Tubulin beta-4B chain OS=Mus musculus GN=Tubb4b PE=1 SV=1;>tr|J3QNR5|J3QNR5_MOUSE Uncharacterized protein OS=Mus musculus GN=Tubb4b-ps1 PE=3 SV=1;>sp|Q9D6F9|TBB4A_MOUSE Tubulin beta-4A chain OS=Mus musculus GN=Tubb4a PE=1 SV=3	5	13	13	3	11	10	13	6	2	1	7	12	11	11	10	13	6	2	1	7	12	11	3	2	3	1	0	0	0	3	3	43.6	43.6	13	49.83	445	445;444;444;67;451	17	15	18	8	3
P29699	P29699	6	6	6	Alpha-2-HS-glycoprotein	Ahsg	>sp|P29699|FETUA_MOUSE Alpha-2-HS-glycoprotein OS=Mus musculus GN=Ahsg PE=1 SV=1	1	6	6	6	5	2	5	0	0	0	0	0	1	5	2	5	0	0	0	0	0	1	5	2	5	0	0	0	0	0	1	36.8	36.8	36.8	37.325	345	345	6	2	6
Q60932-2;Q60932;F2Z471	Q60932-2;Q60932;F2Z471	18;18;14	18;18;14	18;18;14	Voltage-dependent anion-selective channel protein 1	Vdac1	>sp|Q60932-2|VDAC1_MOUSE Isoform Mt-VDAC1 of Voltage-dependent anion-selective channel protein 1 OS=Mus musculus GN=Vdac1;>sp|Q60932|VDAC1_MOUSE Voltage-dependent anion-selective channel protein 1 OS=Mus musculus GN=Vdac1 PE=1 SV=3;>tr|F2Z471|F2Z471_MOUSE	3	18	18	18	2	9	6	15	0	0	6	15	18	2	9	6	15	0	0	6	15	18	2	9	6	15	0	0	6	15	18	77.7	77.7	77.7	30.755	283	283;296;254	2	12	7	20
O88207	O88207	9	9	8	Collagen alpha-1(V) chain	Col5a1	>sp|O88207|CO5A1_MOUSE Collagen alpha-1(V) chain OS=Mus musculus GN=Col5a1 PE=2 SV=2	1	9	9	8	6	6	5	9	5	3	5	5	6	6	6	5	9	5	3	5	5	6	5	5	4	8	4	2	4	4	5	7.3	7.3	6.9	183.67	1838	1838	9	9	6	13	8
P16015	P16015	12	12	12	Carbonic anhydrase 3	Ca3	>sp|P16015|CAH3_MOUSE Carbonic anhydrase 3 OS=Mus musculus GN=Ca3 PE=1 SV=3	1	12	12	12	9	7	10	3	1	1	5	12	12	9	7	10	3	1	1	5	12	12	9	7	10	3	1	1	5	12	12	50	50	50	29.366	260	260	10	8	17	3	1
P41216;D3Z041;D3Z457;D3YVF6;F6WNZ2	P41216;D3Z041	26;26;7;4;1	26;26;7;4;1	25;25;7;4;1	Long-chain-fatty-acid--CoA ligase 1	Acsl1	>sp|P41216|ACSL1_MOUSE Long-chain-fatty-acid--CoA ligase 1 OS=Mus musculus GN=Acsl1 PE=1 SV=2;>tr|D3Z041|D3Z041_MOUSE Long-chain-fatty-acid--CoA ligase 1 OS=Mus musculus GN=Acsl1 PE=2 SV=1	5	26	26	25	18	14	25	11	0	6	6	20	19	18	14	25	11	0	6	6	20	19	18	14	24	10	0	5	6	19	19	45.1	45.1	43.8	77.951	699	699;699;137;86;95	24	17	31	12
Q8BMS1	Q8BMS1	27	27	27	Trifunctional enzyme subunit alpha, mitochondrial;Long-chain enoyl-CoA hydratase;Long chain 3-hydroxyacyl-CoA dehydrogenase	Hadha	>sp|Q8BMS1|ECHA_MOUSE Trifunctional enzyme subunit alpha, mitochondrial OS=Mus musculus GN=Hadha PE=1 SV=1	1	27	27	27	18	19	26	11	1	4	12	24	22	18	19	26	11	1	4	12	24	22	18	19	26	11	1	4	12	24	22	43.8	43.8	43.8	82.669	763	763	24	24	32	12	1
P45952;D6RFD7	P45952	13;2	13;2	13;2	Medium-chain specific acyl-CoA dehydrogenase, mitochondrial	Acadm	>sp|P45952|ACADM_MOUSE Medium-chain specific acyl-CoA dehydrogenase, mitochondrial OS=Mus musculus GN=Acadm PE=1 SV=1	2	13	13	13	12	10	12	1	0	1	3	12	13	12	10	12	1	0	1	3	12	13	12	10	12	1	0	1	3	12	13	40.4	40.4	40.4	46.481	421	421;157	15	13	16	1
O70582	O70582	1	1	1	Arachidonate 12-lipoxygenase, 12R-type	Alox12b	>sp|O70582|LX12B_MOUSE Arachidonate 12-lipoxygenase, 12R-type OS=Mus musculus GN=Alox12b PE=2 SV=1	1	1	1	1	1	0	1	1	0	1	1	1	1	1	0	1	1	0	1	1	1	1	1	0	1	1	0	1	1	1	1	2.3	2.3	2.3	80.577	701	701	1		1	1
E9Q557;E9PZW0	E9Q557;E9PZW0	27;21	27;21	27;21	Desmoplakin	Dsp	>sp|E9Q557|DESP_MOUSE Desmoplakin OS=Mus musculus GN=Dsp PE=2 SV=1;>tr|E9PZW0|E9PZW0_MOUSE Desmoplakin OS=Mus musculus GN=Dsp PE=2 SV=1	2	27	27	27	27	5	24	4	2	5	10	15	8	27	5	24	4	2	5	10	15	8	27	5	24	4	2	5	10	15	8	13.8	13.8	13.8	332.91	2883	2883;2284	33	7	29	4	2
Q61247;Q5ND35	Q61247;Q5ND35	10;6	10;6	10;6	Alpha-2-antiplasmin	Serpinf2	>sp|Q61247|A2AP_MOUSE Alpha-2-antiplasmin OS=Mus musculus GN=Serpinf2 PE=1 SV=1;>tr|Q5ND35|Q5ND35_MOUSE Alpha-2-antiplasmin (Fragment) OS=Mus musculus GN=Serpinf2 PE=2 SV=1	2	10	10	10	9	7	8	7	5	4	3	5	4	9	7	8	7	5	4	3	5	4	9	7	8	7	5	4	3	5	4	31.4	31.4	31.4	54.971	491	491;280	13	10	13	11	5
F8WI14;Q61508;Q61508-2;D3Z038;D3YV64;D3Z0U9;D3Z772;D3YV22	F8WI14;Q61508;Q61508-2	15;15;9;5;5;4;1;1	15;15;9;5;5;4;1;1	15;15;9;5;5;4;1;1	Extracellular matrix protein 1	Ecm1	>tr|F8WI14|F8WI14_MOUSE Extracellular matrix protein 1 OS=Mus musculus GN=Ecm1 PE=2 SV=1;>sp|Q61508|ECM1_MOUSE Extracellular matrix protein 1 OS=Mus musculus GN=Ecm1 PE=1 SV=2;>sp|Q61508-2|ECM1_MOUSE Isoform Short of Extracellular matrix protein 1 OS=Mus m	8	15	15	15	13	9	10	15	12	14	3	9	7	13	9	10	15	12	14	3	9	7	13	9	10	15	12	14	3	9	7	30.6	30.6	30.6	62.717	558	558;559;434;266;295;251;141;230	14	10	12	19	13
P25688;D3Z4U1	P25688;D3Z4U1	13;8	13;8	13;8	Uricase	Uox	>sp|P25688|URIC_MOUSE Uricase OS=Mus musculus GN=Uox PE=1 SV=2;>tr|D3Z4U1|D3Z4U1_MOUSE Uricase OS=Mus musculus GN=Uox PE=3 SV=1	2	13	13	13	7	6	7	0	0	0	5	13	12	7	6	7	0	0	0	5	13	12	7	6	7	0	0	0	5	13	12	54.8	54.8	54.8	35.039	303	303;199	7	7	8
G5E850;P56395;E0CY88	G5E850;P56395	6;6;2	6;6;2	6;6;2	Cytochrome b5	Cyb5;Cyb5a	>tr|G5E850|G5E850_MOUSE Cytochrome b-5, isoform CRA_a OS=Mus musculus GN=Cyb5 PE=3 SV=1;>sp|P56395|CYB5_MOUSE Cytochrome b5 OS=Mus musculus GN=Cyb5a PE=1 SV=2	3	6	6	6	4	3	2	0	0	0	2	6	5	4	3	2	0	0	0	2	6	5	4	3	2	0	0	0	2	6	5	71.4	71.4	71.4	11.142	98	98;134;110	5	4	3
Q3U962	Q3U962	5	5	5	Collagen alpha-2(V) chain	Col5a2	>sp|Q3U962|CO5A2_MOUSE Collagen alpha-2(V) chain OS=Mus musculus GN=Col5a2 PE=1 SV=1	1	5	5	5	4	4	3	4	3	3	3	3	4	4	4	3	4	3	3	3	3	4	4	4	3	4	3	3	3	3	4	4.4	4.4	4.4	145.02	1497	1497	6	5	4	6	4
Q99JY0;D3YXU1	Q99JY0	7;2	7;2	7;2	Trifunctional enzyme subunit beta, mitochondrial;3-ketoacyl-CoA thiolase	Hadhb	>sp|Q99JY0|ECHB_MOUSE Trifunctional enzyme subunit beta, mitochondrial OS=Mus musculus GN=Hadhb PE=1 SV=1	2	7	7	7	5	6	7	2	0	2	2	5	4	5	6	7	2	0	2	2	5	4	5	6	7	2	0	2	2	5	4	28.2	28.2	28.2	51.386	475	475;173	5	7	8	2
Q63880-2;Q63880	Q63880-2;Q63880	14;14	14;14	8;8	Carboxylesterase 3A	Ces3a	>sp|Q63880-2|EST3A_MOUSE Isoform 2 of Carboxylesterase 3A OS=Mus musculus GN=Ces3a;>sp|Q63880|EST3A_MOUSE Carboxylesterase 3A OS=Mus musculus GN=Ces3a PE=1 SV=2	2	14	14	8	9	10	14	0	0	0	7	12	11	9	10	14	0	0	0	7	12	11	6	5	8	0	0	0	3	7	6	33	33	23.7	57.858	524	524;571	11	12	18
P09103;E9Q8G8	P09103	26;7	26;7	26;7	Protein disulfide-isomerase	P4hb	>sp|P09103|PDIA1_MOUSE Protein disulfide-isomerase OS=Mus musculus GN=P4hb PE=1 SV=2	2	26	26	26	13	13	12	1	2	0	5	24	24	13	13	12	1	2	0	5	24	24	13	13	12	1	2	0	5	24	24	63.5	63.5	63.5	57.058	509	509;165	14	14	13	1	2
P10649;A2AE89;F6WHQ7	P10649;A2AE89;F6WHQ7	12;9;6	12;9;6	6;4;2	Glutathione S-transferase Mu 1	Gstm1	>sp|P10649|GSTM1_MOUSE Glutathione S-transferase Mu 1 OS=Mus musculus GN=Gstm1 PE=1 SV=2;>tr|A2AE89|A2AE89_MOUSE Glutathione S-transferase Mu 1 (Fragment) OS=Mus musculus GN=Gstm1 PE=2 SV=1;>tr|F6WHQ7|F6WHQ7_MOUSE Glutathione S-transferase Mu 1 (Fragment)	3	12	12	6	6	6	8	4	1	2	3	12	12	6	6	8	4	1	2	3	12	12	2	1	2	0	0	0	1	6	6	65.6	65.6	35.3	25.97	218	218;201;194	7	7	10	4	1
P14602-2;P14602;P14602-3;D3YZ06	P14602-2;P14602;P14602-3;D3YZ06	6;6;5;3	6;6;5;3	6;6;5;3	Heat shock protein beta-1	Hspb1	>sp|P14602-2|HSPB1_MOUSE Isoform B of Heat shock protein beta-1 OS=Mus musculus GN=Hspb1;>sp|P14602|HSPB1_MOUSE Heat shock protein beta-1 OS=Mus musculus GN=Hspb1 PE=1 SV=3;>sp|P14602-3|HSPB1_MOUSE Isoform C of Heat shock protein beta-1 OS=Mus musculus GN=	4	6	6	6	6	6	6	1	0	0	1	1	2	6	6	6	1	0	0	1	1	2	6	6	6	1	0	0	1	1	2	45.7	45.7	45.7	21.96	197	197;209;175;147	9	7	9	1
Q58EV3;P11588;A9R9W0;A2CEL1;P04938;P02762;A2AKN9;A2BIM8;L7MUC7;A9C497;E9QA79;A9C496;A2CEL0;B5X0G2;B8JI96;A2CEK6;A2CEK7;A2AKN8;A2BIN0;L7N222;E9PVW0;A2CEK9;P11591;B5TE77	Q58EV3;P11588;A9R9W0;A2CEL1;P04938;P02762;A2AKN9;A2BIM8;L7MUC7;A9C497;E9QA79;A9C496;A2CEL0;B5X0G2;B8JI96;A2CEK6;A2CEK7;A2AKN8	9;9;9;9;8;8;8;8;7;7;7;7;7;6;5;5;5;5;4;4;4;2;1;1	9;9;9;9;8;8;8;8;7;7;7;7;7;6;5;5;5;5;4;4;4;2;1;1	4;4;4;4;3;3;3;3;3;3;3;3;3;1;0;1;0;0;0;1;0;1;0;0	Major urinary protein 1;Major urinary proteins 11 and 8;Major urinary protein 6;Major urinary protein 17	Mup7;Mup1;Mup15;Mup8;Mup6;Mup2;Mup9;Mup17;Mup14;Mup13	>tr|Q58EV3|Q58EV3_MOUSE Major urinary protein 1 OS=Mus musculus GN=Mup7 PE=2 SV=1;>sp|P11588|MUP1_MOUSE Major urinary protein 1 OS=Mus musculus GN=Mup1 PE=1 SV=1;>tr|A9R9W0|A9R9W0_MOUSE Major urinary protein 17 OS=Mus musculus GN=Mup15 PE=2 SV=1;>tr|A2CEL1	24	9	9	4	5	7	9	0	0	0	4	3	4	5	7	9	0	0	0	4	3	4	1	2	4	0	0	0	1	1	1	62.2	62.2	23.3	20.6	180	180;180;180;180;151;180;180;181;171;187;235;235;235;180;150;180;180;180;94;235;235;30;180;180	5	18	20
P60843;Q8BTU6;P10630;P10630-2;E9Q561;D6RJ60;D6RJ11;A2AFK7;Q91VC3;E9PV04	P60843	14;6;6;6;3;1;1;1;1;1	14;6;6;6;3;1;1;1;1;1	14;6;6;6;3;1;1;1;1;1	Eukaryotic initiation factor 4A-I	Eif4a1	>sp|P60843|IF4A1_MOUSE Eukaryotic initiation factor 4A-I OS=Mus musculus GN=Eif4a1 PE=2 SV=1	10	14	14	14	11	9	14	2	1	1	1	9	11	11	9	14	2	1	1	1	9	11	11	9	14	2	1	1	1	9	11	45.8	45.8	45.8	46.153	406	406;362;407;408;312;96;97;299;411;411	12	9	17	2	1
A2AL12;B2RXM2;Q8BG05-2;J3QNY1;Q8BG05;E9Q7H5;A2AL13	A2AL12;B2RXM2;Q8BG05-2;J3QNY1;Q8BG05;E9Q7H5	10;10;10;10;10;9;1	10;10;10;10;10;9;1	10;10;10;10;10;9;1	Heterogeneous nuclear ribonucleoprotein A3	Hnrnpa3;Gm6793;Gm9242;Gm8991	>tr|A2AL12|A2AL12_MOUSE Heterogeneous nuclear ribonucleoprotein A3 OS=Mus musculus GN=Hnrnpa3 PE=2 SV=1;>tr|B2RXM2|B2RXM2_MOUSE EG627828 protein OS=Mus musculus GN=Gm6793 PE=2 SV=1;>sp|Q8BG05-2|ROA3_MOUSE Isoform 2 of Heterogeneous nuclear ribonucleoprotei	7	10	10	10	9	7	8	5	2	3	3	8	6	9	7	8	5	2	3	3	8	6	9	7	8	5	2	3	3	8	6	37.4	37.4	37.4	34.476	318	318;351;357;357;379;300;194	11	8	9	6	2
P06797;Q9JI81	P06797	10;1	10;1	10;1	Cathepsin L1;Cathepsin L1 heavy chain;Cathepsin L1 light chain	Ctsl1	>sp|P06797|CATL1_MOUSE Cathepsin L1 OS=Mus musculus GN=Ctsl1 PE=1 SV=2	2	10	10	10	5	8	10	0	0	0	0	1	2	5	8	10	0	0	0	0	1	2	5	8	10	0	0	0	0	1	2	43.1	43.1	43.1	37.547	334	334;333	6	13	19
P19157;P46425	P19157	7;2	7;2	7;2	Glutathione S-transferase P 1	Gstp1	>sp|P19157|GSTP1_MOUSE Glutathione S-transferase P 1 OS=Mus musculus GN=Gstp1 PE=1 SV=2	2	7	7	7	5	6	6	3	3	3	5	6	7	5	6	6	3	3	3	5	6	7	5	6	6	3	3	3	5	6	7	40.5	40.5	40.5	23.609	210	210;210	5	9	9	3	3
Q00897	Q00897	9	9	3	Alpha-1-antitrypsin 1-4	Serpina1d	>sp|Q00897|A1AT4_MOUSE Alpha-1-antitrypsin 1-4 OS=Mus musculus GN=Serpina1d PE=2 SV=1	1	9	9	3	8	7	8	6	7	6	6	9	7	8	7	8	6	7	6	6	9	7	3	3	2	3	3	3	2	3	3	32.9	32.9	9.4	45.998	413	413	12	9	13	9	9
Q07417;F6RAZ3	Q07417;F6RAZ3	13;8	13;8	13;8	Short-chain specific acyl-CoA dehydrogenase, mitochondrial	Acads	>sp|Q07417|ACADS_MOUSE Short-chain specific acyl-CoA dehydrogenase, mitochondrial OS=Mus musculus GN=Acads PE=2 SV=2;>tr|F6RAZ3|F6RAZ3_MOUSE Short-chain-specific acyl-CoA dehydrogenase, mitochondrial (Fragment) OS=Mus musculus GN=Acads PE=3 SV=1	2	13	13	13	11	12	12	0	0	1	0	11	12	11	12	12	0	0	1	0	11	12	11	12	12	0	0	1	0	11	12	45.4	45.4	45.4	44.889	412	412;302	19	21	20
P84228;E0CZ27;F8WI35;P84244;P68433;P02301;E0CYR7;E0CYN1	P84228;E0CZ27;F8WI35;P84244;P68433;P02301	7;6;6;6;6;6;2;1	7;6;6;6;6;6;2;1	7;6;6;6;6;6;2;1	Histone H3.2;Histone H3;Histone H3.3;Histone H3.1;Histone H3.3C	Hist1h3b;H3f3a;Hist1h3a;H3f3c	>sp|P84228|H32_MOUSE Histone H3.2 OS=Mus musculus GN=Hist1h3b PE=1 SV=2;>tr|E0CZ27|E0CZ27_MOUSE Histone H3 (Fragment) OS=Mus musculus GN=H3f3a PE=2 SV=1;>tr|F8WI35|F8WI35_MOUSE Histone H3 OS=Mus musculus GN=H3f3a PE=2 SV=1;>sp|P84244|H33_MOUSE Histone H3.3	8	7	7	7	3	6	6	5	0	0	6	6	6	3	6	6	5	0	0	6	6	6	3	6	6	5	0	0	6	6	6	47.8	47.8	47.8	15.388	136	136;119;135;136;136;136;55;52	4	7	7	6
P20918	P20918	11	11	11	Plasminogen;Plasmin heavy chain A;Activation peptide;Angiostatin;Plasmin heavy chain A, short form;Plasmin light chain B	Plg	>sp|P20918|PLMN_MOUSE Plasminogen OS=Mus musculus GN=Plg PE=1 SV=3	1	11	11	11	9	5	9	9	2	7	1	3	1	9	5	9	9	2	7	1	3	1	9	5	9	9	2	7	1	3	1	18.6	18.6	18.6	90.807	812	812	10	6	10	10	3
P68373;P05213;P68369;P05214	P68373;P05213;P68369;P05214	12;12;11;8	12;12;11;8	5;5;5;2	Tubulin alpha-1C chain;Tubulin alpha-1B chain;Tubulin alpha-1A chain;Tubulin alpha-3 chain	Tuba1c;Tuba1b;Tuba1a;Tuba3a	>sp|P68373|TBA1C_MOUSE Tubulin alpha-1C chain OS=Mus musculus GN=Tuba1c PE=1 SV=1;>sp|P05213|TBA1B_MOUSE Tubulin alpha-1B chain OS=Mus musculus GN=Tuba1b PE=1 SV=2;>sp|P68369|TBA1A_MOUSE Tubulin alpha-1A chain OS=Mus musculus GN=Tuba1a PE=1 SV=1;>sp|P05214	4	12	12	5	12	11	12	5	1	6	7	12	12	12	11	12	5	1	6	7	12	12	5	5	5	3	1	3	3	5	5	38.8	38.8	13.1	49.909	449	449;451;451;450	19	15	17	6	1
Q8QZT1	Q8QZT1	13	13	13	Acetyl-CoA acetyltransferase, mitochondrial	Acat1	>sp|Q8QZT1|THIL_MOUSE Acetyl-CoA acetyltransferase, mitochondrial OS=Mus musculus GN=Acat1 PE=1 SV=1	1	13	13	13	11	7	6	2	0	0	6	12	13	11	7	6	2	0	0	6	12	13	11	7	6	2	0	0	6	12	13	47.2	47.2	47.2	44.816	424	424	18	11	8	2
Q9EQ20	Q9EQ20	16	16	16	Methylmalonate-semialdehyde dehydrogenase [acylating], mitochondrial	Aldh6a1	>sp|Q9EQ20|MMSA_MOUSE Methylmalonate-semialdehyde dehydrogenase [acylating], mitochondrial OS=Mus musculus GN=Aldh6a1 PE=1 SV=1	1	16	16	16	13	14	14	0	0	1	3	12	10	13	14	14	0	0	1	3	12	10	13	14	14	0	0	1	3	12	10	43.7	43.7	43.7	57.915	535	535	15	17	18
A2AVP4;P0C090	A2AVP4;P0C090	1;1	1;1	1;1	RING finger and CCCH-type zinc finger domain-containing protein 2	Rc3h2	>tr|A2AVP4|A2AVP4_MOUSE RING finger and CCCH-type zinc finger domain-containing protein 2 OS=Mus musculus GN=Rc3h2 PE=2 SV=1;>sp|P0C090|RC3H2_MOUSE RING finger and CCCH-type zinc finger domain-containing protein 2 OS=Mus musculus GN=Rc3h2 PE=2 SV=1	2	1	1	1	0	1	1	0	0	0	0	0	0	0	1	1	0	0	0	0	0	0	0	1	1	0	0	0	0	0	0	1.8	1.8	1.8	124.71	1125	1125;1187		1	1
Q02013	Q02013	3	3	3	Aquaporin-1	Aqp1	>sp|Q02013|AQP1_MOUSE Aquaporin-1 OS=Mus musculus GN=Aqp1 PE=1 SV=3	1	3	3	3	0	1	1	1	0	0	3	3	3	0	1	1	1	0	0	3	3	3	0	1	1	1	0	0	3	3	3	13	13	13	28.793	269	269		1	1	1
Q91X83	Q91X83	13	13	9	S-adenosylmethionine synthase isoform type-1	Mat1a	>sp|Q91X83|METK1_MOUSE S-adenosylmethionine synthase isoform type-1 OS=Mus musculus GN=Mat1a PE=2 SV=1	1	13	13	9	10	10	13	1	0	0	2	8	12	10	10	13	1	0	0	2	8	12	7	8	9	1	0	0	1	6	9	34.3	34.3	24	43.508	396	396	12	13	16	1
P00688;E9PV85;P00687;D3YYQ5;G3UXY7	P00688	18;8;5;3;1	18;8;5;3;1	18;8;5;3;1	Pancreatic alpha-amylase	Amy2	>sp|P00688|AMYP_MOUSE Pancreatic alpha-amylase OS=Mus musculus GN=Amy2 PE=1 SV=2	5	18	18	18	0	0	6	0	0	0	8	16	17	0	0	6	0	0	0	8	16	17	0	0	6	0	0	0	8	16	17	55.1	55.1	55.1	57.318	508	508;245;511;272;131			6
Q00724;H7BWY6	Q00724;H7BWY6	7;7	7;7	7;7	Retinol-binding protein 4	Rbp4	>sp|Q00724|RET4_MOUSE Retinol-binding protein 4 OS=Mus musculus GN=Rbp4 PE=2 SV=2;>tr|H7BWY6|H7BWY6_MOUSE Retinol-binding protein 4 OS=Mus musculus GN=Rbp4 PE=2 SV=1	2	7	7	7	6	4	7	0	0	0	1	2	2	6	4	7	0	0	0	1	2	2	6	4	7	0	0	0	1	2	2	51.2	51.2	51.2	23.206	201	201;245	7	5	12
P29788	P29788	7	7	7	Vitronectin	Vtn	>sp|P29788|VTNC_MOUSE Vitronectin OS=Mus musculus GN=Vtn PE=1 SV=2	1	7	7	7	7	6	5	6	4	2	1	3	1	7	6	5	6	4	2	1	3	1	7	6	5	6	4	2	1	3	1	24.3	24.3	24.3	54.848	478	478	10	7	8	7	4
Q791V5;A2AFW6;Q9D050;D6RCZ1	Q791V5;A2AFW6;Q9D050	6;5;5;1	6;5;5;1	6;5;5;1	Mitochondrial carrier homolog 2	Mtch2	>sp|Q791V5|MTCH2_MOUSE Mitochondrial carrier homolog 2 OS=Mus musculus GN=Mtch2 PE=1 SV=1;>tr|A2AFW6|A2AFW6_MOUSE Mitochondrial carrier homolog 2 OS=Mus musculus GN=Mtch2 PE=2 SV=1;>tr|Q9D050|Q9D050_MOUSE Mitochondrial carrier homolog 2 OS=Mus musculus GN=	4	6	6	6	0	0	2	3	0	0	2	6	5	0	0	2	3	0	0	2	6	5	0	0	2	3	0	0	2	6	5	30.7	30.7	30.7	33.499	303	303;294;312;45			2	3
P08113;F7C312	P08113;F7C312	20;10	20;10	18;10	Endoplasmin	Hsp90b1	>sp|P08113|ENPL_MOUSE Endoplasmin OS=Mus musculus GN=Hsp90b1 PE=1 SV=2;>tr|F7C312|F7C312_MOUSE Endoplasmin (Fragment) OS=Mus musculus GN=Hsp90b1 PE=2 SV=1	2	20	20	18	12	12	15	0	1	0	8	20	17	12	12	15	0	1	0	8	20	17	10	10	13	0	0	0	6	18	15	28.6	28.6	26.4	92.475	802	802;373	14	16	20		1
Q62167;P16381	Q62167;P16381	8;6	8;6	3;1	ATP-dependent RNA helicase DDX3X;Putative ATP-dependent RNA helicase Pl10	Ddx3x;D1Pas1	>sp|Q62167|DDX3X_MOUSE ATP-dependent RNA helicase DDX3X OS=Mus musculus GN=Ddx3x PE=1 SV=3;>sp|P16381|DDX3L_MOUSE Putative ATP-dependent RNA helicase Pl10 OS=Mus musculus GN=D1Pas1 PE=1 SV=1	2	8	8	3	5	6	8	3	0	3	4	4	6	5	6	8	3	0	3	4	4	6	0	1	3	0	0	0	0	0	1	17.4	17.4	7.7	73.101	662	662;660	6	6	9	3
P54320	P54320	5	5	5	Elastin	Eln	>sp|P54320|ELN_MOUSE Elastin OS=Mus musculus GN=Eln PE=2 SV=2	1	5	5	5	0	0	2	5	5	5	5	5	5	0	0	2	5	5	5	5	5	5	0	0	2	5	5	5	5	5	5	16.2	16.2	16.2	71.937	860	860			2	7	6
P16546;A3KGU7;P16546-2;A3KGU5;E9Q447;A3KGU9;P08032	P16546;A3KGU7;P16546-2;A3KGU5;E9Q447	33;33;32;32;32;4;1	33;33;32;32;32;4;1	33;33;32;32;32;4;1	Spectrin alpha chain, non-erythrocytic 1	Sptan1	>sp|P16546|SPTN1_MOUSE Spectrin alpha chain, non-erythrocytic 1 OS=Mus musculus GN=Sptan1 PE=1 SV=4;>tr|A3KGU7|A3KGU7_MOUSE Spectrin alpha chain, non-erythrocytic 1 OS=Mus musculus GN=Sptan1 PE=2 SV=1;>sp|P16546-2|SPTN1_MOUSE Isoform 2 of Spectrin alpha ch	7	33	33	33	23	16	26	2	0	0	24	31	27	23	16	26	2	0	0	24	31	27	23	16	26	2	0	0	24	31	27	22	22	22	284.59	2472	2472;2477;2452;2457;2478;477;2415	28	17	29	2
Q8VH21	Q8VH21	1	1	1		Olfr644	>tr|Q8VH21|Q8VH21_MOUSE MCG141444 OS=Mus musculus GN=Olfr644 PE=3 SV=1	1	1	1	1	1	1	0	1	1	1	1	1	1	1	1	0	1	1	1	1	1	1	1	1	0	1	1	1	1	1	1	2.5	2.5	2.5	35.512	314	314	1	1		1	1
P11352	P11352	10	10	10	Glutathione peroxidase 1	Gpx1	>sp|P11352|GPX1_MOUSE Glutathione peroxidase 1 OS=Mus musculus GN=Gpx1 PE=1 SV=2	1	10	10	10	10	8	10	0	0	0	4	10	10	10	8	10	0	0	0	4	10	10	10	8	10	0	0	0	4	10	10	61.7	61.7	61.7	22.347	201	201	13	11	14
B1ATS4;Q64518-2;B1ATS5;Q64518-3;E9Q559;Q64518	B1ATS4;Q64518-2;B1ATS5;Q64518-3;E9Q559;Q64518	6;6;6;6;6;6	2;2;2;2;2;2	2;2;2;2;2;2	Sarcoplasmic/endoplasmic reticulum calcium ATPase 3	Atp2a3	>tr|B1ATS4|B1ATS4_MOUSE Sarcoplasmic/endoplasmic reticulum calcium ATPase 3 OS=Mus musculus GN=Atp2a3 PE=2 SV=1;>sp|Q64518-2|AT2A3_MOUSE Isoform SERCA3A of Sarcoplasmic/endoplasmic reticulum calcium ATPase 3 OS=Mus musculus GN=Atp2a3;>tr|B1ATS5|B1ATS5_MOUS	6	6	2	2	1	1	1	6	0	1	0	0	0	0	0	0	2	0	0	0	0	0	0	0	0	2	0	0	0	0	0	6.8	2.3	2.3	107.6	981	981;999;1020;1025;1026;1038				4
P37040;Q05DV1;E9Q997;E9PVT9;F6R7H8	P37040;Q05DV1;E9Q997	12;11;6;5;2	12;11;6;5;2	12;11;6;5;2	NADPH--cytochrome P450 reductase	Por	>sp|P37040|NCPR_MOUSE NADPH--cytochrome P450 reductase OS=Mus musculus GN=Por PE=1 SV=2;>tr|Q05DV1|Q05DV1_MOUSE NADPH--cytochrome P450 reductase OS=Mus musculus GN=Por PE=2 SV=1;>tr|E9Q997|E9Q997_MOUSE NADPH--cytochrome P450 reductase (Fragment) OS=Mus mus	5	12	12	12	12	7	11	0	0	0	5	11	8	12	7	11	0	0	0	5	11	8	12	7	11	0	0	0	5	11	8	27.4	27.4	27.4	77.043	678	678;649;274;219;168	18	8	15
P29341;Q62029;F6ZAX1;A2A5N3;Q8C7D3	P29341	21;7;2;2;1	21;7;2;2;1	9;1;1;1;1	Polyadenylate-binding protein 1	Pabpc1	>sp|P29341|PABP1_MOUSE Polyadenylate-binding protein 1 OS=Mus musculus GN=Pabpc1 PE=1 SV=2	5	21	21	9	17	15	21	10	3	3	4	13	11	17	15	21	10	3	3	4	13	11	7	7	9	3	0	0	0	5	4	35.5	35.5	18.4	70.67	636	636;628;118;607;381	19	15	23	11	4
P50247;A2ALT5	P50247	17;4	17;4	17;4	Adenosylhomocysteinase	Ahcy	>sp|P50247|SAHH_MOUSE Adenosylhomocysteinase OS=Mus musculus GN=Ahcy PE=1 SV=3	2	17	17	17	12	8	13	0	0	0	5	15	16	12	8	13	0	0	0	5	15	16	12	8	13	0	0	0	5	15	16	46.8	46.8	46.8	47.688	432	432;95	14	8	14
P17563;D6RHN2	P17563	18;4	18;4	4;0	Selenium-binding protein 1	Selenbp1	>sp|P17563|SBP1_MOUSE Selenium-binding protein 1 OS=Mus musculus GN=Selenbp1 PE=1 SV=2	2	18	18	4	12	12	15	2	0	1	11	17	18	12	12	15	2	0	1	11	17	18	1	0	3	0	0	0	1	4	4	56.1	56.1	12.3	52.513	472	472;123	12	13	18	2
Q5SX39	Q5SX39	104	15	10	Myosin-4	Myh4	>sp|Q5SX39|MYH4_MOUSE Myosin-4 OS=Mus musculus GN=Myh4 PE=1 SV=1	1	104	15	10	7	17	11	103	1	1	2	5	14	0	1	0	15	0	0	0	0	1	0	1	0	10	0	0	0	0	1	48.2	11.1	7.5	222.86	1939	1939		1		21
E9Q1B5;A6H584	E9Q1B5;A6H584	33;33	33;33	28;28	Collagen alpha-5(VI) chain	Col6a5	>tr|E9Q1B5|E9Q1B5_MOUSE Collagen alpha-5(VI) chain OS=Mus musculus GN=Col6a5 PE=4 SV=2;>sp|A6H584|CO6A5_MOUSE Collagen alpha-5(VI) chain OS=Mus musculus GN=Col6a5 PE=1 SV=2	2	33	33	28	12	11	14	13	6	12	25	27	23	12	11	14	13	6	12	25	27	23	9	9	11	11	5	11	20	22	18	16.9	16.9	14.4	289.51	2640	2640;2640	12	11	16	15	7
P14206;D3YTT7	P14206;D3YTT7	10;9	10;9	10;9	40S ribosomal protein SA	Rpsa;Rpsa-ps10	>sp|P14206|RSSA_MOUSE 40S ribosomal protein SA OS=Mus musculus GN=Rpsa PE=1 SV=4;>tr|D3YTT7|D3YTT7_MOUSE 40S ribosomal protein SA OS=Mus musculus GN=Rpsa-ps10 PE=3 SV=1	2	10	10	10	7	5	8	3	1	2	2	8	9	7	5	8	3	1	2	2	8	9	7	5	8	3	1	2	2	8	9	59.3	59.3	59.3	32.838	295	295;295	10	7	12	5	1
P11499;E9Q3D6;E9PX27;D3Z1R1;E9Q0C3	P11499	18;5;4;3;2	16;5;2;1;2	11;3;1;0;2	Heat shock protein HSP 90-beta	Hsp90ab1	>sp|P11499|HS90B_MOUSE Heat shock protein HSP 90-beta OS=Mus musculus GN=Hsp90ab1 PE=1 SV=3	5	18	16	11	14	7	17	2	3	1	5	14	17	12	5	15	2	2	1	3	12	15	10	3	11	1	0	0	1	9	10	31.1	28.7	20	83.28	724	724;189;112;76;161	13	6	16	2	2
P08249	P08249	14	14	14	Malate dehydrogenase, mitochondrial	Mdh2	>sp|P08249|MDHM_MOUSE Malate dehydrogenase, mitochondrial OS=Mus musculus GN=Mdh2 PE=1 SV=3	1	14	14	14	3	5	5	4	0	0	3	13	13	3	5	5	4	0	0	3	13	13	3	5	5	4	0	0	3	13	13	55.6	55.6	55.6	35.611	338	338	3	6	5	6
P17182;Q6PHC1;B0QZL1;B1ARR7;B1ARR6;D3YVD3;D3Z2S4;D3Z6E4;P17183	P17182;Q6PHC1	17;12;7;5;3;1;1;1;1	17;12;7;5;3;1;1;1;1	16;11;7;5;3;1;1;1;1	Alpha-enolase;Enolase	Eno1	>sp|P17182|ENOA_MOUSE Alpha-enolase OS=Mus musculus GN=Eno1 PE=1 SV=3;>tr|Q6PHC1|Q6PHC1_MOUSE Enolase OS=Mus musculus GN=Eno1 PE=2 SV=1	9	17	17	16	7	5	7	0	0	0	3	15	17	7	5	7	0	0	0	3	15	17	7	5	7	0	0	0	3	14	16	62.4	62.4	59.2	47.14	434	434;366;221;119;67;122;162;315;434	8	5	8
P00329	P00329	8	8	8	Alcohol dehydrogenase 1	Adh1	>sp|P00329|ADH1_MOUSE Alcohol dehydrogenase 1 OS=Mus musculus GN=Adh1 PE=2 SV=2	1	8	8	8	5	4	5	1	1	1	4	8	8	5	4	5	1	1	1	4	8	8	5	4	5	1	1	1	4	8	8	28.5	28.5	28.5	39.771	375	375	8	4	8	1	1
P09405	P09405	17	17	17	Nucleolin	Ncl	>sp|P09405|NUCL_MOUSE Nucleolin OS=Mus musculus GN=Ncl PE=1 SV=2	1	17	17	17	12	16	17	3	2	0	7	13	13	12	16	17	3	2	0	7	13	13	12	16	17	3	2	0	7	13	13	24.3	24.3	24.3	76.722	707	707	13	16	20	3	2
J3QPN5;J3QMA3;J3QP86;J3QN66;J3QM50;J3QNE6;F6TL02;J3QPU7;E9Q019	J3QPN5;J3QMA3;J3QP86;J3QN66;J3QM50;J3QNE6;F6TL02;J3QPU7;E9Q019	1;1;1;1;1;1;1;1;1	1;1;1;1;1;1;1;1;1	1;1;1;1;1;1;1;1;1		Flg	>tr|J3QPN5|J3QPN5_MOUSE Uncharacterized protein OS=Mus musculus GN=Flg PE=4 SV=1;>tr|J3QMA3|J3QMA3_MOUSE Uncharacterized protein OS=Mus musculus GN=Flg PE=4 SV=1;>tr|J3QP86|J3QP86_MOUSE Uncharacterized protein OS=Mus musculus GN=Flg PE=4 SV=1;>tr|J3QN66|J3	9	1	1	1	1	1	1	1	1	1	1	1	1	1	1	1	1	1	1	1	1	1	1	1	1	1	1	1	1	1	1	4	4	4	26.67	252	252;255;256;256;256;259;336;357;1037	1	1	1	1	1
O08677-3;D3YTY9;O08677;O08677-2;D3Z2B2;Q6S9I0;Q6S9I2;Q6S9I3	O08677-3;D3YTY9;O08677;O08677-2	12;12;12;11;4;1;1;1	12;12;12;11;4;1;1;1	12;12;12;11;4;1;1;1	Kininogen-1;Kininogen-1 heavy chain;Bradykinin;Kininogen-1 light chain	Kng1	>sp|O08677-3|KNG1_MOUSE Isoform 3 of Kininogen-1 OS=Mus musculus GN=Kng1;>tr|D3YTY9|D3YTY9_MOUSE Kininogen-1 OS=Mus musculus GN=Kng1 PE=2 SV=1;>sp|O08677|KNG1_MOUSE Kininogen-1 OS=Mus musculus GN=Kng1 PE=1 SV=1;>sp|O08677-2|KNG1_MOUSE Isoform LMW of Kinino	8	12	12	12	12	9	11	2	2	3	0	2	2	12	9	11	2	2	3	0	2	2	12	9	11	2	2	3	0	2	2	29.6	29.6	29.6	53.205	480	480;480;661;432;134;433;462;644	15	11	13	2	2
Q68FD5;Q5SXR6;F6Z1R4	Q68FD5;Q5SXR6	26;26;1	26;26;1	26;26;1	Clathrin heavy chain 1	Cltc	>sp|Q68FD5|CLH1_MOUSE Clathrin heavy chain 1 OS=Mus musculus GN=Cltc PE=1 SV=3;>tr|Q5SXR6|Q5SXR6_MOUSE Clathrin heavy chain 1 OS=Mus musculus GN=Cltc PE=2 SV=1	3	26	26	26	22	6	23	5	0	2	14	23	19	22	6	23	5	0	2	14	23	19	22	6	23	5	0	2	14	23	19	20.7	20.7	20.7	191.55	1675	1675;1679;216	24	6	25	5
Q05421	Q05421	18	18	18	Cytochrome P450 2E1	Cyp2e1	>sp|Q05421|CP2E1_MOUSE Cytochrome P450 2E1 OS=Mus musculus GN=Cyp2e1 PE=1 SV=1	1	18	18	18	9	5	17	0	0	0	5	13	9	9	5	17	0	0	0	5	13	9	9	5	17	0	0	0	5	13	9	32.5	32.5	32.5	56.804	493	493	11	5	22
E9Q1Y9;CON__Q61726	E9Q1Y9;CON__Q61726	18;18	16;16	1;1		5430421N21Rik	>tr|E9Q1Y9|E9Q1Y9_MOUSE Protein 5430421N21Rik OS=Mus musculus GN=5430421N21Rik PE=3 SV=1;>Q61726 TREMBL:Q61726 Tax_Id=10090 Gene_Symbol=5430421N21Rik Keratin type II	2	18	16	1	5	8	2	15	4	2	11	18	2	3	7	0	13	3	0	10	16	0	0	0	0	0	0	0	0	1	0	38.8	37	4.4	52.809	479	479;479	4	8		16	4
P34914;P34914-2	P34914;P34914-2	15;10	15;10	15;10	Bifunctional epoxide hydrolase 2;Cytosolic epoxide hydrolase 2;Lipid-phosphate phosphatase	Ephx2	>sp|P34914|HYES_MOUSE Bifunctional epoxide hydrolase 2 OS=Mus musculus GN=Ephx2 PE=1 SV=2;>sp|P34914-2|HYES_MOUSE Isoform 2 of Bifunctional epoxide hydrolase 2 OS=Mus musculus GN=Ephx2	2	15	15	15	11	8	14	1	0	0	5	14	11	11	8	14	1	0	0	5	14	11	11	8	14	1	0	0	5	14	11	45.1	45.1	45.1	62.515	554	554;536	14	9	20	2
P24549	P24549	18	18	10	Retinal dehydrogenase 1	Aldh1a1	>sp|P24549|AL1A1_MOUSE Retinal dehydrogenase 1 OS=Mus musculus GN=Aldh1a1 PE=1 SV=5	1	18	18	10	14	3	14	2	0	2	5	18	17	14	3	14	2	0	2	5	18	17	9	1	7	0	0	1	2	10	10	49.1	49.1	28.1	54.467	501	501	16	4	18	2
P20152;P03995-2;P03995;A2AKJ2;D3YZ35;P46660;P08553;CON__tr|F1MDZ2|F1MDZ2_BOVIN;CON__sp|O77788|NFM_BOVIN	P20152	18;3;3;2;1;1;1;1;1	14;1;1;2;0;0;0;0;0	12;1;1;2;0;0;0;0;0	Vimentin	Vim	>sp|P20152|VIME_MOUSE Vimentin OS=Mus musculus GN=Vim PE=1 SV=3	9	18	14	12	13	16	13	14	4	8	8	10	12	9	13	9	10	3	5	7	8	8	7	11	8	8	2	4	6	6	6	43.6	39.1	34.3	53.687	466	466;428;430;102;470;504;848;926;926	11	14	10	11	3
P19096	P19096	30	30	30	Fatty acid synthase;[Acyl-carrier-protein] S-acetyltransferase;[Acyl-carrier-protein] S-malonyltransferase;3-oxoacyl-[acyl-carrier-protein] synthase;3-oxoacyl-[acyl-carrier-protein] reductase;3-hydroxyacyl-[acyl-carrier-protein] dehydratase;Enoyl-[acyl-carrier-protein] reductase;Oleoyl-[acyl-carrier-protein] hydrolase	Fasn	>sp|P19096|FAS_MOUSE Fatty acid synthase OS=Mus musculus GN=Fasn PE=1 SV=2	1	30	30	30	12	2	9	1	0	0	13	30	23	12	2	9	1	0	0	13	30	23	12	2	9	1	0	0	13	30	23	21.1	21.1	21.1	272.43	2504	2504	15	2	10	1
P05202	P05202	15	15	15	Aspartate aminotransferase, mitochondrial	Got2	>sp|P05202|AATM_MOUSE Aspartate aminotransferase, mitochondrial OS=Mus musculus GN=Got2 PE=1 SV=1	1	15	15	15	0	2	4	0	0	0	6	14	15	0	2	4	0	0	0	6	14	15	0	2	4	0	0	0	6	14	15	37.7	37.7	37.7	47.411	430	430		2	4
P31786;F6WUQ1;Q4VWZ5;D3Z563;M0QWU8	P31786;F6WUQ1;Q4VWZ5;D3Z563;M0QWU8	6;4;4;3;3	6;4;4;3;3	6;4;4;3;3	Acyl-CoA-binding protein	Dbi	>sp|P31786|ACBP_MOUSE Acyl-CoA-binding protein OS=Mus musculus GN=Dbi PE=1 SV=2;>tr|F6WUQ1|F6WUQ1_MOUSE Acyl-CoA-binding protein (Fragment) OS=Mus musculus GN=Dbi PE=4 SV=1;>tr|Q4VWZ5|Q4VWZ5_MOUSE Acyl-CoA-binding protein OS=Mus musculus GN=Dbi PE=2 SV=1;>	5	6	6	6	0	2	1	1	0	0	1	5	6	0	2	1	1	0	0	1	5	6	0	2	1	1	0	0	1	5	6	74.7	74.7	74.7	10	87	87;101;135;63;77		2	1	1
J3KMS9;Q60847-4;Q60847-3;E9PX70;Q60847-2;Q60847-5;Q60847	J3KMS9;Q60847-4;Q60847-3;E9PX70;Q60847-2;Q60847-5;Q60847	19;19;19;19;19;19;19	19;19;19;19;19;19;19	19;19;19;19;19;19;19	Collagen alpha-1(XII) chain	Col12a1	>tr|J3KMS9|J3KMS9_MOUSE Collagen alpha-1(XII) chain OS=Mus musculus GN=Col12a1 PE=4 SV=1;>sp|Q60847-4|COCA1_MOUSE Isoform 4 of Collagen alpha-1(XII) chain OS=Mus musculus GN=Col12a1;>sp|Q60847-3|COCA1_MOUSE Isoform 3 of Collagen alpha-1(XII) chain OS=Mus m	7	19	19	19	16	14	16	16	2	5	15	13	14	16	14	16	16	2	5	15	13	14	16	14	16	16	2	5	15	13	14	17.2	17.2	17.2	205.89	1900	1900;1903;1958;3064;3065;3068;3120	18	14	18	16	2
Q9DBT9	Q9DBT9	21	21	21	Dimethylglycine dehydrogenase, mitochondrial	Dmgdh	>sp|Q9DBT9|M2GD_MOUSE Dimethylglycine dehydrogenase, mitochondrial OS=Mus musculus GN=Dmgdh PE=1 SV=1	1	21	21	21	4	5	9	1	0	0	9	21	18	4	5	9	1	0	0	9	21	18	4	5	9	1	0	0	9	21	18	40.6	40.6	40.6	97.254	869	869	4	6	10	1
P17742;F8VPN3	P17742	10;3	10;3	10;3	Peptidyl-prolyl cis-trans isomerase A	Ppia	>sp|P17742|PPIA_MOUSE Peptidyl-prolyl cis-trans isomerase A OS=Mus musculus GN=Ppia PE=1 SV=2	2	10	10	10	9	4	6	1	0	0	2	10	10	9	4	6	1	0	0	2	10	10	9	4	6	1	0	0	2	10	10	66.5	66.5	66.5	17.971	164	164;147	9	5	8	1
Q7JCZ1;P00405	Q7JCZ1;P00405	5;5	5;5	5;5	Cytochrome c oxidase subunit 2	mt-Co2;Mtco2	>tr|Q7JCZ1|Q7JCZ1_MOUSE Cytochrome c oxidase subunit 2 OS=Mus musculus GN=mt-Co2 PE=2 SV=1;>sp|P00405|COX2_MOUSE Cytochrome c oxidase subunit 2 OS=Mus musculus GN=Mtco2 PE=1 SV=1	2	5	5	5	1	1	3	4	0	0	3	4	5	1	1	3	4	0	0	3	4	5	1	1	3	4	0	0	3	4	5	23.8	23.8	23.8	25.976	227	227;227	1	1	4	7
Q9D1H9;Q9D1H9-2	Q9D1H9;Q9D1H9-2	2;1	2;1	2;1	Microfibril-associated glycoprotein 4	Mfap4	>sp|Q9D1H9|MFAP4_MOUSE Microfibril-associated glycoprotein 4 OS=Mus musculus GN=Mfap4 PE=1 SV=1;>sp|Q9D1H9-2|MFAP4_MOUSE Isoform 2 of Microfibril-associated glycoprotein 4 OS=Mus musculus GN=Mfap4	2	2	2	2	2	1	2	1	1	1	1	2	1	2	1	2	1	1	1	1	2	1	2	1	2	1	1	1	1	2	1	17.1	17.1	17.1	28.937	257	257;281	4	3	4	1	1
Q99LB7;A2AH52;A2AH53	Q99LB7	17;4;4	17;4;4	17;4;4	Sarcosine dehydrogenase, mitochondrial	Sardh	>sp|Q99LB7|SARDH_MOUSE Sarcosine dehydrogenase, mitochondrial OS=Mus musculus GN=Sardh PE=1 SV=1	3	17	17	17	9	0	10	0	0	0	4	16	17	9	0	10	0	0	0	4	16	17	9	0	10	0	0	0	4	16	17	27.1	27.1	27.1	101.68	919	919;197;203	9		10
Q9D646;CON__Q9D646	Q9D646;CON__Q9D646	18;18	18;18	3;3	Keratin, type I cuticular Ha4	Krt34	>sp|Q9D646|KRT34_MOUSE Keratin, type I cuticular Ha4 OS=Mus musculus GN=Krt34 PE=2 SV=1;>Q9D646 TREMBL:Q9D646 Tax_Id=10090 Gene_Symbol=Krt34 10 days neonate skin cDNA, RIKEN full-length enriched library, clone:4733401E01 product:keratin complex 1, acidic,	2	18	18	3	5	7	0	17	13	0	9	15	0	5	7	0	17	13	0	9	15	0	0	0	0	2	1	0	1	2	0	56.4	56.4	11.5	44.56	392	392;392	5	7		19	14
Q8VCT4;P23953;E9PYP1;Q8VCC2;D3Z5G7	Q8VCT4	17;2;1;1;1	17;2;1;1;1	16;2;1;1;1	Carboxylesterase 1D	Ces1d	>sp|Q8VCT4|CES1D_MOUSE Carboxylesterase 1D OS=Mus musculus GN=Ces1d PE=1 SV=1	5	17	17	16	6	2	8	0	0	0	6	16	16	6	2	8	0	0	0	6	16	16	6	2	8	0	0	0	6	15	15	40.7	40.7	38.1	61.787	565	565;554;563;565;567	8	2	11
Q6GT24;O08709;D3Z0Y2;Q8BG37	Q6GT24;O08709;D3Z0Y2	14;14;12;3	14;14;12;3	14;14;12;3	Peroxiredoxin-6	Prdx6	>tr|Q6GT24|Q6GT24_MOUSE Peroxiredoxin 6 OS=Mus musculus GN=Prdx6 PE=2 SV=1;>sp|O08709|PRDX6_MOUSE Peroxiredoxin-6 OS=Mus musculus GN=Prdx6 PE=1 SV=3;>tr|D3Z0Y2|D3Z0Y2_MOUSE Peroxiredoxin-6 OS=Mus musculus GN=Prdx6 PE=2 SV=1	4	14	14	14	7	6	5	0	0	0	3	13	14	7	6	5	0	0	0	3	13	14	7	6	5	0	0	0	3	13	14	68.8	68.8	68.8	24.826	224	224;224;200;224	7	6	5
Q8BFR5;D3YVN7;Q8BFR5-2	Q8BFR5;D3YVN7;Q8BFR5-2	13;13;11	13;13;11	13;13;11	Elongation factor Tu, mitochondrial;Elongation factor Tu	Tufm;Gm9755	>sp|Q8BFR5|EFTU_MOUSE Elongation factor Tu, mitochondrial OS=Mus musculus GN=Tufm PE=1 SV=1;>tr|D3YVN7|D3YVN7_MOUSE Elongation factor Tu OS=Mus musculus GN=Gm9755 PE=3 SV=1;>sp|Q8BFR5-2|EFTU_MOUSE Isoform 2 of Elongation factor Tu, mitochondrial OS=Mus mus	3	13	13	13	11	12	12	1	0	0	1	8	9	11	12	12	1	0	0	1	8	9	11	12	12	1	0	0	1	8	9	34.1	34.1	34.1	49.508	452	452;452;435	12	13	13	1
D3YUA8;Q8VBV4;D3YUA5	D3YUA8;Q8VBV4;D3YUA5	1;1;1	1;1;1	1;1;1	F-box/WD repeat-containing protein 7	Fbxw7	>tr|D3YUA8|D3YUA8_MOUSE F-box/WD repeat-containing protein 7 OS=Mus musculus GN=Fbxw7 PE=2 SV=1;>sp|Q8VBV4|FBXW7_MOUSE F-box/WD repeat-containing protein 7 OS=Mus musculus GN=Fbxw7 PE=1 SV=1;>tr|D3YUA5|D3YUA5_MOUSE F-box/WD repeat-containing protein 7 OS=M	3	1	1	1	0	1	0	0	1	1	0	0	0	0	1	0	0	1	1	0	0	0	0	1	0	0	1	1	0	0	0	2.2	2.2	2.2	66.034	589	589;629;710		1			1
P52430;H3BK03;H3BLB8	P52430;H3BK03	8;5;3	8;5;3	8;5;3	Serum paraoxonase/arylesterase 1	Pon1	>sp|P52430|PON1_MOUSE Serum paraoxonase/arylesterase 1 OS=Mus musculus GN=Pon1 PE=1 SV=2;>tr|H3BK03|H3BK03_MOUSE Serum paraoxonase/arylesterase 1 (Fragment) OS=Mus musculus GN=Pon1 PE=2 SV=1	3	8	8	8	5	6	8	0	0	0	1	6	5	5	6	8	0	0	0	1	6	5	5	6	8	0	0	0	1	6	5	42	42	42	39.565	355	355;237;181	10	11	19
Q8VCW8	Q8VCW8	13	13	13	Acyl-CoA synthetase family member 2, mitochondrial	Acsf2	>sp|Q8VCW8|ACSF2_MOUSE Acyl-CoA synthetase family member 2, mitochondrial OS=Mus musculus GN=Acsf2 PE=2 SV=1	1	13	13	13	11	10	13	1	0	2	1	11	11	11	10	13	1	0	2	1	11	11	11	10	13	1	0	2	1	11	11	34.8	34.8	34.8	67.95	615	615	12	13	17	1
B1AR28;P50544	B1AR28;P50544	11;11	11;11	11;11	Very long-chain specific acyl-CoA dehydrogenase, mitochondrial	Acadvl	>tr|B1AR28|B1AR28_MOUSE Very long-chain-specific acyl-CoA dehydrogenase, mitochondrial OS=Mus musculus GN=Acadvl PE=2 SV=1;>sp|P50544|ACADV_MOUSE Very long-chain specific acyl-CoA dehydrogenase, mitochondrial OS=Mus musculus GN=Acadvl PE=1 SV=3	2	11	11	11	10	8	10	3	0	0	5	10	10	10	8	10	3	0	0	5	10	10	10	8	10	3	0	0	5	10	10	31.9	31.9	31.9	68.55	634	634;656	11	10	13	3
P48962	P48962	13	13	6	ADP/ATP translocase 1	Slc25a4	>sp|P48962|ADT1_MOUSE ADP/ATP translocase 1 OS=Mus musculus GN=Slc25a4 PE=1 SV=4	1	13	13	6	2	2	4	12	0	1	3	10	9	2	2	4	12	0	1	3	10	9	0	0	0	6	0	0	2	3	3	36.6	36.6	18.5	32.904	298	298	2	2	5	16
Q61838;D3YW52;D3YUI3	Q61838;D3YW52	19;19;2	19;19;2	19;19;2	Alpha-2-macroglobulin;Alpha-2-macroglobulin 165 kDa subunit;Alpha-2-macroglobulin 35 kDa subunit	A2m;Pzp	>sp|Q61838|A2M_MOUSE Alpha-2-macroglobulin OS=Mus musculus GN=A2m PE=1 SV=3;>tr|D3YW52|D3YW52_MOUSE Alpha-2-macroglobulin OS=Mus musculus GN=Pzp PE=2 SV=1	3	19	19	19	16	13	18	6	1	3	3	10	9	16	13	18	6	1	3	3	10	9	16	13	18	6	1	3	3	10	9	20.7	20.7	20.7	165.85	1495	1495;1507;233	16	13	19	6	1
P30115;D3Z6A6;D3YZV3;P10648;P13745;E9Q6L7	P30115	7;2;2;2;2;1	7;2;2;2;2;1	7;2;2;2;2;1	Glutathione S-transferase A3	Gsta3	>sp|P30115|GSTA3_MOUSE Glutathione S-transferase A3 OS=Mus musculus GN=Gsta3 PE=1 SV=2	6	7	7	7	5	3	4	0	0	0	1	7	6	5	3	4	0	0	0	1	7	6	5	3	4	0	0	0	1	7	6	36.2	36.2	36.2	25.36	221	221;179;182;222;223;222	6	5	6
P52760	P52760	9	9	9	Ribonuclease UK114	Hrsp12	>sp|P52760|UK114_MOUSE Ribonuclease UK114 OS=Mus musculus GN=Hrsp12 PE=1 SV=3	1	9	9	9	4	2	3	0	1	0	2	9	9	4	2	3	0	1	0	2	9	9	4	2	3	0	1	0	2	9	9	82.2	82.2	82.2	14.255	135	135	7	2	3		1
O88569-3;O88569-2;O88569	O88569-3;O88569-2;O88569	11;11;11	11;11;11	11;11;11	Heterogeneous nuclear ribonucleoproteins A2/B1	Hnrnpa2b1	>sp|O88569-3|ROA2_MOUSE Isoform 3 of Heterogeneous nuclear ribonucleoproteins A2/B1 OS=Mus musculus GN=Hnrnpa2b1;>sp|O88569-2|ROA2_MOUSE Isoform 2 of Heterogeneous nuclear ribonucleoproteins A2/B1 OS=Mus musculus GN=Hnrnpa2b1;>sp|O88569|ROA2_MOUSE Heteroge	3	11	11	11	10	9	10	6	3	2	4	11	10	10	9	10	6	3	2	4	11	10	10	9	10	6	3	2	4	11	10	32.6	32.6	32.6	32.46	301	301;341;353	12	11	13	7	3
Q9QXF8	Q9QXF8	8	8	8	Glycine N-methyltransferase	Gnmt	>sp|Q9QXF8|GNMT_MOUSE Glycine N-methyltransferase OS=Mus musculus GN=Gnmt PE=1 SV=3	1	8	8	8	7	5	7	1	0	1	2	8	7	7	5	7	1	0	1	2	8	7	7	5	7	1	0	1	2	8	7	30	30	30	32.675	293	293	9	5	9	1
P27773;F6Q404	P27773	13;1	13;1	13;1	Protein disulfide-isomerase A3	Pdia3	>sp|P27773|PDIA3_MOUSE Protein disulfide-isomerase A3 OS=Mus musculus GN=Pdia3 PE=1 SV=2	2	13	13	13	8	6	9	2	1	1	7	13	11	8	6	9	2	1	1	7	13	11	8	6	9	2	1	1	7	13	11	27.1	27.1	27.1	56.678	505	505;124	9	7	11	3	1
D3Z7H8	D3Z7H8	10	10	10		Cilp2	>tr|D3Z7H8|D3Z7H8_MOUSE Protein Cilp2 OS=Mus musculus GN=Cilp2 PE=4 SV=1	1	10	10	10	10	8	9	8	0	0	0	0	0	10	8	9	8	0	0	0	0	0	10	8	9	8	0	0	0	0	0	14.1	14.1	14.1	125.93	1162	1162	15	12	13	11
P21107-2;D3Z2H9;D3Z6I8;E9Q7Q3;G5E8R0;E9Q453;G5E8R2;G5E8R1;E9Q455;E9Q448;B7ZNL3;P58774-2;D3YVR0;A2AIM5;Q6IRU2	P21107-2;D3Z2H9;D3Z6I8;E9Q7Q3;G5E8R0;E9Q453;G5E8R2;G5E8R1;E9Q455;E9Q448;B7ZNL3	8;8;7;7;4;4;4;4;4;4;4;3;2;1;1	8;8;7;7;4;4;4;4;4;4;4;3;2;1;1	1;1;1;1;0;0;0;0;0;0;0;0;0;0;0		Tpm3-rs7;Tpm3;Tpm1	>sp|P21107-2|TPM3_MOUSE Isoform 2 of Tropomyosin alpha-3 chain OS=Mus musculus GN=Tpm3;>tr|D3Z2H9|D3Z2H9_MOUSE Uncharacterized protein OS=Mus musculus GN=Tpm3-rs7 PE=3 SV=1;>tr|D3Z6I8|D3Z6I8_MOUSE Tropomyosin alpha-3 chain OS=Mus musculus GN=Tpm3 PE=2 SV=1	15	8	8	1	8	5	6	3	1	1	1	6	7	8	5	6	3	1	1	1	6	7	1	1	1	0	0	0	0	1	1	37.9	37.9	6.9	29.02	248	248;248;247;248;245;245;248;248;251;284;284;284;71;106;248	9	7	6	5	1
Q9QXD6;E9Q0T7;F6YS63;P97323	Q9QXD6	13;3;2;1	13;3;2;1	13;3;2;1	Fructose-1,6-bisphosphatase 1	Fbp1	>sp|Q9QXD6|F16P1_MOUSE Fructose-1,6-bisphosphatase 1 OS=Mus musculus GN=Fbp1 PE=2 SV=3	4	13	13	13	0	1	3	0	0	0	6	13	13	0	1	3	0	0	0	6	13	13	0	1	3	0	0	0	6	13	13	49.4	49.4	49.4	36.912	338	338;57;133;94		1	3
P09411;P09041	P09411	13;3	13;3	13;3	Phosphoglycerate kinase 1	Pgk1	>sp|P09411|PGK1_MOUSE Phosphoglycerate kinase 1 OS=Mus musculus GN=Pgk1 PE=1 SV=4	2	13	13	13	7	4	7	3	0	1	3	12	13	7	4	7	3	0	1	3	12	13	7	4	7	3	0	1	3	12	13	40.8	40.8	40.8	44.55	417	417;417	7	4	8	3
P35505;D3Z2R9	P35505	11;3	11;3	11;3	Fumarylacetoacetase	Fah	>sp|P35505|FAAA_MOUSE Fumarylacetoacetase OS=Mus musculus GN=Fah PE=1 SV=2	2	11	11	11	0	3	3	0	0	0	5	11	11	0	3	3	0	0	0	5	11	11	0	3	3	0	0	0	5	11	11	49.2	49.2	49.2	46.175	419	419;141		3	3
O55022;Q80UU9	O55022	3;1	3;1	3;1	Membrane-associated progesterone receptor component 1	Pgrmc1	>sp|O55022|PGRC1_MOUSE Membrane-associated progesterone receptor component 1 OS=Mus musculus GN=Pgrmc1 PE=1 SV=4	2	3	3	3	2	2	2	0	0	0	1	3	3	2	2	2	0	0	0	1	3	3	2	2	2	0	0	0	1	3	3	27.7	27.7	27.7	21.694	195	195;217	3	2	3
P51885	P51885	8	8	8	Lumican	Lum	>sp|P51885|LUM_MOUSE Lumican OS=Mus musculus GN=Lum PE=1 SV=2	1	8	8	8	7	7	4	8	3	6	8	8	8	7	7	4	8	3	6	8	8	8	7	7	4	8	3	6	8	8	8	30.2	30.2	30.2	38.265	338	338	9	9	4	12	4
Q8VDN2;Q9WV27;Q9Z1W8;Q64436	Q8VDN2	12;2;2;1	12;2;2;1	8;0;0;0	Sodium/potassium-transporting ATPase subunit alpha-1	Atp1a1	>sp|Q8VDN2|AT1A1_MOUSE Sodium/potassium-transporting ATPase subunit alpha-1 OS=Mus musculus GN=Atp1a1 PE=1 SV=1	4	12	12	8	8	3	12	9	0	0	4	10	7	8	3	12	9	0	0	4	10	7	4	2	8	5	0	0	3	6	4	14.3	14.3	10.3	112.98	1023	1023;1032;1035;1033	10	5	15	13
P13020-2;P13020;A6PWS5	P13020-2;P13020	11;11;4	11;11;4	11;11;4	Gelsolin	Gsn	>sp|P13020-2|GELS_MOUSE Isoform 2 of Gelsolin OS=Mus musculus GN=Gsn;>sp|P13020|GELS_MOUSE Gelsolin OS=Mus musculus GN=Gsn PE=1 SV=3	3	11	11	11	8	3	9	9	8	7	0	2	1	8	3	9	9	8	7	0	2	1	8	3	9	9	8	7	0	2	1	25.6	25.6	25.6	80.762	731	731;780;251	9	3	10	10	10
Q62009-5;Q62009-4;Q62009-3;Q62009-2;Q62009;F7C9H0	Q62009-5;Q62009-4;Q62009-3;Q62009-2;Q62009	14;14;14;14;14;1	14;14;14;14;14;1	14;14;14;14;14;1	Periostin	Postn	>sp|Q62009-5|POSTN_MOUSE Isoform 5 of Periostin OS=Mus musculus GN=Postn;>sp|Q62009-4|POSTN_MOUSE Isoform 4 of Periostin OS=Mus musculus GN=Postn;>sp|Q62009-3|POSTN_MOUSE Isoform 3 of Periostin OS=Mus musculus GN=Postn;>sp|Q62009-2|POSTN_MOUSE Isoform 2 of	6	14	14	14	6	4	9	9	2	7	12	12	11	6	4	9	9	2	7	12	12	11	6	4	9	9	2	7	12	12	11	26.3	26.3	26.3	87.098	783	783;784;810;811;838;102	7	4	10	13	2
Q99KI0	Q99KI0	16	16	16	Aconitate hydratase, mitochondrial	Aco2	>sp|Q99KI0|ACON_MOUSE Aconitate hydratase, mitochondrial OS=Mus musculus GN=Aco2 PE=1 SV=1	1	16	16	16	12	11	13	5	0	0	5	16	14	12	11	13	5	0	0	5	16	14	12	11	13	5	0	0	5	16	14	29.2	29.2	29.2	85.462	780	780	13	12	14	6
O35452;E9Q2T3	O35452;E9Q2T3	18;14	18;14	18;14		Tnxb	>tr|O35452|O35452_MOUSE Protein Tnxb OS=Mus musculus GN=Tnxb PE=4 SV=1;>tr|E9Q2T3|E9Q2T3_MOUSE Protein Tnxb OS=Mus musculus GN=Tnxb PE=2 SV=1	2	18	18	18	10	10	9	11	8	9	17	17	14	10	10	9	11	8	9	17	17	14	10	10	9	11	8	9	17	17	14	11.2	11.2	11.2	435.47	4006	4006;3126	10	10	9	11	8
Q06185;Q8BTB6	Q06185;Q8BTB6	5;3	5;3	5;3	ATP synthase subunit e, mitochondrial	Atp5i;Atp5k	>sp|Q06185|ATP5I_MOUSE ATP synthase subunit e, mitochondrial OS=Mus musculus GN=Atp5i PE=1 SV=2;>tr|Q8BTB6|Q8BTB6_MOUSE ATP synthase subunit e, mitochondrial OS=Mus musculus GN=Atp5k PE=4 SV=1	2	5	5	5	0	2	1	3	0	0	1	5	5	0	2	1	3	0	0	1	5	5	0	2	1	3	0	0	1	5	5	60.6	60.6	60.6	8.2355	71	71;38		3	2	4
O35215;G3UYJ7;G3UZN1	O35215;G3UYJ7;G3UZN1	8;5;4	8;5;4	8;5;4	D-dopachrome decarboxylase	Ddt;Gm20441	>sp|O35215|DOPD_MOUSE D-dopachrome decarboxylase OS=Mus musculus GN=Ddt PE=1 SV=3;>tr|G3UYJ7|G3UYJ7_MOUSE Protein Gm20441 (Fragment) OS=Mus musculus GN=Gm20441 PE=4 SV=1;>tr|G3UZN1|G3UZN1_MOUSE D-dopachrome decarboxylase OS=Mus musculus GN=Ddt PE=2 SV=1	3	8	8	8	0	1	2	0	0	0	1	8	8	0	1	2	0	0	0	1	8	8	0	1	2	0	0	0	1	8	8	85.6	85.6	85.6	13.077	118	118;252;73		1	2
P52196	P52196	6	6	6	Thiosulfate sulfurtransferase	Tst	>sp|P52196|THTR_MOUSE Thiosulfate sulfurtransferase OS=Mus musculus GN=Tst PE=1 SV=3	1	6	6	6	6	5	5	1	0	0	2	6	6	6	5	5	1	0	0	2	6	6	6	5	5	1	0	0	2	6	6	25.9	25.9	25.9	33.466	297	297	7	6	5	1
P28665;P28666	P28665	14;4	14;4	14;4	Murinoglobulin-1	Mug1	>sp|P28665|MUG1_MOUSE Murinoglobulin-1 OS=Mus musculus GN=Mug1 PE=1 SV=3	2	14	14	14	7	10	14	1	0	1	4	5	5	7	10	14	1	0	1	4	5	5	7	10	14	1	0	1	4	5	5	16.5	16.5	16.5	165.3	1476	1476;1451	8	12	18	1
Q9WVL0	Q9WVL0	7	7	7	Maleylacetoacetate isomerase	Gstz1	>sp|Q9WVL0|MAAI_MOUSE Maleylacetoacetate isomerase OS=Mus musculus GN=Gstz1 PE=1 SV=1	1	7	7	7	5	4	6	3	0	2	3	6	6	5	4	6	3	0	2	3	6	6	5	4	6	3	0	2	3	6	6	53.2	53.2	53.2	24.275	216	216	12	8	10	6
Q64458;Q3UT49;H3BLM0	Q64458;Q3UT49	12;10;3	12;10;3	9;7;3	Cytochrome P450 2C29	Cyp2c29	>sp|Q64458|CP2CT_MOUSE Cytochrome P450 2C29 OS=Mus musculus GN=Cyp2c29 PE=1 SV=2;>tr|Q3UT49|Q3UT49_MOUSE Cytochrome P450 2C29 OS=Mus musculus GN=Cyp2c29 PE=2 SV=1	3	12	12	9	3	4	12	0	0	0	5	8	6	3	4	12	0	0	0	5	8	6	2	2	9	0	0	0	2	5	4	30.8	30.8	26.9	55.715	490	490;451;120	3	4	13
P28843	P28843	15	15	15	Dipeptidyl peptidase 4;Dipeptidyl peptidase 4 membrane form;Dipeptidyl peptidase 4 soluble form	Dpp4	>sp|P28843|DPP4_MOUSE Dipeptidyl peptidase 4 OS=Mus musculus GN=Dpp4 PE=1 SV=3	1	15	15	15	1	2	2	0	0	0	1	13	15	1	2	2	0	0	0	1	13	15	1	2	2	0	0	0	1	13	15	23.6	23.6	23.6	87.436	760	760	1	2	2
D6RGQ0;E9Q8H9;P06909;E9Q8I0;Q4LDF6	D6RGQ0;E9Q8H9;P06909;E9Q8I0	4;4;4;4;1	4;4;4;4;1	4;4;4;4;1	Complement factor H	Cfh	>tr|D6RGQ0|D6RGQ0_MOUSE Complement factor H OS=Mus musculus GN=Cfh PE=2 SV=1;>tr|E9Q8H9|E9Q8H9_MOUSE Complement factor H OS=Mus musculus GN=Cfh PE=2 SV=1;>sp|P06909|CFAH_MOUSE Complement factor H OS=Mus musculus GN=Cfh PE=1 SV=2;>tr|E9Q8I0|E9Q8I0_MOUSE Com	5	4	4	4	4	2	4	3	2	3	3	2	3	4	2	4	3	2	3	3	2	3	4	2	4	3	2	3	3	2	3	5.5	5.5	5.5	125.05	1110	1110;1177;1234;1252;332	4	3	5	4	2
P51174	P51174	7	7	7	Long-chain specific acyl-CoA dehydrogenase, mitochondrial	Acadl	>sp|P51174|ACADL_MOUSE Long-chain specific acyl-CoA dehydrogenase, mitochondrial OS=Mus musculus GN=Acadl PE=2 SV=2	1	7	7	7	7	4	6	2	0	1	1	7	7	7	4	6	2	0	1	1	7	7	7	4	6	2	0	1	1	7	7	24.2	24.2	24.2	47.907	430	430	10	6	8	2
Q8VCU1;G5E8K9;Q8VCU1-2;G5E8G7	Q8VCU1;G5E8K9;Q8VCU1-2;G5E8G7	11;11;9;9	5;5;3;3	5;5;3;3	Carboxylesterase 3B	Ces3b	>sp|Q8VCU1|EST3B_MOUSE Carboxylesterase 3B OS=Mus musculus GN=Ces3b PE=2 SV=1;>tr|G5E8K9|G5E8K9_MOUSE Carboxylesterase 3B OS=Mus musculus GN=Ces3b PE=4 SV=1;>sp|Q8VCU1-2|EST3B_MOUSE Isoform 2 of Carboxylesterase 3B OS=Mus musculus GN=Ces3b;>tr|G5E8G7|G5E8G	4	11	5	5	4	8	11	0	0	0	6	7	6	1	3	5	0	0	0	2	2	1	1	3	5	0	0	0	2	2	1	24.6	16	16	63.006	568	568;571;518;521	1	3	9
F8WIT2;P14824	F8WIT2;P14824	13;13	13;13	13;13	Annexin;Annexin A6	Anxa6	>tr|F8WIT2|F8WIT2_MOUSE Annexin OS=Mus musculus GN=Anxa6 PE=2 SV=1;>sp|P14824|ANXA6_MOUSE Annexin A6 OS=Mus musculus GN=Anxa6 PE=1 SV=3	2	13	13	13	11	6	12	1	0	0	4	10	13	11	6	12	1	0	0	4	10	13	11	6	12	1	0	0	4	10	13	29.8	29.8	29.8	75.288	667	667;673	11	6	12	1
O08807;B1AZS9	O08807;B1AZS9	5;4	4;3	4;3	Peroxiredoxin-4	Prdx4	>sp|O08807|PRDX4_MOUSE Peroxiredoxin-4 OS=Mus musculus GN=Prdx4 PE=1 SV=1;>tr|B1AZS9|B1AZS9_MOUSE Peroxiredoxin-4 (Fragment) OS=Mus musculus GN=Prdx4 PE=2 SV=1	2	5	4	4	3	2	4	2	2	2	2	5	5	2	1	3	1	1	1	1	4	4	2	1	3	1	1	1	1	4	4	20.4	20.4	20.4	31.052	274	274;229	2	1	3	1	1
Q9Z2I8-2;Q9Z2I8	Q9Z2I8-2;Q9Z2I8	12;12	12;12	12;12	Succinyl-CoA ligase [GDP-forming] subunit beta, mitochondrial	Suclg2	>sp|Q9Z2I8-2|SUCB2_MOUSE Isoform 2 of Succinyl-CoA ligase [GDP-forming] subunit beta, mitochondrial OS=Mus musculus GN=Suclg2;>sp|Q9Z2I8|SUCB2_MOUSE Succinyl-CoA ligase [GDP-forming] subunit beta, mitochondrial OS=Mus musculus GN=Suclg2 PE=2 SV=3	2	12	12	12	12	10	10	0	0	0	2	11	10	12	10	10	0	0	0	2	11	10	12	10	10	0	0	0	2	11	10	44.5	44.5	44.5	41.349	384	384;433	14	11	12
Q64337-2;Q64337;D3YZJ1;F6VD69	Q64337-2;Q64337;D3YZJ1	7;7;4;3	7;7;4;3	7;7;4;3	Sequestosome-1	Sqstm1	>sp|Q64337-2|SQSTM_MOUSE Isoform 2 of Sequestosome-1 OS=Mus musculus GN=Sqstm1;>sp|Q64337|SQSTM_MOUSE Sequestosome-1 OS=Mus musculus GN=Sqstm1 PE=1 SV=1;>tr|D3YZJ1|D3YZJ1_MOUSE Sequestosome-1 OS=Mus musculus GN=Sqstm1 PE=2 SV=1	4	7	7	7	7	4	7	0	0	0	0	0	0	7	4	7	0	0	0	0	0	0	7	4	7	0	0	0	0	0	0	26	26	26	44.192	404	404;442;382;109	8	4	12
Q9QXD1;E9Q5T5	Q9QXD1	14;2	14;2	14;2	Peroxisomal acyl-coenzyme A oxidase 2	Acox2	>sp|Q9QXD1|ACOX2_MOUSE Peroxisomal acyl-coenzyme A oxidase 2 OS=Mus musculus GN=Acox2 PE=1 SV=2	2	14	14	14	14	8	13	0	0	0	0	7	7	14	8	13	0	0	0	0	7	7	14	8	13	0	0	0	0	7	7	24.7	24.7	24.7	76.862	681	681;201	16	9	15
P01027;P01027-2;H3BKW9	P01027	19;3;1	19;3;1	19;3;1	Complement C3;Complement C3 beta chain;Complement C3 alpha chain;C3a anaphylatoxin;Acylation stimulating protein;Complement C3b alpha chain;Complement C3c alpha chain fragment 1;Complement C3dg fragment;Complement C3g fragment;Complement C3d fragment;Complement C3f fragment;Complement C3c alpha chain fragment 2	C3	>sp|P01027|CO3_MOUSE Complement C3 OS=Mus musculus GN=C3 PE=1 SV=3	3	19	19	19	14	8	16	15	5	4	2	10	10	14	8	16	15	5	4	2	10	10	14	8	16	15	5	4	2	10	10	18.6	18.6	18.6	186.48	1663	1663;535;185	15	8	16	15	5
P16331;D3Z270;D3YZ73;F6YTR5	P16331	12;3;2;2	12;3;2;2	12;3;2;2	Phenylalanine-4-hydroxylase	Pah	>sp|P16331|PH4H_MOUSE Phenylalanine-4-hydroxylase OS=Mus musculus GN=Pah PE=1 SV=4	4	12	12	12	6	3	12	0	0	1	2	8	9	6	3	12	0	0	1	2	8	9	6	3	12	0	0	1	2	8	9	47.9	47.9	47.9	51.899	453	453;174;81;117	8	4	15
P62908;D3YV43	P62908;D3YV43	7;6	7;6	7;6	40S ribosomal protein S3	Rps3	>sp|P62908|RS3_MOUSE 40S ribosomal protein S3 OS=Mus musculus GN=Rps3 PE=1 SV=1;>tr|D3YV43|D3YV43_MOUSE 40S ribosomal protein S3 OS=Mus musculus GN=Rps3 PE=2 SV=1	2	7	7	7	7	6	6	4	1	2	3	5	5	7	6	6	4	1	2	3	5	5	7	6	6	4	1	2	3	5	5	42.4	42.4	42.4	26.674	243	243;191	8	6	8	5	1
O08601;O08601-2	O08601;O08601-2	15;15	15;15	15;15	Microsomal triglyceride transfer protein large subunit	Mttp	>sp|O08601|MTP_MOUSE Microsomal triglyceride transfer protein large subunit OS=Mus musculus GN=Mttp PE=2 SV=2;>sp|O08601-2|MTP_MOUSE Isoform 2 of Microsomal triglyceride transfer protein large subunit OS=Mus musculus GN=Mttp	2	15	15	15	8	6	15	0	0	0	7	12	14	8	6	15	0	0	0	7	12	14	8	6	15	0	0	0	7	12	14	23.5	23.5	23.5	99.098	894	894;909	8	6	17
P24369	P24369	9	9	9	Peptidyl-prolyl cis-trans isomerase B	Ppib	>sp|P24369|PPIB_MOUSE Peptidyl-prolyl cis-trans isomerase B OS=Mus musculus GN=Ppib PE=2 SV=2	1	9	9	9	0	3	2	0	0	1	3	7	9	0	3	2	0	0	1	3	7	9	0	3	2	0	0	1	3	7	9	46.8	46.8	46.8	23.713	216	216		3	3
CON__P08779;Q9Z2K1;CON__Q9Z2K1;CON__Q3ZAW8	CON__P08779;Q9Z2K1;CON__Q9Z2K1;CON__Q3ZAW8	15;8;8;8	12;6;6;6	5;1;1;1	Keratin, type I cytoskeletal 16	Krt16	>P08779 SWISS-PROT:P08779 Tax_Id=9606 Gene_Symbol=KRT16 Keratin, type I cytoskeletal 16;>sp|Q9Z2K1|K1C16_MOUSE Keratin, type I cytoskeletal 16 OS=Mus musculus GN=Krt16 PE=1 SV=3;>Q9Z2K1 SWISS-PROT:Q9Z2K1 Tax_Id=10090 Gene_Symbol=Krt16 Keratin, type I cytos	4	15	12	5	14	11	7	6	10	3	3	6	9	12	9	5	4	8	1	1	4	7	5	4	2	2	4	0	0	2	2	30.9	26	13.1	51.267	473	473;469;469;474	14	10	5	4	8
O88322	O88322	10	10	10	Nidogen-2	Nid2	>sp|O88322|NID2_MOUSE Nidogen-2 OS=Mus musculus GN=Nid2 PE=1 SV=2	1	10	10	10	7	5	5	9	7	10	7	8	7	7	5	5	9	7	10	7	8	7	7	5	5	9	7	10	7	8	7	9.5	9.5	9.5	153.91	1403	1403	9	6	6	12	10
P62897;G3UWG1	P62897;G3UWG1	8;8	8;8	8;8	Cytochrome c, somatic	Cycs;Gm10108	>sp|P62897|CYC_MOUSE Cytochrome c, somatic OS=Mus musculus GN=Cycs PE=1 SV=2;>tr|G3UWG1|G3UWG1_MOUSE MCG115977 OS=Mus musculus GN=Gm10108 PE=3 SV=1	2	8	8	8	0	2	1	0	0	0	4	7	8	0	2	1	0	0	0	4	7	8	0	2	1	0	0	0	4	7	8	55.2	55.2	55.2	11.605	105	105;105		4	2
Q91VA0;D3Z106;Q91VA0-2	Q91VA0;D3Z106;Q91VA0-2	6;4;4	6;4;4	6;4;4	Acyl-coenzyme A synthetase ACSM1, mitochondrial	Acsm1	>sp|Q91VA0|ACSM1_MOUSE Acyl-coenzyme A synthetase ACSM1, mitochondrial OS=Mus musculus GN=Acsm1 PE=1 SV=1;>tr|D3Z106|D3Z106_MOUSE Acyl-coenzyme A synthetase ACSM1, mitochondrial (Fragment) OS=Mus musculus GN=Acsm1 PE=2 SV=1;>sp|Q91VA0-2|ACSM1_MOUSE Isoform	3	6	6	6	3	5	6	0	0	1	3	5	5	3	5	6	0	0	1	3	5	5	3	5	6	0	0	1	3	5	5	19.5	19.5	19.5	64.76	573	573;531;546	3	5	7
Q64433	Q64433	5	5	5	10 kDa heat shock protein, mitochondrial	Hspe1	>sp|Q64433|CH10_MOUSE 10 kDa heat shock protein, mitochondrial OS=Mus musculus GN=Hspe1 PE=1 SV=2	1	5	5	5	5	5	4	1	1	0	3	4	5	5	5	4	1	1	0	3	4	5	5	5	4	1	1	0	3	4	5	49	49	49	10.963	102	102	5	5	4	1	1
P00186;P00184	P00186	8;3	8;3	8;3	Cytochrome P450 1A2	Cyp1a2	>sp|P00186|CP1A2_MOUSE Cytochrome P450 1A2 OS=Mus musculus GN=Cyp1a2 PE=1 SV=1	2	8	8	8	3	4	8	1	0	0	3	6	7	3	4	8	1	0	0	3	6	7	3	4	8	1	0	0	3	6	7	22	22	22	58.183	513	513;524	3	5	13	1
Q9ET01;Q3UEJ6;E9PUM3;Q9WUB3;Q8CI94	Q9ET01;Q3UEJ6	20;18;2;2;2	20;18;2;2;2	20;18;2;2;2	Glycogen phosphorylase, liver form;Phosphorylase	Pygl	>sp|Q9ET01|PYGL_MOUSE Glycogen phosphorylase, liver form OS=Mus musculus GN=Pygl PE=1 SV=4;>tr|Q3UEJ6|Q3UEJ6_MOUSE Phosphorylase OS=Mus musculus GN=Pygl PE=2 SV=1	5	20	20	20	3	1	5	2	0	0	6	20	19	3	1	5	2	0	0	6	20	19	3	1	5	2	0	0	6	20	19	27.2	27.2	27.2	97.462	850	850;759;754;842;843	3	1	5	2
P05201;F7ALS6	P05201	11;4	11;4	11;4	Aspartate aminotransferase, cytoplasmic	Got1	>sp|P05201|AATC_MOUSE Aspartate aminotransferase, cytoplasmic OS=Mus musculus GN=Got1 PE=1 SV=3	2	11	11	11	3	1	4	0	0	0	5	10	10	3	1	4	0	0	0	5	10	10	3	1	4	0	0	0	5	10	10	40.2	40.2	40.2	46.247	413	413;182	3	1	4
P43277;P15864	P43277;P15864	8;6	8;6	1;1	Histone H1.3;Histone H1.2	Hist1h1d;Hist1h1c	>sp|P43277|H13_MOUSE Histone H1.3 OS=Mus musculus GN=Hist1h1d PE=1 SV=2;>sp|P15864|H12_MOUSE Histone H1.2 OS=Mus musculus GN=Hist1h1c PE=1 SV=2	2	8	8	1	1	6	3	4	0	0	4	6	8	1	6	3	4	0	0	4	6	8	0	1	1	1	0	0	1	1	1	23.5	23.5	5.4	22.099	221	221;212	1	6	3	4
Q07968	Q07968	8	8	8	Coagulation factor XIII B chain	F13b	>sp|Q07968|F13B_MOUSE Coagulation factor XIII B chain OS=Mus musculus GN=F13b PE=1 SV=2	1	8	8	8	6	2	6	8	7	8	1	2	1	6	2	6	8	7	8	1	2	1	6	2	6	8	7	8	1	2	1	13.2	13.2	13.2	76.195	669	669	10	3	8	12	10
P61979-3;B2M1R6;P61979;P61979-2;D3Z5X4;D3YWG1;H3BLL4;H3BK96;H3BKD0;H3BKI8;H3BJS9;H3BJ43;Q8BT23;H3BLP7	P61979-3;B2M1R6;P61979;P61979-2;D3Z5X4;D3YWG1;H3BLL4;H3BK96;H3BKD0;H3BKI8	9;9;9;9;8;8;7;6;6;5;3;2;2;2	9;9;9;9;8;8;7;6;6;5;3;2;2;2	9;9;9;9;8;8;7;6;6;5;3;2;2;2	Heterogeneous nuclear ribonucleoprotein K	Hnrnpk;Gm7964	>sp|P61979-3|HNRPK_MOUSE Isoform 3 of Heterogeneous nuclear ribonucleoprotein K OS=Mus musculus GN=Hnrnpk;>tr|B2M1R6|B2M1R6_MOUSE Heterogeneous nuclear ribonucleoprotein K OS=Mus musculus GN=Hnrnpk PE=2 SV=1;>sp|P61979|HNRPK_MOUSE Heterogeneous nuclear rib	14	9	9	9	8	5	8	5	5	5	3	7	8	8	5	8	5	5	5	3	7	8	8	5	8	5	5	5	3	7	8	28	28	28	48.51	439	439;440;463;464;439;463;394;257;299;178;87;77;97;210	10	5	10	6	5
P02469;E9QN70;E9PYT5	P02469;E9QN70	12;12;2	12;12;2	12;12;2	Laminin subunit beta-1	Lamb1	>sp|P02469|LAMB1_MOUSE Laminin subunit beta-1 OS=Mus musculus GN=Lamb1 PE=1 SV=3;>tr|E9QN70|E9QN70_MOUSE Laminin subunit beta-1 OS=Mus musculus GN=Lamb1 PE=2 SV=1	3	12	12	12	7	5	5	11	5	7	10	8	7	7	5	5	11	5	7	10	8	7	7	5	5	11	5	7	10	8	7	10.4	10.4	10.4	197.09	1786	1786;1834;564	7	5	5	11	5
Q9QXX4	Q9QXX4	19	19	17	Calcium-binding mitochondrial carrier protein Aralar2	Slc25a13	>sp|Q9QXX4|CMC2_MOUSE Calcium-binding mitochondrial carrier protein Aralar2 OS=Mus musculus GN=Slc25a13 PE=1 SV=1	1	19	19	17	6	4	12	2	0	0	7	18	17	6	4	12	2	0	0	7	18	17	5	4	12	0	0	0	7	16	15	42.2	42.2	39.2	74.466	676	676	6	5	13	2
B7FAU9;Q8BTM8;B7FAV1;J3JS91;F6XC15;Q8VHX6-2;D3YW87;Q8VHX6;D3Z576;Q8BTM8-2;F6Z2C0	B7FAU9;Q8BTM8;B7FAV1	18;18;17;3;2;2;2;2;2;1;1	18;18;17;3;2;2;2;2;2;1;1	17;17;16;3;1;1;1;1;1;0;1	Filamin-A	Flna	>tr|B7FAU9|B7FAU9_MOUSE Filamin, alpha OS=Mus musculus GN=Flna PE=4 SV=1;>sp|Q8BTM8|FLNA_MOUSE Filamin-A OS=Mus musculus GN=Flna PE=1 SV=5;>tr|B7FAV1|B7FAV1_MOUSE Filamin, alpha (Fragment) OS=Mus musculus GN=Flna PE=4 SV=1	11	18	18	17	10	9	8	8	0	2	15	14	9	10	9	8	8	0	2	15	14	9	9	8	7	7	0	2	14	13	8	14	14	13.6	280.5	2639	2639;2647;2583;277;511;2693;2704;2726;2737;249;281	10	9	8	8
E9Q3W4;Q9QXS1-15;Q9QXS1-10;E9Q153;Q9QXS1-9;Q9QXS1-12;E9QKX4;Q9QXS1-11;Q9QXS1-13;E9QLJ5;Q9QXS1-5;Q9QXS1-3;E9QMZ5;E9PY96;Q9QXS1-16;Q9QXS1-4;E9QL05;Q9QXS1-14;E9QQ00;Q9QXS1-6;Q9QXS1-7;Q9QXS1-8;E9QK43;Q9QXS1-2;E9QPE8;Q9QXS1;E9QN87;F6R059;E9PW24;E9Q9J6	E9Q3W4;Q9QXS1-15;Q9QXS1-10;E9Q153;Q9QXS1-9;Q9QXS1-12;E9QKX4;Q9QXS1-11;Q9QXS1-13;E9QLJ5;Q9QXS1-5;Q9QXS1-3;E9QMZ5;E9PY96;Q9QXS1-16;Q9QXS1-4;E9QL05;Q9QXS1-14;E9QQ00;Q9QXS1-6;Q9QXS1-7;Q9QXS1-8;E9QK43;Q9QXS1-2;E9QPE8;Q9QXS1;E9QN87	25;25;25;25;25;25;25;25;25;25;25;25;25;25;25;25;25;25;25;25;25;25;25;25;25;25;25;8;3;3	25;25;25;25;25;25;25;25;25;25;25;25;25;25;25;25;25;25;25;25;25;25;25;25;25;25;25;8;3;3	24;24;24;24;24;24;24;24;24;24;24;24;24;24;24;24;24;24;24;24;24;24;24;24;24;24;24;7;3;3	Plectin	Plec	>tr|E9Q3W4|E9Q3W4_MOUSE Plectin OS=Mus musculus GN=Plec PE=4 SV=1;>sp|Q9QXS1-15|PLEC_MOUSE Isoform PLEC-1H of Plectin OS=Mus musculus GN=Plec;>sp|Q9QXS1-10|PLEC_MOUSE Isoform PLEC-1D of Plectin OS=Mus musculus GN=Plec;>tr|E9Q153|E9Q153_MOUSE Plectin OS=Mus	30	25	25	24	16	1	17	22	0	0	5	14	9	16	1	17	22	0	0	5	14	9	15	1	16	21	0	0	5	14	9	10.4	10.4	9.5	499.1	4386	4386;4449;4511;4511;4516;4521;4521;4526;4534;4534;4543;4543;4543;4543;4544;4548;4548;4550;4550;4572;4577;4589;4589;4686;4686;4691;4691;1646;499;676	16	1	17	22
G3UYV7;P62858	G3UYV7;P62858	2;2	2;2	2;2	40S ribosomal protein S28	Rps28	>tr|G3UYV7|G3UYV7_MOUSE 40S ribosomal protein S28 (Fragment) OS=Mus musculus GN=Rps28 PE=2 SV=1;>sp|P62858|RS28_MOUSE 40S ribosomal protein S28 OS=Mus musculus GN=Rps28 PE=2 SV=1	2	2	2	2	1	2	2	1	0	0	2	2	2	1	2	2	1	0	0	2	2	2	1	2	2	1	0	0	2	2	2	33.9	33.9	33.9	6.3442	56	56;69	2	3	3	2
Q99N15;A2AFQ2;O08756	Q99N15;A2AFQ2;O08756	7;6;5	7;6;5	7;6;5	3-hydroxyacyl-CoA dehydrogenase type-2	Hsd17b10	>tr|Q99N15|Q99N15_MOUSE 17beta-hydroxysteroid dehydrogenase type 10/short chain L-3-hydroxyacyl-CoA dehydrogenase OS=Mus musculus GN=Hsd17b10 PE=2 SV=1;>tr|A2AFQ2|A2AFQ2_MOUSE 3-hydroxyacyl-CoA dehydrogenase type-2 OS=Mus musculus GN=Hsd17b10 PE=2 SV=1;>sp	3	7	7	7	4	6	7	1	0	1	2	7	6	4	6	7	1	0	1	2	7	6	4	6	7	1	0	1	2	7	6	41.4	41.4	41.4	27.273	261	261;271;261	6	8	9	2
Q9JJA9	Q9JJA9	1	1	1	General receptor for phosphoinositides 1-associated scaffold protein	Grasp	>sp|Q9JJA9|GRASP_MOUSE General receptor for phosphoinositides 1-associated scaffold protein OS=Mus musculus GN=Grasp PE=1 SV=2	1	1	1	1	1	1	1	1	1	1	1	1	1	1	1	1	1	1	1	1	1	1	1	1	1	1	1	1	1	1	1	4.1	4.1	4.1	42.337	392	392	2	1	1	2	2
O35129;F6QPR1;F6Q8V7	O35129;F6QPR1	10;6;4	10;6;4	10;6;4	Prohibitin-2	Phb2	>sp|O35129|PHB2_MOUSE Prohibitin-2 OS=Mus musculus GN=Phb2 PE=1 SV=1;>tr|F6QPR1|F6QPR1_MOUSE Prohibitin-2 (Fragment) OS=Mus musculus GN=Phb2 PE=4 SV=1	3	10	10	10	4	9	10	8	0	0	3	8	9	4	9	10	8	0	0	3	8	9	4	9	10	8	0	0	3	8	9	43.1	43.1	43.1	33.296	299	299;157;104	4	13	13	11
P31001	P31001	19	18	17	Desmin	Des	>sp|P31001|DESM_MOUSE Desmin OS=Mus musculus GN=Des PE=1 SV=3	1	19	18	17	5	9	8	19	0	2	4	3	6	4	8	7	18	0	1	4	3	5	3	7	6	17	0	1	4	3	4	43.9	43.9	41.4	53.497	469	469	4	9	7	19
P51660	P51660	12	12	12	Peroxisomal multifunctional enzyme type 2;(3R)-hydroxyacyl-CoA dehydrogenase;Enoyl-CoA hydratase 2	Hsd17b4	>sp|P51660|DHB4_MOUSE Peroxisomal multifunctional enzyme type 2 OS=Mus musculus GN=Hsd17b4 PE=1 SV=3	1	12	12	12	8	11	12	3	0	1	0	9	10	8	11	12	3	0	1	0	9	10	8	11	12	3	0	1	0	9	10	20.8	20.8	20.8	79.481	735	735	8	11	13	3
Q8R1A8;P11725	Q8R1A8;P11725	13;13	13;13	13;13	Ornithine carbamoyltransferase, mitochondrial	Otc	>tr|Q8R1A8|Q8R1A8_MOUSE Ornithine carbamoyltransferase, mitochondrial OS=Mus musculus GN=Otc PE=2 SV=1;>sp|P11725|OTC_MOUSE Ornithine carbamoyltransferase, mitochondrial OS=Mus musculus GN=Otc PE=1 SV=1	2	13	13	13	8	3	5	0	0	0	3	13	13	8	3	5	0	0	0	3	13	13	8	3	5	0	0	0	3	13	13	44.4	44.4	44.4	39.365	351	351;354	8	3	6
Q3V1J8;Q8K0D2-2;E9Q092;E9QM92;Q8K0D2	Q3V1J8;Q8K0D2-2;E9Q092;E9QM92;Q8K0D2	1;1;1;1;1	1;1;1;1;1	1;1;1;1;1	Hyaluronan-binding protein 2;Hyaluronan-binding protein 2 50 kDa heavy chain;Hyaluronan-binding protein 2 50 kDa heavy chain alternate form;Hyaluronan-binding protein 2 27 kDa light chain;Hyaluronan-binding protein 2 27 kDa light chain alternate form	Habp2	>tr|Q3V1J8|Q3V1J8_MOUSE Hyaluronan-binding protein 2 OS=Mus musculus GN=Habp2 PE=2 SV=1;>sp|Q8K0D2-2|HABP2_MOUSE Isoform 2 of Hyaluronan-binding protein 2 OS=Mus musculus GN=Habp2;>tr|E9Q092|E9Q092_MOUSE Hyaluronan-binding protein 2 OS=Mus musculus GN=Habp	5	1	1	1	1	0	0	0	0	0	0	0	0	1	0	0	0	0	0	0	0	0	1	0	0	0	0	0	0	0	0	3.7	3.7	3.7	57.326	517	517;521;549;554;558	1
P17225;Q8BGJ5;Q922I7;Q8CB58;E9QMW9;E9Q0W3;F7C521;F7DCW4;F7AXP1;G3UXZ8	P17225;Q8BGJ5;Q922I7;Q8CB58;E9QMW9	7;7;7;6;4;1;1;1;1;1	7;7;7;6;4;1;1;1;1;1	5;5;5;4;3;1;0;0;1;0	Polypyrimidine tract-binding protein 1	Ptbp1	>sp|P17225|PTBP1_MOUSE Polypyrimidine tract-binding protein 1 OS=Mus musculus GN=Ptbp1 PE=1 SV=2;>tr|Q8BGJ5|Q8BGJ5_MOUSE MCG13402, isoform CRA_a OS=Mus musculus GN=Ptbp1 PE=2 SV=1;>tr|Q922I7|Q922I7_MOUSE MCG13402, isoform CRA_c OS=Mus musculus GN=Ptbp1 PE=	10	7	7	5	4	4	7	2	0	2	2	3	3	4	4	7	2	0	2	2	3	3	4	2	5	2	0	2	2	3	3	22.8	22.8	19.4	56.477	527	527;529;555;489;353;55;104;107;162;189	5	4	9	2
Q3UM18-2;Q3UM18	Q3UM18-2;Q3UM18	1;1	1;1	1;1	Large subunit GTPase 1 homolog	Lsg1	>sp|Q3UM18-2|LSG1_MOUSE Isoform 2 of Large subunit GTPase 1 homolog OS=Mus musculus GN=Lsg1;>sp|Q3UM18|LSG1_MOUSE Large subunit GTPase 1 homolog OS=Mus musculus GN=Lsg1 PE=2 SV=2	2	1	1	1	1	1	1	1	0	1	1	1	0	1	1	1	1	0	1	1	1	0	1	1	1	1	0	1	1	1	0	2.6	2.6	2.6	69.428	615	615;644	1	1	1	1
P08121	P08121	9	9	9	Collagen alpha-1(III) chain	Col3a1	>sp|P08121|CO3A1_MOUSE Collagen alpha-1(III) chain OS=Mus musculus GN=Col3a1 PE=1 SV=4	1	9	9	9	7	5	8	4	3	3	2	3	3	7	5	8	4	3	3	2	3	3	7	5	8	4	3	3	2	3	3	6.4	6.4	6.4	138.94	1464	1464	8	5	9	5	4
Q9R0T7;G3UXD0	Q9R0T7;G3UXD0	5;3	5;3	0;0		Try4;Try5	>tr|Q9R0T7|Q9R0T7_MOUSE MCG15085 OS=Mus musculus GN=Try4 PE=2 SV=1;>tr|G3UXD0|G3UXD0_MOUSE Protein Try5 (Fragment) OS=Mus musculus GN=Try5 PE=2 SV=1	2	5	5	0	0	1	0	0	0	0	0	2	5	0	1	0	0	0	0	0	2	5	0	0	0	0	0	0	0	0	0	33.7	33.7	0	26.274	246	246;135		1
A2AVJ7;Q99PL5;Q99PL5-4;Q99PL5-3;Q99PL5-2;Q99PL5-12;Q99PL5-11;Q99PL5-10;Q99PL5-9;Q99PL5-8;Q99PL5-7;Q99PL5-6;Q99PL5-5	A2AVJ7;Q99PL5	13;13;2;2;2;1;1;1;1;1;1;1;1	13;13;2;2;2;1;1;1;1;1;1;1;1	13;13;2;2;2;1;1;1;1;1;1;1;1	Ribosome-binding protein 1	Rrbp1	>tr|A2AVJ7|A2AVJ7_MOUSE Ribosome-binding protein 1 OS=Mus musculus GN=Rrbp1 PE=2 SV=1;>sp|Q99PL5|RRBP1_MOUSE Ribosome-binding protein 1 OS=Mus musculus GN=Rrbp1 PE=2 SV=2	13	13	13	13	12	12	9	2	0	0	5	9	11	12	12	9	2	0	0	5	9	11	12	12	9	2	0	0	5	9	11	12.6	12.6	12.6	158.39	1464	1464;1605;641;701;842;209;229;250;284;330;380;380;398	13	14	10	2
Q61703;G3X977;Q3UEG7	Q61703;G3X977;Q3UEG7	11;11;6	11;11;6	11;11;6	Inter-alpha-trypsin inhibitor heavy chain H2	Itih2	>sp|Q61703|ITIH2_MOUSE Inter-alpha-trypsin inhibitor heavy chain H2 OS=Mus musculus GN=Itih2 PE=1 SV=1;>tr|G3X977|G3X977_MOUSE Inter-alpha trypsin inhibitor, heavy chain 2 OS=Mus musculus GN=Itih2 PE=4 SV=1;>tr|Q3UEG7|Q3UEG7_MOUSE Inter-alpha-trypsin inhib	3	11	11	11	9	8	11	5	1	2	1	1	3	9	8	11	5	1	2	1	1	3	9	8	11	5	1	2	1	1	3	19.5	19.5	19.5	105.93	946	946;950;452	12	9	14	6	1
P14152;B1ATQ3	P14152	9;1	9;1	9;1	Malate dehydrogenase, cytoplasmic	Mdh1	>sp|P14152|MDHC_MOUSE Malate dehydrogenase, cytoplasmic OS=Mus musculus GN=Mdh1 PE=1 SV=3	2	9	9	9	2	2	3	0	0	0	2	9	9	2	2	3	0	0	0	2	9	9	2	2	3	0	0	0	2	9	9	29	29	29	36.511	334	334;156	2	2	3
P07759;E9Q499;F2Z405;P29621;Q5I2A0	P07759	10;1;1;1;1	10;1;1;1;1	6;0;0;0;0	Serine protease inhibitor A3K	Serpina3k	>sp|P07759|SPA3K_MOUSE Serine protease inhibitor A3K OS=Mus musculus GN=Serpina3k PE=1 SV=2	5	10	10	6	6	8	9	0	0	1	1	2	3	6	8	9	0	0	1	1	2	3	3	5	6	0	0	1	1	2	1	33.5	33.5	19.4	46.879	418	418;101;248;417;440	7	10	11
P57780;E9Q2W9;D3Z0L8;D3Z761;O88990;Q91ZE6;E9PX29	P57780	13;5;3;2;1;1;1	13;5;3;2;1;1;1	7;2;1;1;0;1;1	Alpha-actinin-4	Actn4	>sp|P57780|ACTN4_MOUSE Alpha-actinin-4 OS=Mus musculus GN=Actn4 PE=1 SV=1	7	13	13	7	9	8	9	6	0	0	7	12	12	9	8	9	6	0	0	7	12	12	5	4	4	1	0	0	2	6	6	21.6	21.6	13	104.98	912	912;518;206;133;900;2555;2561	9	8	9	6
O35488;A2ANX6	O35488	12;3	12;3	12;3	Very long-chain acyl-CoA synthetase	Slc27a2	>sp|O35488|S27A2_MOUSE Very long-chain acyl-CoA synthetase OS=Mus musculus GN=Slc27a2 PE=1 SV=2	2	12	12	12	4	3	9	0	0	0	4	11	8	4	3	9	0	0	0	4	11	8	4	3	9	0	0	0	4	11	8	25.2	25.2	25.2	70.422	620	620;262	6	3	12
P08228	P08228	8	8	8	Superoxide dismutase [Cu-Zn]	Sod1	>sp|P08228|SODC_MOUSE Superoxide dismutase [Cu-Zn] OS=Mus musculus GN=Sod1 PE=1 SV=2	1	8	8	8	0	1	0	0	0	0	1	5	8	0	1	0	0	0	0	1	5	8	0	1	0	0	0	0	1	5	8	55.8	55.8	55.8	15.942	154	154		2
Q78PY7;Q3TJ56	Q78PY7	10;4	10;4	10;4	Staphylococcal nuclease domain-containing protein 1	Snd1	>sp|Q78PY7|SND1_MOUSE Staphylococcal nuclease domain-containing protein 1 OS=Mus musculus GN=Snd1 PE=1 SV=1	2	10	10	10	10	7	9	2	2	3	3	9	8	10	7	9	2	2	3	3	9	8	10	7	9	2	2	3	3	9	8	19.9	19.9	19.9	102.09	910	910;608	11	9	11	3	2
E9Q1W3;A2AQA9;F6RDH3;F6X9B6;G3UWS1	E9Q1W3;A2AQA9	46;43;9;4;1	46;43;9;4;1	26;23;9;0;0		Neb	>tr|E9Q1W3|E9Q1W3_MOUSE Protein Neb OS=Mus musculus GN=Neb PE=2 SV=1;>tr|A2AQA9|A2AQA9_MOUSE Protein Neb OS=Mus musculus GN=Neb PE=2 SV=1	5	46	46	26	0	0	2	46	0	1	0	1	1	0	0	2	46	0	1	0	1	1	0	0	1	26	0	1	0	0	1	11.2	11.2	6.8	828.65	7152	7152;6909;1191;768;342			2	48
Q921I1;E9Q035;E9Q2Q7;D3YYR8;F7CJN9;F7BAE9	Q921I1;E9Q035	10;10;3;3;2;1	10;10;3;3;2;1	10;10;3;3;2;1	Serotransferrin	Tf;Gm20425	>sp|Q921I1|TRFE_MOUSE Serotransferrin OS=Mus musculus GN=Tf PE=1 SV=1;>tr|E9Q035|E9Q035_MOUSE Protein Gm20425 OS=Mus musculus GN=Gm20425 PE=4 SV=1	6	10	10	10	8	2	10	5	1	2	1	7	8	8	2	10	5	1	2	1	7	8	8	2	10	5	1	2	1	7	8	15.1	15.1	15.1	76.723	697	697;978;171;237;249;278	9	2	11	5	1
B1ASE2;G3X9L6;Q9DCX2	B1ASE2;G3X9L6;Q9DCX2	4;4;4	4;4;4	4;4;4	ATP synthase subunit d, mitochondrial	Atp5h;Gm10250	>tr|B1ASE2|B1ASE2_MOUSE ATP synthase subunit d, mitochondrial (Fragment) OS=Mus musculus GN=Atp5h PE=2 SV=1;>tr|G3X9L6|G3X9L6_MOUSE MCG55033 OS=Mus musculus GN=Gm10250 PE=4 SV=1;>sp|Q9DCX2|ATP5H_MOUSE ATP synthase subunit d, mitochondrial OS=Mus musculus G	3	4	4	4	3	4	3	4	0	0	0	4	4	3	4	3	4	0	0	0	4	4	3	4	3	4	0	0	0	4	4	49.3	49.3	49.3	15.882	138	138;160;161	3	5	4	5
Q9CPU0	Q9CPU0	9	9	9	Lactoylglutathione lyase	Glo1	>sp|Q9CPU0|LGUL_MOUSE Lactoylglutathione lyase OS=Mus musculus GN=Glo1 PE=1 SV=3	1	9	9	9	3	3	4	0	0	0	3	9	9	3	3	4	0	0	0	3	9	9	3	3	4	0	0	0	3	9	9	47.3	47.3	47.3	20.809	184	184	3	4	5
Q8BH95;F6T930	Q8BH95	4;1	4;1	4;1	Enoyl-CoA hydratase, mitochondrial	Echs1	>sp|Q8BH95|ECHM_MOUSE Enoyl-CoA hydratase, mitochondrial OS=Mus musculus GN=Echs1 PE=1 SV=1	2	4	4	4	4	1	3	0	0	0	0	4	4	4	1	3	0	0	0	0	4	4	4	1	3	0	0	0	0	4	4	22.1	22.1	22.1	31.474	290	290;191	6	2	4
CON__P13647	CON__P13647	18	13	3			>P13647 SWISS-PROT:P13647 Tax_Id=9606 Gene_Symbol=KRT5 Keratin, type II cytoskeletal 5	1	18	13	3	17	15	10	6	5	8	5	10	13	12	11	5	1	2	3	1	5	8	3	2	1	0	0	1	0	1	2	29	22.2	4.1	62.378	590	590	12	11	5	1	2
Q8BW75;E9Q3X6;E9PVL9	Q8BW75	6;2;1	6;2;1	6;2;1	Amine oxidase [flavin-containing] B	Maob	>sp|Q8BW75|AOFB_MOUSE Amine oxidase [flavin-containing] B OS=Mus musculus GN=Maob PE=1 SV=4	3	6	6	6	0	0	0	0	0	0	1	6	5	0	0	0	0	0	0	1	6	5	0	0	0	0	0	0	1	6	5	21.9	21.9	21.9	58.557	520	520;211;112
P58252	P58252	15	15	15	Elongation factor 2	Eef2	>sp|P58252|EF2_MOUSE Elongation factor 2 OS=Mus musculus GN=Eef2 PE=1 SV=2	1	15	15	15	10	5	11	3	1	2	4	15	14	10	5	11	3	1	2	4	15	14	10	5	11	3	1	2	4	15	14	22.6	22.6	22.6	95.313	858	858	12	5	13	4	1
P48771	P48771	2	2	2	Cytochrome c oxidase subunit 7A2, mitochondrial	Cox7a2	>sp|P48771|CX7A2_MOUSE Cytochrome c oxidase subunit 7A2, mitochondrial OS=Mus musculus GN=Cox7a2 PE=1 SV=2	1	2	2	2	0	2	2	0	0	0	0	2	2	0	2	2	0	0	0	0	2	2	0	2	2	0	0	0	0	2	2	27.7	27.7	27.7	9.2908	83	83		2	2
Q4LDG0;E9PXV4;F6YDR6	Q4LDG0	9;3;2	9;3;2	9;3;2	Bile acyl-CoA synthetase	Slc27a5	>sp|Q4LDG0|S27A5_MOUSE Bile acyl-CoA synthetase OS=Mus musculus GN=Slc27a5 PE=2 SV=2	3	9	9	9	7	5	7	0	0	0	4	9	7	7	5	7	0	0	0	4	9	7	7	5	7	0	0	0	4	9	7	16.8	16.8	16.8	76.202	689	689;418;195	8	6	9
P13542	P13542	86	1	1	Myosin-8	Myh8	>sp|P13542|MYH8_MOUSE Myosin-8 OS=Mus musculus GN=Myh8 PE=1 SV=2	1	86	1	1	9	13	10	85	1	1	2	10	15	0	1	0	1	0	0	0	0	1	0	1	0	1	0	0	0	0	1	34.5	1.1	1.1	222.7	1937	1937		2		3
Q9CR35	Q9CR35	6	6	6	Chymotrypsinogen B;Chymotrypsin B chain A;Chymotrypsin B chain B;Chymotrypsin B chain C	Ctrb1	>sp|Q9CR35|CTRB1_MOUSE Chymotrypsinogen B OS=Mus musculus GN=Ctrb1 PE=2 SV=1	1	6	6	6	0	0	0	1	0	0	0	6	6	0	0	0	1	0	0	0	6	6	0	0	0	1	0	0	0	6	6	36.1	36.1	36.1	27.822	263	263				2
Q8VIJ6	Q8VIJ6	6	6	6	Splicing factor, proline- and glutamine-rich	Sfpq	>sp|Q8VIJ6|SFPQ_MOUSE Splicing factor, proline- and glutamine-rich OS=Mus musculus GN=Sfpq PE=1 SV=1	1	6	6	6	4	5	6	3	2	2	2	4	2	4	5	6	3	2	2	2	4	2	4	5	6	3	2	2	2	4	2	13.4	13.4	13.4	75.441	699	699	4	6	7	4	2
Q9DCN2-2;Q9DCN2;F2Z456;F2Z3V0	Q9DCN2-2;Q9DCN2;F2Z456;F2Z3V0	6;6;6;3	6;6;6;3	6;6;6;3	NADH-cytochrome b5 reductase 3;NADH-cytochrome b5 reductase 3 membrane-bound form;NADH-cytochrome b5 reductase 3 soluble form	Cyb5r3	>sp|Q9DCN2-2|NB5R3_MOUSE Isoform 2 of NADH-cytochrome b5 reductase 3 OS=Mus musculus GN=Cyb5r3;>sp|Q9DCN2|NB5R3_MOUSE NADH-cytochrome b5 reductase 3 OS=Mus musculus GN=Cyb5r3 PE=1 SV=3;>tr|F2Z456|F2Z456_MOUSE NADH-cytochrome b5 reductase 3 OS=Mus musculus	4	6	6	6	5	4	5	1	0	0	2	6	3	5	4	5	1	0	0	2	6	3	5	4	5	1	0	0	2	6	3	37.8	37.8	37.8	31.549	278	278;301;313;144	5	4	5	1
O88844;D3YVY3	O88844	15;2	15;2	15;2	Isocitrate dehydrogenase [NADP] cytoplasmic	Idh1	>sp|O88844|IDHC_MOUSE Isocitrate dehydrogenase [NADP] cytoplasmic OS=Mus musculus GN=Idh1 PE=1 SV=2	2	15	15	15	4	2	6	0	0	0	4	12	15	4	2	6	0	0	0	4	12	15	4	2	6	0	0	0	4	12	15	41.8	41.8	41.8	46.674	414	414;143	4	2	7
Q9CZN7	Q9CZN7	7	7	6	Serine hydroxymethyltransferase	Shmt2	>tr|Q9CZN7|Q9CZN7_MOUSE Serine hydroxymethyltransferase OS=Mus musculus GN=Shmt2 PE=2 SV=1	1	7	7	6	7	7	7	2	1	3	1	7	7	7	7	7	2	1	3	1	7	7	6	6	6	2	0	2	1	6	6	17.1	17.1	14.3	55.758	504	504	8	9	8	2	1
Q60931;J3QPE8;J3QMG3	Q60931;J3QPE8;J3QMG3	6;6;6	6;6;6	6;6;6	Voltage-dependent anion-selective channel protein 3	Vdac3;Vdac3-ps1	>sp|Q60931|VDAC3_MOUSE Voltage-dependent anion-selective channel protein 3 OS=Mus musculus GN=Vdac3 PE=1 SV=1;>tr|J3QPE8|J3QPE8_MOUSE MCG16555 OS=Mus musculus GN=Vdac3-ps1 PE=4 SV=1;>tr|J3QMG3|J3QMG3_MOUSE Voltage-dependent anion-selective channel protein	3	6	6	6	0	2	4	4	0	0	1	6	6	0	2	4	4	0	0	1	6	6	0	2	4	4	0	0	1	6	6	29.7	29.7	29.7	30.752	283	283;283;284		2	4	6
P67778;Q5SQG5	P67778;Q5SQG5	11;7	11;7	11;7	Prohibitin	Phb	>sp|P67778|PHB_MOUSE Prohibitin OS=Mus musculus GN=Phb PE=1 SV=1;>tr|Q5SQG5|Q5SQG5_MOUSE Prohibitin (Fragment) OS=Mus musculus GN=Phb PE=2 SV=1	2	11	11	11	6	5	7	8	0	0	4	10	11	6	5	7	8	0	0	4	10	11	6	5	7	8	0	0	4	10	11	52.2	52.2	52.2	29.82	272	272;207	7	6	8	9
Q8BH00;F6T4U0	Q8BH00	8;3	8;3	8;3	Aldehyde dehydrogenase family 8 member A1	Aldh8a1	>sp|Q8BH00|AL8A1_MOUSE Aldehyde dehydrogenase family 8 member A1 OS=Mus musculus GN=Aldh8a1 PE=1 SV=1	2	8	8	8	6	6	7	2	2	5	3	8	8	6	6	7	2	2	5	3	8	8	6	6	7	2	2	5	3	8	8	23.8	23.8	23.8	53.663	487	487;215	9	8	10	2	2
Q9CQ62	Q9CQ62	6	6	6	2,4-dienoyl-CoA reductase, mitochondrial	Decr1	>sp|Q9CQ62|DECR_MOUSE 2,4-dienoyl-CoA reductase, mitochondrial OS=Mus musculus GN=Decr1 PE=1 SV=1	1	6	6	6	6	5	6	3	0	0	2	5	6	6	5	6	3	0	0	2	5	6	6	5	6	3	0	0	2	5	6	26	26	26	36.213	335	335	6	5	6	3
P14131	P14131	7	7	7	40S ribosomal protein S16	Rps16	>sp|P14131|RS16_MOUSE 40S ribosomal protein S16 OS=Mus musculus GN=Rps16 PE=2 SV=4	1	7	7	7	7	5	5	6	1	2	2	5	5	7	5	5	6	1	2	2	5	5	7	5	5	6	1	2	2	5	5	47.3	47.3	47.3	16.445	146	146	7	5	5	6	1
Q9D0S9	Q9D0S9	5	5	5	Histidine triad nucleotide-binding protein 2, mitochondrial	Hint2	>sp|Q9D0S9|HINT2_MOUSE Histidine triad nucleotide-binding protein 2, mitochondrial OS=Mus musculus GN=Hint2 PE=2 SV=1	1	5	5	5	5	5	5	1	0	0	1	3	5	5	5	5	1	0	0	1	3	5	5	5	5	1	0	0	1	3	5	35	35	35	17.32	163	163	5	6	6	1
Q80YX1-2;Q80YX1;Q80YX1-5;Q80YX1-4;Q80YX1-3;Q80YX0	Q80YX1-2;Q80YX1;Q80YX1-5;Q80YX1-4;Q80YX1-3	7;7;6;6;6;2	7;7;6;6;6;2	7;7;6;6;6;2	Tenascin	Tnc	>sp|Q80YX1-2|TENA_MOUSE Isoform 2 of Tenascin OS=Mus musculus GN=Tnc;>sp|Q80YX1|TENA_MOUSE Tenascin OS=Mus musculus GN=Tnc PE=1 SV=1;>sp|Q80YX1-5|TENA_MOUSE Isoform 5 of Tenascin OS=Mus musculus GN=Tnc;>sp|Q80YX1-4|TENA_MOUSE Isoform 4 of Tenascin OS=Mus m	6	7	7	7	4	5	5	5	2	4	6	6	6	4	5	5	5	2	4	6	6	6	4	5	5	5	2	4	6	6	6	7.3	7.3	7.3	221.88	2019	2019;2110;1565;1656;1747;832	4	5	5	5	2
Q5F285	Q5F285	3	3	3	Transmembrane protein 256	Tmem256	>sp|Q5F285|TM256_MOUSE Transmembrane protein 256 OS=Mus musculus GN=Tmem256 PE=2 SV=1	1	3	3	3	0	0	2	0	0	0	2	3	3	0	0	2	0	0	0	2	3	3	0	0	2	0	0	0	2	3	3	32.7	32.7	32.7	11.655	113	113			3
Q80XN0;D3Z2Y8	Q80XN0	7;3	7;3	7;3	D-beta-hydroxybutyrate dehydrogenase, mitochondrial	Bdh1	>sp|Q80XN0|BDH_MOUSE D-beta-hydroxybutyrate dehydrogenase, mitochondrial OS=Mus musculus GN=Bdh1 PE=1 SV=2	2	7	7	7	3	4	5	1	0	3	1	6	4	3	4	5	1	0	3	1	6	4	3	4	5	1	0	3	1	6	4	32.7	32.7	32.7	38.299	343	343;265	4	5	6	1
O88451;Q8CGV4;G5E8H9;Q9R092	O88451	6;2;2;1	6;2;2;1	4;0;0;0	Retinol dehydrogenase 7	Rdh7	>sp|O88451|RDH7_MOUSE Retinol dehydrogenase 7 OS=Mus musculus GN=Rdh7 PE=2 SV=1	4	6	6	4	2	2	6	0	0	0	2	5	4	2	2	6	0	0	0	2	5	4	1	1	4	0	0	0	1	3	2	22.5	22.5	10.4	35.66	316	316;317;318;317	2	2	6
Q6P8U6	Q6P8U6	10	10	10	Pancreatic triacylglycerol lipase	Pnlip	>sp|Q6P8U6|LIPP_MOUSE Pancreatic triacylglycerol lipase OS=Mus musculus GN=Pnlip PE=1 SV=1	1	10	10	10	0	0	0	0	0	0	6	10	10	0	0	0	0	0	0	6	10	10	0	0	0	0	0	0	6	10	10	36.6	36.6	36.6	51.427	465	465
P50543	P50543	5	5	5	Protein S100-A11	S100a11	>sp|P50543|S10AB_MOUSE Protein S100-A11 OS=Mus musculus GN=S100a11 PE=2 SV=1	1	5	5	5	5	3	5	5	3	2	1	4	2	5	3	5	5	3	2	1	4	2	5	3	5	5	3	2	1	4	2	57.1	57.1	57.1	11.083	98	98	7	4	10	10	6
Q64459;Q64481;Q9JMA7;Q9EQW4	Q64459	9;4;4;3	9;4;4;3	9;4;4;3	Cytochrome P450 3A11	Cyp3a11	>sp|Q64459|CP3AB_MOUSE Cytochrome P450 3A11 OS=Mus musculus GN=Cyp3a11 PE=1 SV=1	4	9	9	9	2	3	9	1	0	0	2	8	7	2	3	9	1	0	0	2	8	7	2	3	9	1	0	0	2	8	7	24.6	24.6	24.6	57.854	504	504;504;504;504	3	4	14	1
P99027	P99027	5	5	5	60S acidic ribosomal protein P2	Rplp2	>sp|P99027|RLA2_MOUSE 60S acidic ribosomal protein P2 OS=Mus musculus GN=Rplp2 PE=1 SV=3	1	5	5	5	0	3	1	0	0	0	2	5	5	0	3	1	0	0	0	2	5	5	0	3	1	0	0	0	2	5	5	49.6	49.6	49.6	11.651	115	115		3	1
Q99J99;Q3UW66	Q99J99;Q3UW66	5;5	5;5	5;5	3-mercaptopyruvate sulfurtransferase;Sulfurtransferase	Mpst	>sp|Q99J99|THTM_MOUSE 3-mercaptopyruvate sulfurtransferase OS=Mus musculus GN=Mpst PE=1 SV=3;>tr|Q3UW66|Q3UW66_MOUSE Sulfurtransferase OS=Mus musculus GN=Mpst PE=2 SV=1	2	5	5	5	5	5	5	0	0	0	3	5	5	5	5	5	0	0	0	3	5	5	5	5	5	0	0	0	3	5	5	26.6	26.6	26.6	33.023	297	297;297	5	5	5
Q91X72	Q91X72	8	8	8	Hemopexin	Hpx	>sp|Q91X72|HEMO_MOUSE Hemopexin OS=Mus musculus GN=Hpx PE=1 SV=2	1	8	8	8	7	3	7	0	0	0	0	2	2	7	3	7	0	0	0	0	2	2	7	3	7	0	0	0	0	2	2	26.5	26.5	26.5	51.317	460	460	10	3	10
P70296;D3Z1V4;D6RHS6	P70296;D3Z1V4	9;8;4	9;8;4	9;8;4	Phosphatidylethanolamine-binding protein 1;Hippocampal cholinergic neurostimulating peptide	Pebp1	>sp|P70296|PEBP1_MOUSE Phosphatidylethanolamine-binding protein 1 OS=Mus musculus GN=Pebp1 PE=1 SV=3;>tr|D3Z1V4|D3Z1V4_MOUSE Phosphatidylethanolamine-binding protein 1 OS=Mus musculus GN=Pebp1 PE=2 SV=1	3	9	9	9	3	3	2	0	0	0	0	8	9	3	3	2	0	0	0	0	8	9	3	3	2	0	0	0	0	8	9	78.1	78.1	78.1	20.83	187	187;209;136	3	3	2
Q61696;P17879	Q61696;P17879	12;12	7;7	6;6	Heat shock 70 kDa protein 1A;Heat shock 70 kDa protein 1B	Hspa1a;Hspa1b	>sp|Q61696|HS71A_MOUSE Heat shock 70 kDa protein 1A OS=Mus musculus GN=Hspa1a PE=1 SV=2;>sp|P17879|HS71B_MOUSE Heat shock 70 kDa protein 1B OS=Mus musculus GN=Hspa1b PE=1 SV=3	2	12	7	6	12	9	11	0	1	1	3	7	7	7	5	6	0	0	0	1	3	3	6	4	5	0	0	0	0	2	2	23.1	14.5	12.6	70.078	641	641;642	10	6	7
Q62425	Q62425	2	2	2	NADH dehydrogenase [ubiquinone] 1 alpha subcomplex subunit 4	Ndufa4	>sp|Q62425|NDUA4_MOUSE NADH dehydrogenase [ubiquinone] 1 alpha subcomplex subunit 4 OS=Mus musculus GN=Ndufa4 PE=1 SV=2	1	2	2	2	1	2	2	2	0	0	0	2	2	1	2	2	2	0	0	0	2	2	1	2	2	2	0	0	0	2	2	28	28	28	9.3267	82	82	1	2	3	2
CON__Q9UE12;CON__Q15323	CON__Q9UE12;CON__Q15323	17;17	8;8	2;2			>Q9UE12 TREMBL:Q9UE12 Type I hair keratin 1 - Homo sapiens (Human).;>Q15323 SWISS-PROT:Q15323 Keratin, type I cuticular HA1 (Hair keratin, type I HA1)	2	17	8	2	5	11	0	12	6	1	6	9	1	1	8	0	3	0	0	2	1	0	0	2	0	0	0	0	0	0	0	47.6	30.5	5.5	47.237	416	416;416	1	10		6
P24456;Q8BVD2;E9Q750	P24456;Q8BVD2;E9Q750	6;4;3	6;4;3	2;1;1	Cytochrome P450 2D10	Cyp2d10;Cyp2d12;Cyp2d11	>sp|P24456|CP2DA_MOUSE Cytochrome P450 2D10 OS=Mus musculus GN=Cyp2d10 PE=2 SV=2;>tr|Q8BVD2|Q8BVD2_MOUSE Cytochrome P450, family 2, subfamily d, polypeptide 12 OS=Mus musculus GN=Cyp2d12 PE=2 SV=1;>tr|E9Q750|E9Q750_MOUSE Cytochrome P450 2D11 OS=Mus musculu	3	6	6	2	4	2	5	1	0	1	3	6	6	4	2	5	1	0	1	3	6	6	1	0	2	1	0	0	1	2	2	11.3	11.3	4.4	57.233	504	504;504;504	4	2	5	1
P60335	P60335	5	5	5	Poly(rC)-binding protein 1	Pcbp1	>sp|P60335|PCBP1_MOUSE Poly(rC)-binding protein 1 OS=Mus musculus GN=Pcbp1 PE=1 SV=1	1	5	5	5	4	3	5	4	1	3	1	3	4	4	3	5	4	1	3	1	3	4	4	3	5	4	1	3	1	3	4	20.5	20.5	20.5	37.497	356	356	4	3	5	4	1
Q8JZR0	Q8JZR0	9	8	8	Long-chain-fatty-acid--CoA ligase 5	Acsl5	>sp|Q8JZR0|ACSL5_MOUSE Long-chain-fatty-acid--CoA ligase 5 OS=Mus musculus GN=Acsl5 PE=2 SV=1	1	9	8	8	8	2	8	1	0	2	2	8	7	8	2	7	0	0	1	2	7	7	8	2	7	0	0	1	2	7	7	21.8	20.5	20.5	76.205	683	683	10	4	9
Q9D051	Q9D051	7	7	7	Pyruvate dehydrogenase E1 component subunit beta, mitochondrial	Pdhb	>sp|Q9D051|ODPB_MOUSE Pyruvate dehydrogenase E1 component subunit beta, mitochondrial OS=Mus musculus GN=Pdhb PE=1 SV=1	1	7	7	7	7	5	6	1	0	1	0	5	6	7	5	6	1	0	1	0	5	6	7	5	6	1	0	1	0	5	6	30.4	30.4	30.4	38.937	359	359	8	7	8	1
Q5SX49;P62962;J3QMC2	Q5SX49;P62962	3;3;1	3;3;1	3;3;1	Profilin-1	Pfn1	>tr|Q5SX49|Q5SX49_MOUSE Profilin-1 OS=Mus musculus GN=Pfn1 PE=2 SV=1;>sp|P62962|PROF1_MOUSE Profilin-1 OS=Mus musculus GN=Pfn1 PE=1 SV=2	3	3	3	3	2	2	3	1	0	1	1	3	3	2	2	3	1	0	1	1	3	3	2	2	3	1	0	1	1	3	3	39.3	39.3	39.3	11.82	112	112;140;55	3	3	4	1
P51881;Q3V132	P51881	11;3	4;0	4;0	ADP/ATP translocase 2	Slc25a5	>sp|P51881|ADT2_MOUSE ADP/ATP translocase 2 OS=Mus musculus GN=Slc25a5 PE=1 SV=3	2	11	4	4	3	3	8	9	0	2	3	11	10	1	1	4	3	0	1	2	4	4	1	1	4	3	0	1	2	4	4	32.2	14.1	14.1	32.931	298	298;320	1	1	4	3
Q8CIZ8;E9QPU1	Q8CIZ8;E9QPU1	9;9	9;9	9;9	von Willebrand factor;von Willebrand antigen 2	Vwf	>sp|Q8CIZ8|VWF_MOUSE von Willebrand factor OS=Mus musculus GN=Vwf PE=1 SV=2;>tr|E9QPU1|E9QPU1_MOUSE von Willebrand factor OS=Mus musculus GN=Vwf PE=2 SV=1	2	9	9	9	9	3	7	3	0	1	2	7	3	9	3	7	3	0	1	2	7	3	9	3	7	3	0	1	2	7	3	5.2	5.2	5.2	309.27	2813	2813;2816	9	3	7	3
P70333;J3QPH6	P70333;J3QPH6	6;3	6;3	3;1	Heterogeneous nuclear ribonucleoprotein H2	Hnrnph2;Gm8775	>sp|P70333|HNRH2_MOUSE Heterogeneous nuclear ribonucleoprotein H2 OS=Mus musculus GN=Hnrnph2 PE=1 SV=1;>tr|J3QPH6|J3QPH6_MOUSE Uncharacterized protein OS=Mus musculus GN=Gm8775 PE=4 SV=1	2	6	6	3	5	4	6	1	1	2	1	4	4	5	4	6	1	1	2	1	4	4	2	1	3	0	0	0	0	2	2	18.9	18.9	7.3	49.279	449	449;171	5	4	6	1	1
Q5QGU6	Q5QGU6	1	1	1	Receptor-transporting protein 3	Rtp3	>sp|Q5QGU6|RTP3_MOUSE Receptor-transporting protein 3 OS=Mus musculus GN=Rtp3 PE=2 SV=2	1	1	1	1	1	1	1	0	1	1	0	0	1	1	1	1	0	1	1	0	0	1	1	1	1	0	1	1	0	0	1	2.7	2.7	2.7	52.22	474	474	2	1	2		3
Q99LD4;Q3MIA8;G3UXW9	Q99LD4;Q3MIA8;G3UXW9	1;1;1	1;1;1	1;1;1	COP9 signalosome complex subunit 1	Gps1	>sp|Q99LD4|CSN1_MOUSE COP9 signalosome complex subunit 1 OS=Mus musculus GN=Gps1 PE=1 SV=1;>tr|Q3MIA8|Q3MIA8_MOUSE COP9 signalosome complex subunit 1 OS=Mus musculus GN=Gps1 PE=2 SV=1;>tr|G3UXW9|G3UXW9_MOUSE COP9 signalosome complex subunit 1 OS=Mus muscul	3	1	1	1	1	1	1	1	1	1	1	1	1	1	1	1	1	1	1	1	1	1	1	1	1	1	1	1	1	1	1	3.2	3.2	3.2	53.442	471	471;487;526	1	1	1	1	1
Q9Z1T2;E9PWF0;Q05895	Q9Z1T2	8;1;1	8;1;1	6;1;1	Thrombospondin-4	Thbs4	>sp|Q9Z1T2|TSP4_MOUSE Thrombospondin-4 OS=Mus musculus GN=Thbs4 PE=1 SV=1	3	8	8	6	7	8	7	2	0	0	0	0	0	7	8	7	2	0	0	0	0	0	5	6	5	2	0	0	0	0	0	12.8	12.8	10.4	106.37	963	963;919;956	9	11	9	2
Q60759;D3Z4I2	Q60759	5;1	5;1	5;1	Glutaryl-CoA dehydrogenase, mitochondrial	Gcdh	>sp|Q60759|GCDH_MOUSE Glutaryl-CoA dehydrogenase, mitochondrial OS=Mus musculus GN=Gcdh PE=2 SV=2	2	5	5	5	4	3	4	0	0	0	1	5	5	4	3	4	0	0	0	1	5	5	4	3	4	0	0	0	1	5	5	21	21	21	48.605	438	438;66	4	3	5
Q9D2G2-2;Q9D2G2	Q9D2G2-2;Q9D2G2	3;3	3;3	3;3	Dihydrolipoyllysine-residue succinyltransferase component of 2-oxoglutarate dehydrogenase complex, mitochondrial	Dlst	>sp|Q9D2G2-2|ODO2_MOUSE Isoform 2 of Dihydrolipoyllysine-residue succinyltransferase component of 2-oxoglutarate dehydrogenase complex, mitochondrial OS=Mus musculus GN=Dlst;>sp|Q9D2G2|ODO2_MOUSE Dihydrolipoyllysine-residue succinyltransferase component of	2	3	3	3	1	3	3	2	0	0	2	3	3	1	3	3	2	0	0	2	3	3	1	3	3	2	0	0	2	3	3	21.4	21.4	21.4	22.23	201	201;454	1	4	5	3
P51410;G3UW34;D3YZT0;D3Z629	P51410;G3UW34;D3YZT0;D3Z629	3;3;2;2	3;3;2;2	3;3;2;2	60S ribosomal protein L9	Rpl9;Rpl9-ps6	>sp|P51410|RL9_MOUSE 60S ribosomal protein L9 OS=Mus musculus GN=Rpl9 PE=2 SV=2;>tr|G3UW34|G3UW34_MOUSE MCG130981 OS=Mus musculus GN=Rpl9-ps6 PE=4 SV=1;>tr|D3YZT0|D3YZT0_MOUSE 60S ribosomal protein L9 (Fragment) OS=Mus musculus GN=Rpl9 PE=2 SV=1;>tr|D3Z629	4	3	3	3	3	3	3	3	1	2	2	3	3	3	3	3	3	1	2	2	3	3	3	3	3	3	1	2	2	3	3	22.4	22.4	22.4	21.881	192	192;192;80;166	4	4	4	4	1
Q5SQB0;Q61937;E9Q5T3;Q9DAY9;Q5SQB5	Q5SQB0;Q61937;E9Q5T3;Q9DAY9;Q5SQB5	5;5;4;3;3	5;5;4;3;3	5;5;4;3;3	Nucleophosmin	Npm1;Gm5611	>tr|Q5SQB0|Q5SQB0_MOUSE Nucleophosmin OS=Mus musculus GN=Npm1 PE=2 SV=1;>sp|Q61937|NPM_MOUSE Nucleophosmin OS=Mus musculus GN=Npm1 PE=1 SV=1;>tr|E9Q5T3|E9Q5T3_MOUSE Uncharacterized protein OS=Mus musculus GN=Gm5611 PE=4 SV=2;>tr|Q9DAY9|Q9DAY9_MOUSE Nucleop	5	5	5	5	5	3	4	0	0	0	1	4	5	5	3	4	0	0	0	1	4	5	5	3	4	0	0	0	1	4	5	27.7	27.7	27.7	29.524	264	264;292;272;257;285	9	4	6
D3YYT0;P15116	D3YYT0;P15116	4;4	4;4	4;4	Cadherin-2	Cdh2	>tr|D3YYT0|D3YYT0_MOUSE Cadherin-2 OS=Mus musculus GN=Cdh2 PE=2 SV=1;>sp|P15116|CADH2_MOUSE Cadherin-2 OS=Mus musculus GN=Cdh2 PE=1 SV=2	2	4	4	4	4	2	3	0	0	0	0	3	3	4	2	3	0	0	0	0	3	3	4	2	3	0	0	0	0	3	3	12.1	12.1	12.1	93.856	849	849;906	5	3	4
P62702;Q3V1Z5	P62702;Q3V1Z5	8;4	8;4	8;4	40S ribosomal protein S4, X isoform	Rps4x;Rps4y2	>sp|P62702|RS4X_MOUSE 40S ribosomal protein S4, X isoform OS=Mus musculus GN=Rps4x PE=2 SV=2;>tr|Q3V1Z5|Q3V1Z5_MOUSE Protein Rps4y2 OS=Mus musculus GN=Rps4y2 PE=2 SV=1	2	8	8	8	6	4	8	2	0	2	1	5	4	6	4	8	2	0	2	1	5	4	6	4	8	2	0	2	1	5	4	37.6	37.6	37.6	29.597	263	263;262	7	4	9	2
Q00623	Q00623	6	6	6	Apolipoprotein A-I;Truncated apolipoprotein A-I	Apoa1	>sp|Q00623|APOA1_MOUSE Apolipoprotein A-I OS=Mus musculus GN=Apoa1 PE=1 SV=2	1	6	6	6	5	5	4	4	1	3	2	3	6	5	5	4	4	1	3	2	3	6	5	5	4	4	1	3	2	3	6	20.5	20.5	20.5	30.615	264	264	5	5	4	4	1
Q80X90	Q80X90	14	13	13	Filamin-B	Flnb	>sp|Q80X90|FLNB_MOUSE Filamin-B OS=Mus musculus GN=Flnb PE=1 SV=3	1	14	13	13	11	5	12	1	0	0	6	10	7	10	4	11	0	0	0	5	9	6	10	4	11	0	0	0	5	9	6	9.9	9.5	9.5	277.82	2602	2602	10	4	11
Q60865	Q60865	5	5	5	Caprin-1	Caprin1	>sp|Q60865|CAPR1_MOUSE Caprin-1 OS=Mus musculus GN=Caprin1 PE=1 SV=2	1	5	5	5	3	2	5	5	1	3	2	4	2	3	2	5	5	1	3	2	4	2	3	2	5	5	1	3	2	4	2	11	11	11	78.168	707	707	3	2	5	5	1
Q9WUM5	Q9WUM5	4	4	4	Succinyl-CoA ligase [ADP/GDP-forming] subunit alpha, mitochondrial	Suclg1	>sp|Q9WUM5|SUCA_MOUSE Succinyl-CoA ligase [ADP/GDP-forming] subunit alpha, mitochondrial OS=Mus musculus GN=Suclg1 PE=1 SV=4	1	4	4	4	4	2	3	1	0	0	0	4	4	4	2	3	1	0	0	0	4	4	4	2	3	1	0	0	0	4	4	18.8	18.8	18.8	36.154	346	346	6	3	4	1
Q9WVH9	Q9WVH9	10	10	10	Fibulin-5	Fbln5	>sp|Q9WVH9|FBLN5_MOUSE Fibulin-5 OS=Mus musculus GN=Fbln5 PE=2 SV=1	1	10	10	10	3	2	3	7	2	2	6	9	6	3	2	3	7	2	2	6	9	6	3	2	3	7	2	2	6	9	6	21.2	21.2	21.2	50.193	448	448	3	2	3	8	2
Q9CZ13	Q9CZ13	8	8	8	Cytochrome b-c1 complex subunit 1, mitochondrial	Uqcrc1	>sp|Q9CZ13|QCR1_MOUSE Cytochrome b-c1 complex subunit 1, mitochondrial OS=Mus musculus GN=Uqcrc1 PE=1 SV=2	1	8	8	8	0	3	2	1	0	0	3	8	8	0	3	2	1	0	0	3	8	8	0	3	2	1	0	0	3	8	8	26.9	26.9	26.9	52.851	480	480		5	2	2
P01029	P01029	5	5	5	Complement C4-B;Complement C4 beta chain;Complement C4 alpha chain;C4a anaphylatoxin;Complement C4 gamma chain	C4b	>sp|P01029|CO4B_MOUSE Complement C4-B OS=Mus musculus GN=C4b PE=1 SV=3	1	5	5	5	4	4	5	4	1	4	5	4	4	4	4	5	4	1	4	5	4	4	4	4	5	4	1	4	5	4	4	6.2	6.2	6.2	192.91	1738	1738	5	4	6	5	1
A2ATU0	A2ATU0	6	6	6	Probable 2-oxoglutarate dehydrogenase E1 component DHKTD1, mitochondrial	Dhtkd1	>sp|A2ATU0|DHTK1_MOUSE Probable 2-oxoglutarate dehydrogenase E1 component DHKTD1, mitochondrial OS=Mus musculus GN=Dhtkd1 PE=2 SV=1	1	6	6	6	5	3	5	0	0	0	3	6	5	5	3	5	0	0	0	3	6	5	5	3	5	0	0	0	3	6	5	11.9	11.9	11.9	102.79	921	921	6	4	7
Q61425	Q61425	9	9	9	Hydroxyacyl-coenzyme A dehydrogenase, mitochondrial	Hadh	>sp|Q61425|HCDH_MOUSE Hydroxyacyl-coenzyme A dehydrogenase, mitochondrial OS=Mus musculus GN=Hadh PE=1 SV=2	1	9	9	9	2	2	3	2	0	0	3	8	9	2	2	3	2	0	0	3	8	9	2	2	3	2	0	0	3	8	9	44.6	44.6	44.6	34.463	314	314	2	2	3	2
Q9DB20;F7D3P8;F6XVM5	Q9DB20	7;3;2	7;3;2	7;3;2	ATP synthase subunit O, mitochondrial	Atp5o	>sp|Q9DB20|ATPO_MOUSE ATP synthase subunit O, mitochondrial OS=Mus musculus GN=Atp5o PE=1 SV=1	3	7	7	7	1	4	4	6	0	0	3	7	7	1	4	4	6	0	0	3	7	7	1	4	4	6	0	0	3	7	7	31.9	31.9	31.9	23.363	213	213;177;71	1	4	4	7
P27659	P27659	5	5	5	60S ribosomal protein L3	Rpl3	>sp|P27659|RL3_MOUSE 60S ribosomal protein L3 OS=Mus musculus GN=Rpl3 PE=2 SV=3	1	5	5	5	4	2	3	2	0	0	2	4	5	4	2	3	2	0	0	2	4	5	4	2	3	2	0	0	2	4	5	18.9	18.9	18.9	46.109	403	403	5	2	3	2
Q60952;E9Q5A8;A3KGJ7	Q60952;E9Q5A8;A3KGJ7	1;1;1	1;1;1	1;1;1	Centrosome-associated protein CEP250	Cep250	>sp|Q60952|CP250_MOUSE Centrosome-associated protein CEP250 OS=Mus musculus GN=Cep250 PE=1 SV=4;>tr|E9Q5A8|E9Q5A8_MOUSE Centrosome-associated protein CEP250 OS=Mus musculus GN=Cep250 PE=2 SV=1;>tr|A3KGJ7|A3KGJ7_MOUSE Centrosome-associated protein CEP250 OS	3	1	1	1	1	1	1	0	0	0	1	1	1	1	1	1	0	0	0	1	1	1	1	1	1	0	0	0	1	1	1	0.9	0.9	0.9	276.81	2414	2414;2434;2435	1	1	1
P40936	P40936	3	3	3	Indolethylamine N-methyltransferase	Inmt	>sp|P40936|INMT_MOUSE Indolethylamine N-methyltransferase OS=Mus musculus GN=Inmt PE=1 SV=1	1	3	3	3	2	1	2	0	0	0	1	3	3	2	1	2	0	0	0	1	3	3	2	1	2	0	0	0	1	3	3	18.2	18.2	18.2	29.459	264	264	2	1	4
P50136;Q3U3J1	P50136;Q3U3J1	7;7	7;7	7;7	2-oxoisovalerate dehydrogenase subunit alpha, mitochondrial	Bckdha	>sp|P50136|ODBA_MOUSE 2-oxoisovalerate dehydrogenase subunit alpha, mitochondrial OS=Mus musculus GN=Bckdha PE=1 SV=1;>tr|Q3U3J1|Q3U3J1_MOUSE 2-oxoisovalerate dehydrogenase subunit alpha, mitochondrial OS=Mus musculus GN=Bckdha PE=2 SV=1	2	7	7	7	6	4	5	2	0	0	0	7	7	6	4	5	2	0	0	0	7	7	6	4	5	2	0	0	0	7	7	22.4	22.4	22.4	50.37	442	442;446	6	4	6	2
P10518	P10518	6	6	6	Delta-aminolevulinic acid dehydratase	Alad	>sp|P10518|HEM2_MOUSE Delta-aminolevulinic acid dehydratase OS=Mus musculus GN=Alad PE=1 SV=1	1	6	6	6	0	0	1	0	0	0	0	6	6	0	0	1	0	0	0	0	6	6	0	0	1	0	0	0	0	6	6	28.8	28.8	28.8	36.023	330	330			2
P02089	P02089	11	5	5	Hemoglobin subunit beta-2	Hbb-b2	>sp|P02089|HBB2_MOUSE Hemoglobin subunit beta-2 OS=Mus musculus GN=Hbb-b2 PE=1 SV=2	1	11	5	5	6	2	7	3	4	3	3	9	11	0	0	2	2	2	1	1	4	5	0	0	2	2	2	1	1	4	5	89.8	46.3	46.3	15.878	147	147			2	3	2
P62242	P62242	5	5	5	40S ribosomal protein S8	Rps8	>sp|P62242|RS8_MOUSE 40S ribosomal protein S8 OS=Mus musculus GN=Rps8 PE=1 SV=2	1	5	5	5	4	3	4	2	0	0	2	4	4	4	3	4	2	0	0	2	4	4	4	3	4	2	0	0	2	4	4	30.8	30.8	30.8	24.205	208	208	5	4	5	2
Q8C6K9;E9Q6A6;Q8C6K9-2	Q8C6K9;E9Q6A6;Q8C6K9-2	18;18;14	13;13;9	13;13;9	Collagen alpha-6(VI) chain	Col6a6	>sp|Q8C6K9|CO6A6_MOUSE Collagen alpha-6(VI) chain OS=Mus musculus GN=Col6a6 PE=1 SV=2;>tr|E9Q6A6|E9Q6A6_MOUSE Collagen alpha-6(VI) chain OS=Mus musculus GN=Col6a6 PE=2 SV=2;>sp|Q8C6K9-2|CO6A6_MOUSE Isoform 2 of Collagen alpha-6(VI) chain OS=Mus musculus GN	3	18	13	13	6	5	8	10	1	2	17	13	13	3	3	5	8	0	1	12	8	8	3	3	5	8	0	1	12	8	8	12.1	9.1	9.1	246.32	2265	2265;2265;1182	3	3	6	9
Q922D8	Q922D8	8	8	8	C-1-tetrahydrofolate synthase, cytoplasmic;Methylenetetrahydrofolate dehydrogenase;Methenyltetrahydrofolate cyclohydrolase;Formyltetrahydrofolate synthetase	Mthfd1	>sp|Q922D8|C1TC_MOUSE C-1-tetrahydrofolate synthase, cytoplasmic OS=Mus musculus GN=Mthfd1 PE=1 SV=4	1	8	8	8	8	1	4	1	0	2	2	8	8	8	1	4	1	0	2	2	8	8	8	1	4	1	0	2	2	8	8	12.7	12.7	12.7	101.2	935	935	9	1	5	1
Q9CRB3	Q9CRB3	6	6	6	5-hydroxyisourate hydrolase	Urah	>sp|Q9CRB3|HIUH_MOUSE 5-hydroxyisourate hydrolase OS=Mus musculus GN=Urah PE=1 SV=1	1	6	6	6	5	4	6	0	0	0	0	5	5	5	4	6	0	0	0	0	5	5	5	4	6	0	0	0	0	5	5	74.6	74.6	74.6	13.559	118	118	5	4	6
Q9CR57	Q9CR57	4	4	4	60S ribosomal protein L14	Rpl14	>sp|Q9CR57|RL14_MOUSE 60S ribosomal protein L14 OS=Mus musculus GN=Rpl14 PE=2 SV=3	1	4	4	4	3	2	3	1	0	0	2	3	3	3	2	3	1	0	0	2	3	3	3	2	3	1	0	0	2	3	3	21.2	21.2	21.2	23.564	217	217	4	3	4	1
P17751;H7BXC3	P17751;H7BXC3	10;7	10;7	10;7	Triosephosphate isomerase	Tpi1	>sp|P17751|TPIS_MOUSE Triosephosphate isomerase OS=Mus musculus GN=Tpi1 PE=1 SV=4;>tr|H7BXC3|H7BXC3_MOUSE Triosephosphate isomerase OS=Mus musculus GN=Tpi1 PE=2 SV=1	2	10	10	10	6	1	4	0	0	0	1	7	10	6	1	4	0	0	0	1	7	10	6	1	4	0	0	0	1	7	10	37.8	37.8	37.8	32.191	299	299;167	8	2	5
Q922R8;Q3TML0	Q922R8;Q3TML0	8;7	8;7	8;7	Protein disulfide-isomerase A6	Pdia6	>sp|Q922R8|PDIA6_MOUSE Protein disulfide-isomerase A6 OS=Mus musculus GN=Pdia6 PE=1 SV=3;>tr|Q3TML0|Q3TML0_MOUSE Protein disulfide-isomerase A6 OS=Mus musculus GN=Pdia6 PE=2 SV=1	2	8	8	8	5	3	7	0	0	0	3	7	8	5	3	7	0	0	0	3	7	8	5	3	7	0	0	0	3	7	8	24.5	24.5	24.5	48.1	440	440;445	6	3	9
Q9QY30;J3QNY6	Q9QY30;J3QNY6	9;9	9;9	9;9	Bile salt export pump	Abcb11	>sp|Q9QY30|ABCBB_MOUSE Bile salt export pump OS=Mus musculus GN=Abcb11 PE=1 SV=2;>tr|J3QNY6|J3QNY6_MOUSE Bile salt export pump OS=Mus musculus GN=Abcb11 PE=3 SV=1	2	9	9	9	6	1	9	0	0	1	2	6	3	6	1	9	0	0	1	2	6	3	6	1	9	0	0	1	2	6	3	8.6	8.6	8.6	146.75	1321	1321;1321	7	2	10
P28798;Q3U9N4;H3BJE0;H3BLC9;H3BJ90	P28798;Q3U9N4;H3BJE0	3;3;2;1;1	3;3;2;1;1	3;3;2;1;1	Granulins;Acrogranin;Granulin-1;Granulin-2;Granulin-3;Granulin-4;Granulin-5;Granulin-6;Granulin-7	Grn	>sp|P28798|GRN_MOUSE Granulins OS=Mus musculus GN=Grn PE=1 SV=2;>tr|Q3U9N4|Q3U9N4_MOUSE Granulins OS=Mus musculus GN=Grn PE=2 SV=1;>tr|H3BJE0|H3BJE0_MOUSE Granulins (Fragment) OS=Mus musculus GN=Grn PE=2 SV=1	5	3	3	3	3	2	3	0	0	0	0	0	0	3	2	3	0	0	0	0	0	0	3	2	3	0	0	0	0	0	0	7.5	7.5	7.5	63.458	589	589;602;247;214;335	5	3	5
B8JK33;B8JK32;Q9D0E1-2;Q9D0E1;F6W322	B8JK33;B8JK32;Q9D0E1-2;Q9D0E1	10;10;10;10;2	10;10;10;10;2	10;10;10;10;2	Heterogeneous nuclear ribonucleoprotein M	Hnrnpm	>tr|B8JK33|B8JK33_MOUSE Heterogeneous nuclear ribonucleoprotein M OS=Mus musculus GN=Hnrnpm PE=2 SV=1;>tr|B8JK32|B8JK32_MOUSE Heterogeneous nuclear ribonucleoprotein M OS=Mus musculus GN=Hnrnpm PE=2 SV=1;>sp|Q9D0E1-2|HNRPM_MOUSE Isoform 2 of Heterogeneous	5	10	10	10	10	3	9	0	0	1	1	5	4	10	3	9	0	0	1	1	5	4	10	3	9	0	0	1	1	5	4	21.1	21.1	21.1	68.161	640	640;679;690;729;243	10	3	9
G3XA10;Q8VEK3	G3XA10;Q8VEK3	8;8	8;8	8;8	Heterogeneous nuclear ribonucleoprotein U	Hnrnpu	>tr|G3XA10|G3XA10_MOUSE Heterogeneous nuclear ribonucleoprotein U OS=Mus musculus GN=Hnrnpu PE=4 SV=1;>sp|Q8VEK3|HNRPU_MOUSE Heterogeneous nuclear ribonucleoprotein U OS=Mus musculus GN=Hnrnpu PE=1 SV=1	2	8	8	8	8	4	4	1	0	1	3	5	7	8	4	4	1	0	1	3	5	7	8	4	4	1	0	1	3	5	7	12.1	12.1	12.1	86.805	793	793;800	8	4	4	1
P99029-2;P99029;G3UZJ4;H3BJQ7	P99029-2;P99029;G3UZJ4;H3BJQ7	9;9;8;7	9;9;8;7	9;9;8;7	Peroxiredoxin-5, mitochondrial	Prdx5	>sp|P99029-2|PRDX5_MOUSE Isoform Cytoplasmic+peroxisomal of Peroxiredoxin-5, mitochondrial OS=Mus musculus GN=Prdx5;>sp|P99029|PRDX5_MOUSE Peroxiredoxin-5, mitochondrial OS=Mus musculus GN=Prdx5 PE=1 SV=2;>tr|G3UZJ4|G3UZJ4_MOUSE Peroxiredoxin-6 OS=Mus musc	4	9	9	9	2	3	4	0	0	0	1	8	9	2	3	4	0	0	0	1	8	9	2	3	4	0	0	0	1	8	9	64.2	64.2	64.2	17.015	162	162;210;166;213	2	4	6
G3UZK4;P35980;G3UYV6;G3UX28;G3UZJ6	G3UZK4;P35980;G3UYV6;G3UX28;G3UZJ6	2;2;1;1;1	2;2;1;1;1	2;2;1;1;1	60S ribosomal protein L18	Rpl18	>tr|G3UZK4|G3UZK4_MOUSE 60S ribosomal protein L18 OS=Mus musculus GN=Rpl18 PE=4 SV=1;>sp|P35980|RL18_MOUSE 60S ribosomal protein L18 OS=Mus musculus GN=Rpl18 PE=2 SV=3;>tr|G3UYV6|G3UYV6_MOUSE 60S ribosomal protein L18 (Fragment) OS=Mus musculus GN=Rpl18 PE	5	2	2	2	2	2	2	1	0	1	2	2	2	2	2	2	1	0	1	2	2	2	2	2	2	1	0	1	2	2	2	23.5	23.5	23.5	15.245	136	136;188;57;80;126	2	2	2	1
Q8VC30	Q8VC30	7	7	7	Bifunctional ATP-dependent dihydroxyacetone kinase/FAD-AMP lyase (cyclizing);ATP-dependent dihydroxyacetone kinase;FAD-AMP lyase (cyclizing)	Dak	>sp|Q8VC30|DHAK_MOUSE Bifunctional ATP-dependent dihydroxyacetone kinase/FAD-AMP lyase (cyclizing) OS=Mus musculus GN=Dak PE=2 SV=1	1	7	7	7	7	6	7	0	1	2	1	7	7	7	6	7	0	1	2	1	7	7	7	6	7	0	1	2	1	7	7	18.2	18.2	18.2	59.69	578	578	8	7	8		1
Q8C2Q8;Q91VR2;A2AKU9;A2AKV1;A2AKV2;A2AKV3;A2AKV0	Q8C2Q8;Q91VR2;A2AKU9;A2AKV1;A2AKV2;A2AKV3	6;6;5;4;4;4;1	6;6;5;4;4;4;1	6;6;5;4;4;4;1	ATP synthase subunit gamma;ATP synthase subunit gamma, mitochondrial	Atp5c1	>tr|Q8C2Q8|Q8C2Q8_MOUSE ATP synthase subunit gamma OS=Mus musculus GN=Atp5c1 PE=2 SV=1;>sp|Q91VR2|ATPG_MOUSE ATP synthase subunit gamma, mitochondrial OS=Mus musculus GN=Atp5c1 PE=1 SV=1;>tr|A2AKU9|A2AKU9_MOUSE ATP synthase subunit gamma OS=Mus musculus GN	7	6	6	6	2	4	4	2	0	0	3	6	6	2	4	4	2	0	0	3	6	6	2	4	4	2	0	0	3	6	6	26.3	26.3	26.3	30.255	274	274;298;297;154;171;188;101	2	5	4	2
P47740;B1AV77;B1ATI0	P47740;B1AV77;B1ATI0	6;6;6	6;6;6	6;6;6	Fatty aldehyde dehydrogenase	Aldh3a2	>sp|P47740|AL3A2_MOUSE Fatty aldehyde dehydrogenase OS=Mus musculus GN=Aldh3a2 PE=2 SV=2;>tr|B1AV77|B1AV77_MOUSE Fatty aldehyde dehydrogenase OS=Mus musculus GN=Aldh3a2 PE=2 SV=1;>tr|B1ATI0|B1ATI0_MOUSE Fatty aldehyde dehydrogenase OS=Mus musculus GN=Aldh3	3	6	6	6	5	1	5	0	0	0	1	6	5	5	1	5	0	0	0	1	6	5	5	1	5	0	0	0	1	6	5	16.3	16.3	16.3	53.97	484	484;487;532	6	1	8
P54071;D6RIL6	P54071	7;3	7;3	7;3	Isocitrate dehydrogenase [NADP], mitochondrial	Idh2	>sp|P54071|IDHP_MOUSE Isocitrate dehydrogenase [NADP], mitochondrial OS=Mus musculus GN=Idh2 PE=1 SV=3	2	7	7	7	6	2	5	1	0	0	2	7	7	6	2	5	1	0	0	2	7	7	6	2	5	1	0	0	2	7	7	19.5	19.5	19.5	50.906	452	452;294	6	2	6	2
D3YWW5	D3YWW5	1	1	1		Gm16314	>tr|D3YWW5|D3YWW5_MOUSE Protein Gm16314 OS=Mus musculus GN=Gm16314 PE=4 SV=1	1	1	1	1	1	0	0	1	1	1	1	1	1	1	0	0	1	1	1	1	1	1	1	0	0	1	1	1	1	1	1	9.6	9.6	9.6	15.97	146	146	1			1	1
Q9DB77	Q9DB77	9	9	9	Cytochrome b-c1 complex subunit 2, mitochondrial	Uqcrc2	>sp|Q9DB77|QCR2_MOUSE Cytochrome b-c1 complex subunit 2, mitochondrial OS=Mus musculus GN=Uqcrc2 PE=1 SV=1	1	9	9	9	1	3	2	0	0	0	1	9	7	1	3	2	0	0	0	1	9	7	1	3	2	0	0	0	1	9	7	29.1	29.1	29.1	48.234	453	453	1	4	2
P62830;A2A6F8	P62830;A2A6F8	3;2	3;2	3;2	60S ribosomal protein L23	Rpl23	>sp|P62830|RL23_MOUSE 60S ribosomal protein L23 OS=Mus musculus GN=Rpl23 PE=1 SV=1;>tr|A2A6F8|A2A6F8_MOUSE 60S ribosomal protein L23 (Fragment) OS=Mus musculus GN=Rpl23 PE=2 SV=1	2	3	3	3	3	3	3	2	1	2	1	3	3	3	3	3	2	1	2	1	3	3	3	3	3	2	1	2	1	3	3	27.9	27.9	27.9	14.865	140	140;60	3	3	3	2	1
Q9ESB3	Q9ESB3	3	3	3	Histidine-rich glycoprotein	Hrg	>sp|Q9ESB3|HRG_MOUSE Histidine-rich glycoprotein OS=Mus musculus GN=Hrg PE=1 SV=2	1	3	3	3	3	3	3	3	1	3	1	2	2	3	3	3	3	1	3	1	2	2	3	3	3	3	1	3	1	2	2	7.8	7.8	7.8	59.162	525	525	4	4	4	4	1
F6SVV1;P62082;J3QJZ3	F6SVV1;P62082;J3QJZ3	6;6;6	6;6;6	6;6;6	40S ribosomal protein S7	Gm9493;Rps7;Gm6472	>tr|F6SVV1|F6SVV1_MOUSE Protein Gm9493 OS=Mus musculus GN=Gm9493 PE=4 SV=1;>sp|P62082|RS7_MOUSE 40S ribosomal protein S7 OS=Mus musculus GN=Rps7 PE=2 SV=1;>tr|J3QJZ3|J3QJZ3_MOUSE MCG116065 OS=Mus musculus GN=Gm6472 PE=4 SV=1	3	6	6	6	5	3	4	2	0	1	3	6	6	5	3	4	2	0	1	3	6	6	5	3	4	2	0	1	3	6	6	38	38	38	21.882	192	192;194;194	5	3	4	2
P29758	P29758	5	5	5	Ornithine aminotransferase, mitochondrial	Oat	>sp|P29758|OAT_MOUSE Ornithine aminotransferase, mitochondrial OS=Mus musculus GN=Oat PE=1 SV=1	1	5	5	5	4	2	4	0	0	0	2	5	5	4	2	4	0	0	0	2	5	5	4	2	4	0	0	0	2	5	5	16.4	16.4	16.4	48.354	439	439	5	3	6
B1ATI9;Q3U432;Q60780	B1ATI9;Q3U432;Q60780	1;1;1	1;1;1	1;1;1	Growth arrest-specific protein 7	Gas7	>tr|B1ATI9|B1ATI9_MOUSE Growth arrest-specific protein 7 OS=Mus musculus GN=Gas7 PE=4 SV=1;>tr|Q3U432|Q3U432_MOUSE Growth arrest-specific protein 7 OS=Mus musculus GN=Gas7 PE=2 SV=1;>sp|Q60780|GAS7_MOUSE Growth arrest-specific protein 7 OS=Mus musculus GN=	3	1	1	1	1	1	1	1	1	1	1	1	1	1	1	1	1	1	1	1	1	1	1	1	1	1	1	1	1	1	1	3.9	3.9	3.9	47.261	412	412;416;421	1	1	1	1	1
Q99K67;F6VMP2	Q99K67	11;3	11;3	11;3	Alpha-aminoadipic semialdehyde synthase, mitochondrial;Lysine ketoglutarate reductase;Saccharopine dehydrogenase	Aass	>sp|Q99K67|AASS_MOUSE Alpha-aminoadipic semialdehyde synthase, mitochondrial OS=Mus musculus GN=Aass PE=2 SV=1	2	11	11	11	5	8	11	0	0	0	0	7	7	5	8	11	0	0	0	0	7	7	5	8	11	0	0	0	0	7	7	20.2	20.2	20.2	102.97	926	926;209	5	9	12
Q9DCM2	Q9DCM2	5	5	5	Glutathione S-transferase kappa 1	Gstk1	>sp|Q9DCM2|GSTK1_MOUSE Glutathione S-transferase kappa 1 OS=Mus musculus GN=Gstk1 PE=1 SV=3	1	5	5	5	5	3	4	0	0	0	0	4	4	5	3	4	0	0	0	0	4	4	5	3	4	0	0	0	0	4	4	35.4	35.4	35.4	25.704	226	226	5	3	5
Q921H8;H3BKL5;H3BJZ9;H3BKA1;H3BJC1	Q921H8;H3BKL5;H3BJZ9	12;9;6;3;1	2;2;2;2;1	2;2;2;2;1	3-ketoacyl-CoA thiolase A, peroxisomal	Acaa1a	>sp|Q921H8|THIKA_MOUSE 3-ketoacyl-CoA thiolase A, peroxisomal OS=Mus musculus GN=Acaa1a PE=2 SV=1;>tr|H3BKL5|H3BKL5_MOUSE 3-ketoacyl-CoA thiolase A, peroxisomal OS=Mus musculus GN=Acaa1a PE=2 SV=1;>tr|H3BJZ9|H3BJZ9_MOUSE 3-ketoacyl-CoA thiolase A, peroxiso	5	12	2	2	10	8	9	6	1	6	7	11	10	1	1	1	1	0	0	1	2	1	1	1	1	1	0	0	1	2	1	49.1	10.6	10.6	43.953	424	424;373;331;199;98	2	2	3	1
Q91X34	Q91X34	8	8	8	Bile acid-CoA:amino acid N-acyltransferase	Baat	>sp|Q91X34|BAAT_MOUSE Bile acid-CoA:amino acid N-acyltransferase OS=Mus musculus GN=Baat PE=1 SV=1	1	8	8	8	6	3	8	0	0	0	0	3	2	6	3	8	0	0	0	0	3	2	6	3	8	0	0	0	0	3	2	32.1	32.1	32.1	46.481	420	420	7	3	9
Q3UV17	Q3UV17	6	1	1	Keratin, type II cytoskeletal 2 oral	Krt76	>sp|Q3UV17|K22O_MOUSE Keratin, type II cytoskeletal 2 oral OS=Mus musculus GN=Krt76 PE=2 SV=1	1	6	1	1	6	5	6	4	4	5	4	5	6	1	1	1	0	1	1	1	0	1	1	1	1	0	1	1	1	0	1	7.7	1.5	1.5	62.844	594	594	1	1	1		1
E9Q616	E9Q616	7	7	5		Ahnak	>tr|E9Q616|E9Q616_MOUSE Protein Ahnak OS=Mus musculus GN=Ahnak PE=2 SV=1	1	7	7	5	5	5	5	2	0	0	4	4	5	5	5	5	2	0	0	4	4	5	4	4	4	1	0	0	3	3	4	9.4	9.4	7.8	604.25	5656	5656	5	5	5	2
P14148;F6XI62	P14148;F6XI62	5;4	5;4	5;4	60S ribosomal protein L7	Rpl7	>sp|P14148|RL7_MOUSE 60S ribosomal protein L7 OS=Mus musculus GN=Rpl7 PE=2 SV=2;>tr|F6XI62|F6XI62_MOUSE 60S ribosomal protein L7 (Fragment) OS=Mus musculus GN=Rpl7 PE=3 SV=1	2	5	5	5	4	3	5	3	0	1	3	5	5	4	3	5	3	0	1	3	5	5	4	3	5	3	0	1	3	5	5	23	23	23	31.419	270	270;279	5	4	6	3
Q91YI0;E0CXM2;E0CY49;F7D439;E0CYV3	Q91YI0;E0CXM2;E0CY49	9;8;5;3;2	9;8;5;3;2	9;8;5;3;2	Argininosuccinate lyase	Asl	>sp|Q91YI0|ARLY_MOUSE Argininosuccinate lyase OS=Mus musculus GN=Asl PE=2 SV=1;>tr|E0CXM2|E0CXM2_MOUSE Argininosuccinate lyase OS=Mus musculus GN=Asl PE=2 SV=1;>tr|E0CY49|E0CY49_MOUSE Argininosuccinate lyase (Fragment) OS=Mus musculus GN=Asl PE=2 SV=1	5	9	9	9	2	0	3	0	0	0	0	8	8	2	0	3	0	0	0	0	8	8	2	0	3	0	0	0	0	8	8	27.8	27.8	27.8	51.739	464	464;438;262;264;74	2		3
P62862;Q642K5	P62862;Q642K5	2;2	2;2	2;2	40S ribosomal protein S30	Fau	>sp|P62862|RS30_MOUSE 40S ribosomal protein S30 OS=Mus musculus GN=Fau PE=2 SV=1;>tr|Q642K5|Q642K5_MOUSE 40S ribosomal protein S30 OS=Mus musculus GN=Fau PE=2 SV=1	2	2	2	2	0	2	1	1	0	0	1	2	2	0	2	1	1	0	0	1	2	2	0	2	1	1	0	0	1	2	2	18.6	18.6	18.6	6.6478	59	59;133		2	1	1
E9Q3D0;Q8QZR3	E9Q3D0;Q8QZR3	5;5	5;5	3;3		Ces2a	>tr|E9Q3D0|E9Q3D0_MOUSE Protein Ces2a OS=Mus musculus GN=Ces2a PE=2 SV=1;>tr|Q8QZR3|Q8QZR3_MOUSE Carboxylesterase 6 OS=Mus musculus GN=Ces2a PE=2 SV=1	2	5	5	3	3	2	4	0	0	0	1	3	4	3	2	4	0	0	0	1	3	4	1	0	2	0	0	0	1	1	2	17.9	17.9	12.6	58.43	525	525;558	3	2	4
D3Z3G5;Q91W19;P52840;E9QNL5;D3Z2P8	D3Z3G5;Q91W19;P52840;E9QNL5;D3Z2P8	6;6;6;6;4	6;6;6;6;4	6;6;6;6;4	Sulfotransferase 1A1	Sult1a1	>tr|D3Z3G5|D3Z3G5_MOUSE Sulfotransferase 1A1 OS=Mus musculus GN=Sult1a1 PE=2 SV=1;>tr|Q91W19|Q91W19_MOUSE Sulfotransferase 1A1 OS=Mus musculus GN=Sult1a1 PE=2 SV=1;>sp|P52840|ST1A1_MOUSE Sulfotransferase 1A1 OS=Mus musculus GN=Sult1a1 PE=2 SV=1;>tr|E9QNL5|	5	6	6	6	5	2	4	1	0	0	0	5	5	5	2	4	1	0	0	0	5	5	5	2	4	1	0	0	0	5	5	35.2	35.2	35.2	29.776	256	256;263;291;291;181	6	2	4	1
P48036	P48036	7	7	7	Annexin A5	Anxa5	>sp|P48036|ANXA5_MOUSE Annexin A5 OS=Mus musculus GN=Anxa5 PE=1 SV=1	1	7	7	7	1	2	6	1	1	0	1	5	7	1	2	6	1	1	0	1	5	7	1	2	6	1	1	0	1	5	7	26.3	26.3	26.3	35.752	319	319	1	3	7	1	1
Q99J08;Q5SQ27	Q99J08	8;1	8;1	8;1	SEC14-like protein 2	Sec14l2	>sp|Q99J08|S14L2_MOUSE SEC14-like protein 2 OS=Mus musculus GN=Sec14l2 PE=2 SV=1	2	8	8	8	4	1	7	0	0	0	1	8	8	4	1	7	0	0	0	1	8	8	4	1	7	0	0	0	1	8	8	33.5	33.5	33.5	46.3	403	403;401	4	1	8
Q9CPN9	Q9CPN9	3	3	3		2210010C04Rik	>tr|Q9CPN9|Q9CPN9_MOUSE Protein 2210010C04Rik OS=Mus musculus GN=2210010C04Rik PE=2 SV=1	1	3	3	3	1	0	0	0	0	1	1	2	3	1	0	0	0	0	1	1	2	3	1	0	0	0	0	1	1	2	3	16.2	16.2	16.2	26.422	247	247	1
P85094	P85094	6	6	6	Isochorismatase domain-containing protein 2A, mitochondrial	Isoc2a	>sp|P85094|ISC2A_MOUSE Isochorismatase domain-containing protein 2A, mitochondrial OS=Mus musculus GN=Isoc2a PE=2 SV=1	1	6	6	6	4	1	6	3	0	1	0	5	3	4	1	6	3	0	1	0	5	3	4	1	6	3	0	1	0	5	3	47.1	47.1	47.1	22.417	206	206	6	1	8	3
P48678-3;P48678-2;P48678	P48678-3;P48678-2;P48678	6;6;6	6;6;6	6;6;6	Prelamin-A/C;Lamin-A/C	Lmna	>sp|P48678-3|LMNA_MOUSE Isoform C2 of Prelamin-A/C OS=Mus musculus GN=Lmna;>sp|P48678-2|LMNA_MOUSE Isoform C of Prelamin-A/C OS=Mus musculus GN=Lmna;>sp|P48678|LMNA_MOUSE Prelamin-A/C OS=Mus musculus GN=Lmna PE=1 SV=2	3	6	6	6	5	5	6	4	2	2	2	5	5	5	5	6	4	2	2	2	5	5	5	5	6	4	2	2	2	5	5	16	16	16	52.651	462	462;574;665	5	5	6	4	2
P63242;Q8BGY2	P63242;Q8BGY2	2;1	2;1	2;1	Eukaryotic translation initiation factor 5A-1;Eukaryotic translation initiation factor 5A-2	Eif5a;Eif5a2	>sp|P63242|IF5A1_MOUSE Eukaryotic translation initiation factor 5A-1 OS=Mus musculus GN=Eif5a PE=1 SV=2;>sp|Q8BGY2|IF5A2_MOUSE Eukaryotic translation initiation factor 5A-2 OS=Mus musculus GN=Eif5a2 PE=2 SV=3	2	2	2	2	1	2	2	0	0	0	1	2	2	1	2	2	0	0	0	1	2	2	1	2	2	0	0	0	1	2	2	24.7	24.7	24.7	16.832	154	154;153	2	3	3
D3Z659;F6YTZ4;P25444;J3QMG5;L7N240;D3YVC1;E9Q1N8;J3QM94;L7N453;D3YWJ3;D3Z536	D3Z659;F6YTZ4;P25444;J3QMG5;L7N240;D3YVC1;E9Q1N8;J3QM94;L7N453;D3YWJ3	5;5;5;5;4;4;4;4;4;4;1	5;5;5;5;4;4;4;4;4;4;1	5;5;5;5;4;4;4;4;4;4;1	40S ribosomal protein S2	Rps2-ps6;Gm6576;Rps2;Gm5786;Gm6139;Gm18025;Gm5070	>tr|D3Z659|D3Z659_MOUSE Uncharacterized protein OS=Mus musculus GN=Rps2-ps6 PE=3 SV=2;>tr|F6YTZ4|F6YTZ4_MOUSE Uncharacterized protein OS=Mus musculus GN=Gm6576 PE=3 SV=2;>sp|P25444|RS2_MOUSE 40S ribosomal protein S2 OS=Mus musculus GN=Rps2 PE=1 SV=3;>tr|J3	11	5	5	5	5	3	5	1	0	2	3	5	3	5	3	5	1	0	2	3	5	3	5	3	5	1	0	2	3	5	3	27.6	27.6	27.6	24.2	221	221;274;293;293;221;269;272;277;287;302;292	5	3	5	1
P06151;G5E8N5;D3Z736;D3YZQ9;D3YVR7;D3YZE4;P00342	P06151;G5E8N5;D3Z736;D3YZQ9	8;8;5;5;1;1;1	8;8;5;5;1;1;1	8;8;5;5;1;1;1	L-lactate dehydrogenase A chain;L-lactate dehydrogenase	Ldha	>sp|P06151|LDHA_MOUSE L-lactate dehydrogenase A chain OS=Mus musculus GN=Ldha PE=1 SV=3;>tr|G5E8N5|G5E8N5_MOUSE L-lactate dehydrogenase OS=Mus musculus GN=Ldha PE=3 SV=1;>tr|D3Z736|D3Z736_MOUSE L-lactate dehydrogenase OS=Mus musculus GN=Ldha PE=2 SV=1;>tr|	7	8	8	8	3	0	6	1	0	0	3	8	8	3	0	6	1	0	0	3	8	8	3	0	6	1	0	0	3	8	8	26.5	26.5	26.5	36.498	332	332;361;237;273;235;237;332	3		6	1
P08226;G3UWN5;G3UZM8;E9Q327	P08226	7;3;1;1	7;3;1;1	7;3;1;1	Apolipoprotein E	Apoe	>sp|P08226|APOE_MOUSE Apolipoprotein E OS=Mus musculus GN=Apoe PE=1 SV=2	4	7	7	7	4	4	7	5	5	2	0	5	5	4	4	7	5	5	2	0	5	5	4	4	7	5	5	2	0	5	5	28.6	28.6	28.6	35.866	311	311;232;146;221	4	4	8	5	5
Q9CZM2;E9QAZ2;E9Q1X1;B8JKK2	Q9CZM2;E9QAZ2;E9Q1X1	3;3;2;1	3;3;2;1	3;3;2;1	60S ribosomal protein L15;Ribosomal protein L15	Rpl15;Gm10020;Gm8420	>sp|Q9CZM2|RL15_MOUSE 60S ribosomal protein L15 OS=Mus musculus GN=Rpl15 PE=2 SV=4;>tr|E9QAZ2|E9QAZ2_MOUSE Ribosomal protein L15 OS=Mus musculus GN=Gm10020 PE=3 SV=1;>tr|E9Q1X1|E9Q1X1_MOUSE Ribosomal protein L15 OS=Mus musculus GN=Gm8420 PE=3 SV=1	4	3	3	3	3	3	3	1	0	0	2	3	3	3	3	3	1	0	0	2	3	3	3	3	3	1	0	0	2	3	3	17.2	17.2	17.2	24.146	204	204;204;204;107	4	5	4	1
Q9WUR2-2;Q3TCD4;Q9WUR2;E9Q7A8;E9PYC6;E9Q858;E9PUY9;E9PYA9;E9PVM6;E9PY42;Q78JN3	Q9WUR2-2;Q3TCD4;Q9WUR2;E9Q7A8;E9PYC6;E9Q858;E9PUY9;E9PYA9;E9PVM6;E9PY42;Q78JN3	6;6;6;4;4;4;4;4;4;3;3	6;6;6;4;4;4;4;4;4;3;3	6;6;6;4;4;4;4;4;4;3;3	Enoyl-CoA delta isomerase 2, mitochondrial	Eci2;Eci3	>sp|Q9WUR2-2|ECI2_MOUSE Isoform 2 of Enoyl-CoA delta isomerase 2, mitochondrial OS=Mus musculus GN=Eci2;>tr|Q3TCD4|Q3TCD4_MOUSE Enoyl-CoA delta isomerase 2, mitochondrial OS=Mus musculus GN=Eci2 PE=2 SV=1;>sp|Q9WUR2|ECI2_MOUSE Enoyl-CoA delta isomerase 2,	11	6	6	6	5	3	5	0	0	0	0	6	4	5	3	5	0	0	0	0	6	4	5	3	5	0	0	0	0	6	4	27.7	27.7	27.7	39.503	358	358;378;391;119;170;199;202;216;229;260;317	6	4	6
F8WJ41;P62245;D3Z712;D3YVB4	F8WJ41;P62245;D3Z712;D3YVB4	5;5;4;4	5;5;4;4	5;5;4;4	40S ribosomal protein S15a	Rps15a	>tr|F8WJ41|F8WJ41_MOUSE 40S ribosomal protein S15a (Fragment) OS=Mus musculus GN=Rps15a PE=2 SV=1;>sp|P62245|RS15A_MOUSE 40S ribosomal protein S15a OS=Mus musculus GN=Rps15a PE=2 SV=2;>tr|D3Z712|D3Z712_MOUSE 40S ribosomal protein S15a (Fragment) OS=Mus mus	4	5	5	5	5	4	5	0	0	0	0	3	4	5	4	5	0	0	0	0	3	4	5	4	5	0	0	0	0	3	4	39.8	39.8	39.8	12.31	108	108;130;69;71	7	4	6
B2RS76;CON__Q2KIG3	B2RS76	9;1	9;1	8;0		Cpb1	>tr|B2RS76|B2RS76_MOUSE Carboxypeptidase B1 (Tissue) OS=Mus musculus GN=Cpb1 PE=2 SV=1	2	9	9	8	0	0	0	0	0	0	3	8	9	0	0	0	0	0	0	3	8	9	0	0	0	0	0	0	3	7	8	28.9	28.9	27	47.573	415	415;423
Q921F2;Q8R0B4;Q8BLD4;Q6VYI5;Q6VYI4	Q921F2;Q8R0B4;Q8BLD4;Q6VYI5;Q6VYI4	5;4;4;4;4	5;4;4;4;4	5;4;4;4;4	TAR DNA-binding protein 43	Tardbp	>sp|Q921F2|TADBP_MOUSE TAR DNA-binding protein 43 OS=Mus musculus GN=Tardbp PE=1 SV=1;>tr|Q8R0B4|Q8R0B4_MOUSE MCG16669, isoform CRA_a OS=Mus musculus GN=Tardbp PE=2 SV=1;>tr|Q8BLD4|Q8BLD4_MOUSE MCG16669, isoform CRA_f OS=Mus musculus GN=Tardbp PE=2 SV=1;>t	5	5	5	5	5	3	5	1	0	1	0	3	3	5	3	5	1	0	1	0	3	3	5	3	5	1	0	1	0	3	3	17.9	17.9	17.9	44.547	414	414;295;298;302;304	5	3	5	1
P10922	P10922	3	3	3	Histone H1.0	H1f0	>sp|P10922|H10_MOUSE Histone H1.0 OS=Mus musculus GN=H1f0 PE=2 SV=4	1	3	3	3	2	2	2	3	0	0	2	1	3	2	2	2	3	0	0	2	1	3	2	2	2	3	0	0	2	1	3	16.5	16.5	16.5	20.861	194	194	2	2	2	5
P47911;E9PUX4	P47911;E9PUX4	4;3	4;3	4;3	60S ribosomal protein L6	Rpl6;Gm5428	>sp|P47911|RL6_MOUSE 60S ribosomal protein L6 OS=Mus musculus GN=Rpl6 PE=1 SV=3;>tr|E9PUX4|E9PUX4_MOUSE 60S ribosomal protein L6 OS=Mus musculus GN=Gm5428 PE=3 SV=1	2	4	4	4	4	4	4	2	0	1	3	4	4	4	4	4	2	0	1	3	4	4	4	4	4	2	0	1	3	4	4	14.2	14.2	14.2	33.509	296	296;296	5	5	5	3
P63037;B1AXY1;B1AXX9;B1AXY0	P63037;B1AXY1;B1AXX9;B1AXY0	5;4;3;3	5;4;3;3	5;4;3;3	DnaJ homolog subfamily A member 1	Dnaja1	>sp|P63037|DNJA1_MOUSE DnaJ homolog subfamily A member 1 OS=Mus musculus GN=Dnaja1 PE=1 SV=1;>tr|B1AXY1|B1AXY1_MOUSE DnaJ homolog subfamily A member 1 (Fragment) OS=Mus musculus GN=Dnaja1 PE=2 SV=1;>tr|B1AXX9|B1AXX9_MOUSE DnaJ homolog subfamily A member 1	4	5	5	5	5	2	5	0	0	0	0	5	3	5	2	5	0	0	0	0	5	3	5	2	5	0	0	0	0	5	3	17.9	17.9	17.9	44.868	397	397;278;128;208	6	2	6
Q8BFZ3	Q8BFZ3	7	1	1	Beta-actin-like protein 2	Actbl2	>sp|Q8BFZ3|ACTBL_MOUSE Beta-actin-like protein 2 OS=Mus musculus GN=Actbl2 PE=1 SV=1	1	7	1	1	6	4	3	5	3	2	4	7	6	0	0	0	0	1	0	1	1	0	0	0	0	0	1	0	1	1	0	25.8	4.8	4.8	42.004	376	376					1
O88587-2;O88587;D3Z227	O88587-2;O88587;D3Z227	5;5;3	5;5;3	5;5;3	Catechol O-methyltransferase	Comt	>sp|O88587-2|COMT_MOUSE Isoform Soluble of Catechol O-methyltransferase OS=Mus musculus GN=Comt;>sp|O88587|COMT_MOUSE Catechol O-methyltransferase OS=Mus musculus GN=Comt PE=1 SV=2;>tr|D3Z227|D3Z227_MOUSE Catechol O-methyltransferase (Fragment) OS=Mus musc	3	5	5	5	4	3	5	1	0	0	1	3	4	4	3	5	1	0	0	1	3	4	4	3	5	1	0	0	1	3	4	33.3	33.3	33.3	24.707	222	222;265;171	5	4	8	1
P62900	P62900	2	2	2	60S ribosomal protein L31	Rpl31	>sp|P62900|RL31_MOUSE 60S ribosomal protein L31 OS=Mus musculus GN=Rpl31 PE=2 SV=1	1	2	2	2	2	2	2	2	1	1	1	2	2	2	2	2	2	1	1	1	2	2	2	2	2	2	1	1	1	2	2	18.4	18.4	18.4	14.463	125	125	3	3	3	2	1
P62849-2;P62849-3;P62849	P62849-2;P62849-3;P62849	3;3;3	3;3;3	2;2;2	40S ribosomal protein S24	Rps24	>sp|P62849-2|RS24_MOUSE Isoform 2 of 40S ribosomal protein S24 OS=Mus musculus GN=Rps24;>sp|P62849-3|RS24_MOUSE Isoform 3 of 40S ribosomal protein S24 OS=Mus musculus GN=Rps24;>sp|P62849|RS24_MOUSE 40S ribosomal protein S24 OS=Mus musculus GN=Rps24 PE=1 SV	3	3	3	2	2	2	2	2	0	1	2	2	2	2	2	2	2	0	1	2	2	2	2	2	2	2	0	1	2	2	2	26.9	26.9	20.8	15.069	130	130;131;133	3	4	4	2
Q9WVF5;Q01279	Q9WVF5;Q01279	5;5	5;5	5;5	Epidermal growth factor receptor	Egfr	>tr|Q9WVF5|Q9WVF5_MOUSE Epidermal growth factor receptor OS=Mus musculus GN=Egfr PE=2 SV=1;>sp|Q01279|EGFR_MOUSE Epidermal growth factor receptor OS=Mus musculus GN=Egfr PE=1 SV=1	2	5	5	5	3	2	4	0	0	0	0	1	1	3	2	4	0	0	0	0	1	1	3	2	4	0	0	0	0	1	1	10.5	10.5	10.5	72.906	655	655;1210	3	2	5
E9QKK8;Q9QZW0;F6Q8D3;Q9QZW0-2	E9QKK8;Q9QZW0;F6Q8D3;Q9QZW0-2	8;8;8;7	8;8;8;7	8;8;8;7	Probable phospholipid-transporting ATPase 11C	Atp11c	>tr|E9QKK8|E9QKK8_MOUSE Probable phospholipid-transporting ATPase 11C OS=Mus musculus GN=Atp11c PE=2 SV=1;>sp|Q9QZW0|AT11C_MOUSE Probable phospholipid-transporting ATPase 11C OS=Mus musculus GN=Atp11c PE=1 SV=2;>tr|F6Q8D3|F6Q8D3_MOUSE Probable phospholipid	4	8	8	8	4	1	8	0	0	0	2	6	5	4	1	8	0	0	0	2	6	5	4	1	8	0	0	0	2	6	5	12.5	12.5	12.5	127.81	1116	1116;1129;1129;1113	4	1	8
Q920L5	Q920L5	1	1	1	Elongation of very long chain fatty acids protein 6	Elovl6	>sp|Q920L5|ELOV6_MOUSE Elongation of very long chain fatty acids protein 6 OS=Mus musculus GN=Elovl6 PE=2 SV=1	1	1	1	1	0	1	1	1	1	1	0	1	0	0	1	1	1	1	1	0	1	0	0	1	1	1	1	1	0	1	0	6.4	6.4	6.4	31.61	267	267		1	3	1	1
P62855	P62855	3	3	3	40S ribosomal protein S26	Rps26	>sp|P62855|RS26_MOUSE 40S ribosomal protein S26 OS=Mus musculus GN=Rps26 PE=2 SV=3	1	3	3	3	3	3	3	2	0	1	2	3	3	3	3	3	2	0	1	2	3	3	3	3	3	2	0	1	2	3	3	20.9	20.9	20.9	13.015	115	115	4	5	5	2
E9Q132;Q8BP67;F6RSK3	E9Q132;Q8BP67	3;3;1	3;3;1	3;3;1	60S ribosomal protein L24	Rpl24	>tr|E9Q132|E9Q132_MOUSE 60S ribosomal protein L24 OS=Mus musculus GN=Rpl24 PE=2 SV=1;>sp|Q8BP67|RL24_MOUSE 60S ribosomal protein L24 OS=Mus musculus GN=Rpl24 PE=2 SV=2	3	3	3	3	3	2	3	2	0	0	3	3	3	3	2	3	2	0	0	3	3	3	3	2	3	2	0	0	3	3	3	22.6	22.6	22.6	15.347	133	133;157;157	3	2	3	2
Q8K169;P17717;Q3UWB9;Q91WH2;Q8VCN3;D3YXD5;D3YWN0;Q8BJL9	Q8K169;P17717;Q3UWB9;Q91WH2;Q8VCN3	6;6;6;3;3;2;2;2	4;4;4;1;1;1;1;0	3;3;3;1;1;0;0;0	UDP-glucuronosyltransferase 2B17	Ugt2b5;Ugt2b17;Ugt2b38;Ugt2b37	>tr|Q8K169|Q8K169_MOUSE MCG1789 OS=Mus musculus GN=Ugt2b5 PE=2 SV=1;>sp|P17717|UDB17_MOUSE UDP-glucuronosyltransferase 2B17 OS=Mus musculus GN=Ugt2b17 PE=2 SV=1;>tr|Q3UWB9|Q3UWB9_MOUSE UDP-glucuronosyltransferase 2B17 OS=Mus musculus GN=Ugt2b5 PE=2 SV=1;>t	8	6	4	3	3	3	5	0	0	0	4	6	5	2	2	3	0	0	0	2	4	3	2	2	2	0	0	0	1	3	2	13.4	9.4	6.8	60.873	530	530;530;541;530;530;198;249;529	2	2	5
O70475;D3Z3F7;F6ZQT4;D3YXP9	O70475;D3Z3F7	6;5;1;1	6;5;1;1	6;5;1;1	UDP-glucose 6-dehydrogenase	Ugdh	>sp|O70475|UGDH_MOUSE UDP-glucose 6-dehydrogenase OS=Mus musculus GN=Ugdh PE=1 SV=1;>tr|D3Z3F7|D3Z3F7_MOUSE UDP-glucose 6-dehydrogenase OS=Mus musculus GN=Ugdh PE=2 SV=1	4	6	6	6	6	2	6	3	0	2	0	5	5	6	2	6	3	0	2	0	5	5	6	2	6	3	0	2	0	5	5	18.3	18.3	18.3	54.831	493	493;426;60;157	6	2	6	3
Q91WU0;D3Z298	Q91WU0	10;1	10;1	9;0		Ces1f	>tr|Q91WU0|Q91WU0_MOUSE Expressed sequence AU018778 OS=Mus musculus GN=Ces1f PE=2 SV=1	2	10	10	9	4	0	6	0	0	0	4	10	9	4	0	6	0	0	0	4	10	9	4	0	6	0	0	0	4	9	8	29.1	29.1	26.7	61.612	561	561;305	4		6
P28654	P28654	8	8	8	Decorin	Dcn	>sp|P28654|PGS2_MOUSE Decorin OS=Mus musculus GN=Dcn PE=2 SV=1	1	8	8	8	5	5	8	4	0	1	3	2	5	5	5	8	4	0	1	3	2	5	5	5	8	4	0	1	3	2	5	24.6	24.6	24.6	39.809	354	354	9	8	13	7
E9PWK1;Q9D379;F6YTS6;D3Z4M3	E9PWK1;Q9D379	5;5;2;1	5;5;2;1	5;5;2;1	Epoxide hydrolase 1	Ephx1	>tr|E9PWK1|E9PWK1_MOUSE Epoxide hydrolase 1 OS=Mus musculus GN=Ephx1 PE=2 SV=1;>sp|Q9D379|HYEP_MOUSE Epoxide hydrolase 1 OS=Mus musculus GN=Ephx1 PE=1 SV=2	4	5	5	5	2	0	4	0	0	0	1	5	5	2	0	4	0	0	0	1	5	5	2	0	4	0	0	0	1	5	5	13.8	13.8	13.8	50.969	441	441;455;266;130	2		4
P97873	P97873	6	6	6	Lysyl oxidase homolog 1	Loxl1	>sp|P97873|LOXL1_MOUSE Lysyl oxidase homolog 1 OS=Mus musculus GN=Loxl1 PE=2 SV=3	1	6	6	6	2	2	2	2	2	3	5	4	2	2	2	2	2	2	3	5	4	2	2	2	2	2	2	3	5	4	2	18.8	18.8	18.8	66.506	607	607	2	2	2	3	2
D3YTU3	D3YTU3	1	1	1		Mina	>tr|D3YTU3|D3YTU3_MOUSE Bifunctional lysine-specific demethylase and histidyl-hydroxylase MINA OS=Mus musculus GN=Mina PE=2 SV=1	1	1	1	1	1	1	0	1	0	1	1	1	1	1	1	0	1	0	1	1	1	1	1	1	0	1	0	1	1	1	1	6.4	6.4	6.4	42.729	373	373	1	1		1
P14115	P14115	4	4	4	60S ribosomal protein L27a	Rpl27a	>sp|P14115|RL27A_MOUSE 60S ribosomal protein L27a OS=Mus musculus GN=Rpl27a PE=2 SV=5	1	4	4	4	3	2	4	2	0	1	2	2	4	3	2	4	2	0	1	2	2	4	3	2	4	2	0	1	2	2	4	21.6	21.6	21.6	16.605	148	148	3	2	4	2
P38060	P38060	7	7	7	Hydroxymethylglutaryl-CoA lyase, mitochondrial	Hmgcl	>sp|P38060|HMGCL_MOUSE Hydroxymethylglutaryl-CoA lyase, mitochondrial OS=Mus musculus GN=Hmgcl PE=1 SV=2	1	7	7	7	3	3	7	1	1	1	2	7	6	3	3	7	1	1	1	2	7	6	3	3	7	1	1	1	2	7	6	34.2	34.2	34.2	34.238	325	325	4	3	9	1	1
P14869	P14869	4	4	2	60S acidic ribosomal protein P0	Rplp0	>sp|P14869|RLA0_MOUSE 60S acidic ribosomal protein P0 OS=Mus musculus GN=Rplp0 PE=1 SV=3	1	4	4	2	2	3	3	1	0	0	2	4	4	2	3	3	1	0	0	2	4	4	0	1	1	0	0	0	1	2	2	12	12	5	34.216	317	317	2	3	3	1
P47955;E9Q3T0	P47955;E9Q3T0	2;1	2;1	2;1	60S acidic ribosomal protein P1	Rplp1;Gm10073	>sp|P47955|RLA1_MOUSE 60S acidic ribosomal protein P1 OS=Mus musculus GN=Rplp1 PE=1 SV=1;>tr|E9Q3T0|E9Q3T0_MOUSE Uncharacterized protein OS=Mus musculus GN=Gm10073 PE=3 SV=1	2	2	2	2	1	1	1	1	1	0	1	2	2	1	1	1	1	1	0	1	2	2	1	1	1	1	1	0	1	2	2	51.8	51.8	51.8	11.475	114	114;114	1	1	1	1	1
P99024	P99024	11	3	2	Tubulin beta-5 chain	Tubb5	>sp|P99024|TBB5_MOUSE Tubulin beta-5 chain OS=Mus musculus GN=Tubb5 PE=1 SV=1	1	11	3	2	10	10	11	7	3	2	5	10	10	3	3	3	2	1	1	0	2	3	2	2	2	1	0	0	0	1	2	34	10.6	7.2	49.67	444	444	6	5	5	2	1
G3UX26;Q60930;D3YZT5;D3YUN8	G3UX26;Q60930	5;5;2;1	5;5;2;1	5;5;2;1	Voltage-dependent anion-selective channel protein 2	Vdac2	>tr|G3UX26|G3UX26_MOUSE Voltage-dependent anion-selective channel protein 2 (Fragment) OS=Mus musculus GN=Vdac2 PE=4 SV=1;>sp|Q60930|VDAC2_MOUSE Voltage-dependent anion-selective channel protein 2 OS=Mus musculus GN=Vdac2 PE=1 SV=2	4	5	5	5	2	2	3	5	0	0	1	5	5	2	2	3	5	0	0	1	5	5	2	2	3	5	0	0	1	5	5	25.4	25.4	25.4	30.446	283	283;295;201;75	2	2	3	5
P26039;F6SX70;Q71LX4;E9PUM4	P26039	10;1;1;1	10;1;1;1	10;1;1;1	Talin-1	Tln1	>sp|P26039|TLN1_MOUSE Talin-1 OS=Mus musculus GN=Tln1 PE=1 SV=2	4	10	10	10	8	1	10	5	0	2	5	7	5	8	1	10	5	0	2	5	7	5	8	1	10	5	0	2	5	7	5	7.8	7.8	7.8	269.82	2541	2541;279;2375;2542	8	1	11	5
P10639	P10639	3	3	3	Thioredoxin	Txn	>sp|P10639|THIO_MOUSE Thioredoxin OS=Mus musculus GN=Txn PE=1 SV=3	1	3	3	3	3	0	1	0	0	0	0	2	3	3	0	1	0	0	0	0	2	3	3	0	1	0	0	0	0	2	3	31.4	31.4	31.4	11.675	105	105	3		1
E9PZB3;Q9CXW4;E9PYL9;D3Z3K1;A2BH06;D3YW69	E9PZB3;Q9CXW4;E9PYL9;D3Z3K1;A2BH06;D3YW69	4;4;4;4;3;3	4;4;4;4;3;3	4;4;4;4;3;3	60S ribosomal protein L11	Gm5093;Rpl11;Gm10036;Gm10288;Gm7589	>tr|E9PZB3|E9PZB3_MOUSE Protein Gm5093 OS=Mus musculus GN=Gm5093 PE=3 SV=1;>sp|Q9CXW4|RL11_MOUSE 60S ribosomal protein L11 OS=Mus musculus GN=Rpl11 PE=1 SV=4;>tr|E9PYL9|E9PYL9_MOUSE Uncharacterized protein OS=Mus musculus GN=Gm10036 PE=3 SV=1;>tr|D3Z3K1|D3	6	4	4	4	4	2	4	1	0	1	0	2	2	4	2	4	1	0	1	0	2	2	4	2	4	1	0	1	0	2	2	21.8	21.8	21.8	19.876	174	174;178;178;178;172;178	4	2	4	1
Q91VD9	Q91VD9	7	7	7	NADH-ubiquinone oxidoreductase 75 kDa subunit, mitochondrial	Ndufs1	>sp|Q91VD9|NDUS1_MOUSE NADH-ubiquinone oxidoreductase 75 kDa subunit, mitochondrial OS=Mus musculus GN=Ndufs1 PE=1 SV=2	1	7	7	7	1	2	3	0	0	0	4	7	6	1	2	3	0	0	0	4	7	6	1	2	3	0	0	0	4	7	6	18.4	18.4	18.4	79.776	727	727	1	2	3
Q9Z2I9	Q9Z2I9	6	6	6	Succinyl-CoA ligase [ADP-forming] subunit beta, mitochondrial	Sucla2	>sp|Q9Z2I9|SUCB1_MOUSE Succinyl-CoA ligase [ADP-forming] subunit beta, mitochondrial OS=Mus musculus GN=Sucla2 PE=1 SV=2	1	6	6	6	6	4	5	0	0	0	0	4	4	6	4	5	0	0	0	0	4	4	6	4	5	0	0	0	0	4	4	22.5	22.5	22.5	50.113	463	463	6	4	5
Q62261-2;Q62261	Q62261-2;Q62261	11;11	11;11	9;9	Spectrin beta chain, non-erythrocytic 1	Sptbn1	>sp|Q62261-2|SPTB2_MOUSE Isoform 2 of Spectrin beta chain, non-erythrocytic 1 OS=Mus musculus GN=Sptbn1;>sp|Q62261|SPTB2_MOUSE Spectrin beta chain, non-erythrocytic 1 OS=Mus musculus GN=Sptbn1 PE=1 SV=2	2	11	11	9	8	2	8	1	0	0	8	11	9	8	2	8	1	0	0	8	11	9	7	1	6	1	0	0	6	9	7	7.4	7.4	6.4	251.15	2154	2154;2363	9	2	9	1
O88428	O88428	5	5	5	Bifunctional 3-phosphoadenosine 5-phosphosulfate synthase 2;Sulfate adenylyltransferase;Adenylyl-sulfate kinase	Papss2	>sp|O88428|PAPS2_MOUSE Bifunctional 3-phosphoadenosine 5-phosphosulfate synthase 2 OS=Mus musculus GN=Papss2 PE=1 SV=2	1	5	5	5	5	1	4	0	0	0	1	5	5	5	1	4	0	0	0	1	5	5	5	1	4	0	0	0	1	5	5	14.8	14.8	14.8	70.35	621	621	6	1	4
P52825;A2A8E8;A2A8E7	P52825	8;2;1	8;2;1	8;2;1	Carnitine O-palmitoyltransferase 2, mitochondrial	Cpt2	>sp|P52825|CPT2_MOUSE Carnitine O-palmitoyltransferase 2, mitochondrial OS=Mus musculus GN=Cpt2 PE=1 SV=2	3	8	8	8	4	5	6	0	0	0	1	8	7	4	5	6	0	0	0	1	8	7	4	5	6	0	0	0	1	8	7	22.2	22.2	22.2	73.98	658	658;265;223	4	5	7
Q9CPY7-2;Q9CPY7	Q9CPY7-2;Q9CPY7	7;7	7;7	7;7	Cytosol aminopeptidase	Lap3	>sp|Q9CPY7-2|AMPL_MOUSE Isoform 2 of Cytosol aminopeptidase OS=Mus musculus GN=Lap3;>sp|Q9CPY7|AMPL_MOUSE Cytosol aminopeptidase OS=Mus musculus GN=Lap3 PE=1 SV=3	2	7	7	7	2	4	6	0	0	0	3	7	7	2	4	6	0	0	0	3	7	7	2	4	6	0	0	0	3	7	7	23.2	23.2	23.2	52.75	488	488;519	2	4	6
Q9CPQ1;D3Z6E1	Q9CPQ1	3;1	3;1	3;1	Cytochrome c oxidase subunit 6C	Cox6c	>sp|Q9CPQ1|COX6C_MOUSE Cytochrome c oxidase subunit 6C OS=Mus musculus GN=Cox6c PE=1 SV=3	2	3	3	3	0	2	3	2	0	0	0	3	3	0	2	3	2	0	0	0	3	3	0	2	3	2	0	0	0	3	3	35.5	35.5	35.5	8.4689	76	76;48		2	3	2
P19783;M0QWX7	P19783;M0QWX7	5;3	5;3	5;3	Cytochrome c oxidase subunit 4 isoform 1, mitochondrial	Cox4i1	>sp|P19783|COX41_MOUSE Cytochrome c oxidase subunit 4 isoform 1, mitochondrial OS=Mus musculus GN=Cox4i1 PE=1 SV=2;>tr|M0QWX7|M0QWX7_MOUSE Cytochrome c oxidase subunit 4 isoform 1, mitochondrial (Fragment) OS=Mus musculus GN=Cox4i1 PE=4 SV=1	2	5	5	5	0	1	1	3	0	0	2	5	5	0	1	1	3	0	0	2	5	5	0	1	1	3	0	0	2	5	5	41.4	41.4	41.4	19.53	169	169;92		1	1	3
B1AU25;Q9Z0X1	B1AU25;Q9Z0X1	11;11	11;11	11;11	Apoptosis-inducing factor 1, mitochondrial	Aifm1	>tr|B1AU25|B1AU25_MOUSE Apoptosis-inducing factor 1, mitochondrial OS=Mus musculus GN=Aifm1 PE=2 SV=1;>sp|Q9Z0X1|AIFM1_MOUSE Apoptosis-inducing factor 1, mitochondrial OS=Mus musculus GN=Aifm1 PE=1 SV=1	2	11	11	11	4	3	5	1	0	0	0	11	10	4	3	5	1	0	0	0	11	10	4	3	5	1	0	0	0	11	10	27.1	27.1	27.1	66.113	608	608;612	4	3	5	1
P18760;F8WGL3	P18760;F8WGL3	6;5	6;5	5;4	Cofilin-1	Cfl1	>sp|P18760|COF1_MOUSE Cofilin-1 OS=Mus musculus GN=Cfl1 PE=1 SV=3;>tr|F8WGL3|F8WGL3_MOUSE Cofilin-1 OS=Mus musculus GN=Cfl1 PE=2 SV=1	2	6	6	5	5	4	3	1	0	0	0	6	5	5	4	3	1	0	0	0	6	5	4	4	3	1	0	0	0	5	4	39.8	39.8	33.1	18.559	166	166;227	5	4	3	1
Q9JII6;B1AXW3	Q9JII6;B1AXW3	8;4	8;4	8;4	Alcohol dehydrogenase [NADP(+)]	Akr1a1	>sp|Q9JII6|AK1A1_MOUSE Alcohol dehydrogenase [NADP(+)] OS=Mus musculus GN=Akr1a1 PE=1 SV=3;>tr|B1AXW3|B1AXW3_MOUSE Alcohol dehydrogenase [NADP(+)] (Fragment) OS=Mus musculus GN=Akr1a1 PE=2 SV=1	2	8	8	8	4	5	8	0	0	0	1	8	8	4	5	8	0	0	0	1	8	8	4	5	8	0	0	0	1	8	8	33.2	33.2	33.2	36.586	325	325;204	4	6	9
Q059N0;O35403;G5E904	Q059N0;O35403	6;6;1	6;6;1	6;6;1	Amine sulfotransferase	Sult3a1	>tr|Q059N0|Q059N0_MOUSE Amine sulfotransferase OS=Mus musculus GN=Sult3a1 PE=2 SV=1;>sp|O35403|ST3A1_MOUSE Amine sulfotransferase OS=Mus musculus GN=Sult3a1 PE=2 SV=1	3	6	6	6	6	0	0	0	0	0	0	5	4	6	0	0	0	0	0	0	5	4	6	0	0	0	0	0	0	5	4	26.3	26.3	26.3	35.173	293	293;293;293	6
P42125	P42125	3	3	3	Enoyl-CoA delta isomerase 1, mitochondrial	Eci1	>sp|P42125|ECI1_MOUSE Enoyl-CoA delta isomerase 1, mitochondrial OS=Mus musculus GN=Eci1 PE=2 SV=2	1	3	3	3	2	1	2	2	0	0	2	3	3	2	1	2	2	0	0	2	3	3	2	1	2	2	0	0	2	3	3	15.9	15.9	15.9	32.25	289	289	2	1	3	2
P62267	P62267	1	1	1	40S ribosomal protein S23	Rps23	>sp|P62267|RS23_MOUSE 40S ribosomal protein S23 OS=Mus musculus GN=Rps23 PE=2 SV=3	1	1	1	1	1	1	1	1	0	1	1	1	1	1	1	1	1	0	1	1	1	1	1	1	1	1	0	1	1	1	1	7.7	7.7	7.7	15.807	143	143	1	1	1	1
Q99PG0	Q99PG0	5	5	5	Arylacetamide deacetylase	Aadac	>sp|Q99PG0|AAAD_MOUSE Arylacetamide deacetylase OS=Mus musculus GN=Aadac PE=1 SV=3	1	5	5	5	1	0	5	0	0	0	1	5	5	1	0	5	0	0	0	1	5	5	1	0	5	0	0	0	1	5	5	20.6	20.6	20.6	45.25	398	398	1		6
O54734	O54734	5	5	5	Dolichyl-diphosphooligosaccharide--protein glycosyltransferase 48 kDa subunit	Ddost	>sp|O54734|OST48_MOUSE Dolichyl-diphosphooligosaccharide--protein glycosyltransferase 48 kDa subunit OS=Mus musculus GN=Ddost PE=1 SV=2	1	5	5	5	2	3	5	0	0	0	0	5	3	2	3	5	0	0	0	0	5	3	2	3	5	0	0	0	0	5	3	22.9	22.9	22.9	49.027	441	441	2	3	6
G3UZW2;F5H8M6;P62270;F6YVP7	G3UZW2;F5H8M6;P62270;F6YVP7	3;3;3;3	3;3;3;3	3;3;3;3	40S ribosomal protein S18	Rps18;Rps18-ps3;Gm10260	>tr|G3UZW2|G3UZW2_MOUSE 40S ribosomal protein S18 OS=Mus musculus GN=Rps18 PE=2 SV=1;>tr|F5H8M6|F5H8M6_MOUSE MCG9349 OS=Mus musculus GN=Rps18-ps3 PE=3 SV=2;>sp|P62270|RS18_MOUSE 40S ribosomal protein S18 OS=Mus musculus GN=Rps18 PE=1 SV=3;>tr|F6YVP7|F6YVP7	4	3	3	3	2	3	3	2	0	0	2	3	3	2	3	3	2	0	0	2	3	3	2	3	3	2	0	0	2	3	3	24.3	24.3	24.3	12.483	107	107;143;152;152	2	3	3	2
Q3UPL0-2;Q3UPL0;Q3UPL0-3	Q3UPL0-2;Q3UPL0	8;8;1	8;8;1	8;8;1	Protein transport protein Sec31A	Sec31a	>sp|Q3UPL0-2|SC31A_MOUSE Isoform 2 of Protein transport protein Sec31A OS=Mus musculus GN=Sec31a;>sp|Q3UPL0|SC31A_MOUSE Protein transport protein Sec31A OS=Mus musculus GN=Sec31a PE=1 SV=2	3	8	8	8	5	2	7	4	0	1	1	4	5	5	2	7	4	0	1	1	4	5	5	2	7	4	0	1	1	4	5	9	9	9	129.56	1191	1191;1230;307	5	2	7	4
Q8CCJ9-7	Q8CCJ9-7	1	1	1			>sp|Q8CCJ9-7|P20L1_MOUSE Isoform 7 of PHD finger protein 20-like protein 1 OS=Mus musculus GN=Phf20l1	1	1	1	1	1	1	1	1	1	1	1	1	1	1	1	1	1	1	1	1	1	1	1	1	1	1	1	1	1	1	1	6.1	6.1	6.1	29.917	264	264	1	1	1	1	1
Q3KQQ2;P04939;Q5FW60;Q80YX8	Q3KQQ2;P04939	6;6;2;2	6;6;2;2	6;6;2;2	Major urinary protein 3	Mup3	>tr|Q3KQQ2|Q3KQQ2_MOUSE MCG15829, isoform CRA_a OS=Mus musculus GN=Mup3 PE=2 SV=1;>sp|P04939|MUP3_MOUSE Major urinary protein 3 OS=Mus musculus GN=Mup3 PE=1 SV=1	4	6	6	6	0	5	6	0	0	0	0	0	0	0	5	6	0	0	0	0	0	0	0	5	6	0	0	0	0	0	0	47.8	47.8	47.8	21.416	184	184;184;181;181		8	9
Q922Q1;F7DFG6;E0CZH6;F6UB20	Q922Q1;F7DFG6;E0CZH6;F6UB20	4;2;2;2	4;2;2;2	4;2;2;2	MOSC domain-containing protein 2, mitochondrial	2014-03-02	>sp|Q922Q1|MOSC2_MOUSE MOSC domain-containing protein 2, mitochondrial OS=Mus musculus GN=Marc2 PE=1 SV=1;>tr|F7DFG6|F7DFG6_MOUSE MOSC domain-containing protein 2, mitochondrial (Fragment) OS=Mus musculus GN=Marc2 PE=2 SV=1;>tr|E0CZH6|E0CZH6_MOUSE MOSC dom	4	4	4	4	3	1	3	0	0	0	2	4	4	3	1	3	0	0	0	2	4	4	3	1	3	0	0	0	2	4	4	19.5	19.5	19.5	38.194	338	338;173;190;277	5	1	3
P05977-2;E9PWG4	P05977-2;E9PWG4	6;6	6;6	1;1		Myl1	>sp|P05977-2|MYL1_MOUSE Isoform MLC3 of Myosin light chain 1/3, skeletal muscle isoform OS=Mus musculus GN=Myl1;>tr|E9PWG4|E9PWG4_MOUSE Myosin light chain 1/3, skeletal muscle isoform OS=Mus musculus GN=Myl1 PE=2 SV=1	2	6	6	1	0	2	1	5	0	0	2	5	6	0	2	1	5	0	0	2	5	6	0	0	0	1	0	0	0	1	1	46	46	7.3	16.6	150	150;161		2	1	5
Q9WU19	Q9WU19	6	6	6	Hydroxyacid oxidase 1	Hao1	>sp|Q9WU19|HAOX1_MOUSE Hydroxyacid oxidase 1 OS=Mus musculus GN=Hao1 PE=2 SV=1	1	6	6	6	3	4	5	0	0	0	0	6	6	3	4	5	0	0	0	0	6	6	3	4	5	0	0	0	0	6	6	25.9	25.9	25.9	41.001	370	370	3	4	5
P26043;Q7TSG6;P26040	P26043;Q7TSG6	7;5;2	7;5;2	5;3;0	Radixin	Rdx	>sp|P26043|RADI_MOUSE Radixin OS=Mus musculus GN=Rdx PE=1 SV=3;>tr|Q7TSG6|Q7TSG6_MOUSE Radixin OS=Mus musculus GN=Rdx PE=2 SV=1	3	7	7	5	4	5	4	0	0	0	3	7	6	4	5	4	0	0	0	3	7	6	2	4	2	0	0	0	2	5	4	18.4	18.4	14.9	68.542	583	583;389;586	4	6	4
G3UZ26;P50431;G3UYY1	G3UZ26;P50431;G3UYY1	5;5;4	4;4;3	4;4;3	Serine hydroxymethyltransferase;Serine hydroxymethyltransferase, cytosolic	Shmt1	>tr|G3UZ26|G3UZ26_MOUSE Serine hydroxymethyltransferase (Fragment) OS=Mus musculus GN=Shmt1 PE=3 SV=1;>sp|P50431|GLYC_MOUSE Serine hydroxymethyltransferase, cytosolic OS=Mus musculus GN=Shmt1 PE=1 SV=3;>tr|G3UYY1|G3UYY1_MOUSE Serine hydroxymethyltransferas	3	5	4	4	5	4	3	0	1	1	0	5	5	4	3	2	0	0	0	0	4	4	4	3	2	0	0	0	0	4	4	17.1	13.9	13.9	48.334	439	439;478;441	6	3	3
Q8R084	Q8R084	7	7	6		Ugt2b1	>tr|Q8R084|Q8R084_MOUSE Protein Ugt2b1 OS=Mus musculus GN=Ugt2b1 PE=2 SV=1	1	7	7	6	0	1	7	0	0	0	1	3	1	0	1	7	0	0	0	1	3	1	0	0	6	0	0	0	0	2	0	25.7	25.7	24	60.157	529	529		1	7
E9Q1Y3;E9Q414	E9Q1Y3;E9Q414	11;11	11;11	11;11	Apolipoprotein B-100;Apolipoprotein B-48	Apob	>tr|E9Q1Y3|E9Q1Y3_MOUSE Apolipoprotein B-100 (Fragment) OS=Mus musculus GN=Apob PE=2 SV=1;>sp|E9Q414|APOB_MOUSE Apolipoprotein B-100 OS=Mus musculus GN=Apob PE=1 SV=1	2	11	11	11	3	4	11	0	0	0	2	6	3	3	4	11	0	0	0	2	6	3	3	4	11	0	0	0	2	6	3	3.8	3.8	3.8	503.9	4456	4456;4505	3	4	12
Q78IK2	Q78IK2	3	3	3	Up-regulated during skeletal muscle growth protein 5	Usmg5	>sp|Q78IK2|USMG5_MOUSE Up-regulated during skeletal muscle growth protein 5 OS=Mus musculus GN=Usmg5 PE=1 SV=1	1	3	3	3	0	3	2	3	0	0	0	3	3	0	3	2	3	0	0	0	3	3	0	3	2	3	0	0	0	3	3	44.8	44.8	44.8	6.3814	58	58		3	2	3
Q3UKC1	Q3UKC1	5	5	5	Tax1-binding protein 1 homolog	Tax1bp1	>sp|Q3UKC1|TAXB1_MOUSE Tax1-binding protein 1 homolog OS=Mus musculus GN=Tax1bp1 PE=1 SV=2	1	5	5	5	5	2	5	1	0	0	0	0	0	5	2	5	1	0	0	0	0	0	5	2	5	1	0	0	0	0	0	7.7	7.7	7.7	93.629	814	814	5	2	5	1
Q5SW87;Q5SW88;P62821;Q9D1G1	Q5SW87;Q5SW88;P62821;Q9D1G1	3;3;3;2	3;3;3;2	2;2;2;1	Ras-related protein Rab-1A;Ras-related protein Rab-1B	Rab1;Rab1A;Rab1b	>tr|Q5SW87|Q5SW87_MOUSE Ras-related protein Rab-1A OS=Mus musculus GN=Rab1 PE=2 SV=1;>tr|Q5SW88|Q5SW88_MOUSE Ras-related protein Rab-1A OS=Mus musculus GN=Rab1 PE=2 SV=1;>sp|P62821|RAB1A_MOUSE Ras-related protein Rab-1A OS=Mus musculus GN=Rab1A PE=1 SV=3;>	4	3	3	2	3	3	3	2	0	0	1	3	3	3	3	3	2	0	0	1	3	3	2	2	2	1	0	0	1	2	2	31.2	31.2	23.2	15.025	138	138;202;205;201	3	3	3	2
O88783	O88783	3	3	3	Coagulation factor V;Coagulation factor V heavy chain;Coagulation factor V light chain	F5	>sp|O88783|FA5_MOUSE Coagulation factor V OS=Mus musculus GN=F5 PE=1 SV=1	1	3	3	3	2	1	2	0	0	2	0	1	0	2	1	2	0	0	2	0	1	0	2	1	2	0	0	2	0	1	0	2.1	2.1	2.1	247.23	2183	2183	2	1	2
P55264-2;P55264	P55264-2;P55264	6;6	6;6	6;6	Adenosine kinase	Adk	>sp|P55264-2|ADK_MOUSE Isoform Short of Adenosine kinase OS=Mus musculus GN=Adk;>sp|P55264|ADK_MOUSE Adenosine kinase OS=Mus musculus GN=Adk PE=1 SV=2	2	6	6	6	5	3	5	0	0	0	0	5	4	5	3	5	0	0	0	0	5	4	5	3	5	0	0	0	0	5	4	30.1	30.1	30.1	38.451	345	345;361	5	3	6
E9Q4V9;Q8BH74	E9Q4V9;Q8BH74	2;2	2;2	2;2	Nuclear pore complex protein Nup107	Nup107	>tr|E9Q4V9|E9Q4V9_MOUSE Nuclear pore complex protein Nup107 OS=Mus musculus GN=Nup107 PE=2 SV=1;>sp|Q8BH74|NU107_MOUSE Nuclear pore complex protein Nup107 OS=Mus musculus GN=Nup107 PE=2 SV=1	2	2	2	2	1	0	0	0	0	2	0	1	1	1	0	0	0	0	2	0	1	1	1	0	0	0	0	2	0	1	1	2.8	2.8	2.8	106.5	924	924;926	1
Q00896;P22599;D3YZL0	Q00896;P22599	9;6;1	3;1;1	1;0;0	Alpha-1-antitrypsin 1-3;Alpha-1-antitrypsin 1-2	Serpina1c;Serpina1b	>sp|Q00896|A1AT3_MOUSE Alpha-1-antitrypsin 1-3 OS=Mus musculus GN=Serpina1c PE=1 SV=2;>sp|P22599|A1AT2_MOUSE Alpha-1-antitrypsin 1-2 OS=Mus musculus GN=Serpina1b PE=1 SV=2	3	9	3	1	8	6	9	3	4	3	6	8	6	3	2	3	0	0	0	2	2	2	1	0	1	0	0	0	0	0	0	36.7	13.1	5.3	45.823	412	412;413;96	5	2	5
P09055	P09055	3	3	3	Integrin beta-1	Itgb1	>sp|P09055|ITB1_MOUSE Integrin beta-1 OS=Mus musculus GN=Itgb1 PE=1 SV=1	1	3	3	3	3	3	3	3	0	0	3	3	3	3	3	3	3	0	0	3	3	3	3	3	3	3	0	0	3	3	3	7.3	7.3	7.3	88.231	798	798	4	3	4	3
Q8VCN5	Q8VCN5	5	5	5	Cystathionine gamma-lyase	Cth	>sp|Q8VCN5|CGL_MOUSE Cystathionine gamma-lyase OS=Mus musculus GN=Cth PE=1 SV=1	1	5	5	5	5	0	5	1	0	1	1	5	4	5	0	5	1	0	1	1	5	4	5	0	5	1	0	1	1	5	4	25.4	25.4	25.4	43.567	398	398	5		5	1
P10852;G3UWA6	P10852;G3UWA6	8;8	8;8	8;8	4F2 cell-surface antigen heavy chain	Slc3a2	>sp|P10852|4F2_MOUSE 4F2 cell-surface antigen heavy chain OS=Mus musculus GN=Slc3a2 PE=1 SV=1;>tr|G3UWA6|G3UWA6_MOUSE 4F2 cell-surface antigen heavy chain OS=Mus musculus GN=Slc3a2 PE=4 SV=1	2	8	8	8	3	2	8	0	0	0	0	2	3	3	2	8	0	0	0	0	2	3	3	2	8	0	0	0	0	2	3	20	20	20	58.336	526	526;565	3	2	9
Q91YQ5	Q91YQ5	7	7	7	Dolichyl-diphosphooligosaccharide--protein glycosyltransferase subunit 1	Rpn1	>sp|Q91YQ5|RPN1_MOUSE Dolichyl-diphosphooligosaccharide--protein glycosyltransferase subunit 1 OS=Mus musculus GN=Rpn1 PE=2 SV=1	1	7	7	7	2	2	6	1	0	0	1	7	6	2	2	6	1	0	0	1	7	6	2	2	6	1	0	0	1	7	6	17.8	17.8	17.8	68.527	608	608	2	2	7	1
Q9EQF5	Q9EQF5	4	4	4	Dihydropyrimidinase	Dpys	>sp|Q9EQF5|DPYS_MOUSE Dihydropyrimidinase OS=Mus musculus GN=Dpys PE=2 SV=2	1	4	4	4	2	2	2	1	1	1	2	4	4	2	2	2	1	1	1	2	4	4	2	2	2	1	1	1	2	4	4	10.4	10.4	10.4	56.724	519	519	3	3	3	1	1
Q91X75;P20852;P15392	Q91X75;P20852;P15392	7;7;7	7;7;7	5;5;5	Cytochrome P450 2A5;Cytochrome P450 2A4	Cyp2a5;Cyp2a4	>tr|Q91X75|Q91X75_MOUSE Cyp2a4 protein OS=Mus musculus GN=Cyp2a5 PE=2 SV=1;>sp|P20852|CP2A5_MOUSE Cytochrome P450 2A5 OS=Mus musculus GN=Cyp2a5 PE=2 SV=1;>sp|P15392|CP2A4_MOUSE Cytochrome P450 2A4 OS=Mus musculus GN=Cyp2a4 PE=2 SV=3	3	7	7	5	6	0	6	0	0	1	2	6	5	6	0	6	0	0	1	2	6	5	4	0	5	0	0	1	1	5	4	19	19	13.4	56.712	494	494;494;494	6		6
Q9CW42	Q9CW42	2	2	2	MOSC domain-containing protein 1, mitochondrial	2014-03-01	>sp|Q9CW42|MOSC1_MOUSE MOSC domain-containing protein 1, mitochondrial OS=Mus musculus GN=Marc1 PE=1 SV=2	1	2	2	2	2	0	2	0	0	0	1	2	0	2	0	2	0	0	0	1	2	0	2	0	2	0	0	0	1	2	0	8.8	8.8	8.8	37.978	340	340	2		2
E9PZF0;Q01768;Q5NC80;Q5NC79	E9PZF0;Q01768;Q5NC80	7;6;4;3	7;6;4;3	3;3;0;0	Nucleoside diphosphate kinase;Nucleoside diphosphate kinase B	Gm20390;Nme2;Nme1	>tr|E9PZF0|E9PZF0_MOUSE Nucleoside diphosphate kinase OS=Mus musculus GN=Gm20390 PE=2 SV=1;>sp|Q01768|NDKB_MOUSE Nucleoside diphosphate kinase B OS=Mus musculus GN=Nme2 PE=1 SV=1;>tr|Q5NC80|Q5NC80_MOUSE Nucleoside diphosphate kinase A (Fragment) OS=Mus mus	4	7	7	3	0	2	2	0	0	0	0	7	7	0	2	2	0	0	0	0	7	7	0	1	0	0	0	0	0	3	3	49.4	49.4	18	30.2	267	267;152;127;117		2	2
P31725	P31725	2	2	2	Protein S100-A9	S100a9	>sp|P31725|S10A9_MOUSE Protein S100-A9 OS=Mus musculus GN=S100a9 PE=1 SV=3	1	2	2	2	2	1	1	0	0	0	0	0	1	2	1	1	0	0	0	0	0	1	2	1	1	0	0	0	0	0	1	24.8	24.8	24.8	13.049	113	113	3	2	2
Q8CIM7	Q8CIM7	7	7	7	Cytochrome P450 2D26	Cyp2d26	>sp|Q8CIM7|CP2DQ_MOUSE Cytochrome P450 2D26 OS=Mus musculus GN=Cyp2d26 PE=1 SV=1	1	7	7	7	5	0	5	0	0	0	2	7	6	5	0	5	0	0	0	2	7	6	5	0	5	0	0	0	2	7	6	15.8	15.8	15.8	56.975	500	500	5		6
P53395	P53395	7	7	7	Lipoamide acyltransferase component of branched-chain alpha-keto acid dehydrogenase complex, mitochondrial	Dbt	>sp|P53395|ODB2_MOUSE Lipoamide acyltransferase component of branched-chain alpha-keto acid dehydrogenase complex, mitochondrial OS=Mus musculus GN=Dbt PE=2 SV=2	1	7	7	7	3	2	5	0	0	0	2	7	7	3	2	5	0	0	0	2	7	7	3	2	5	0	0	0	2	7	7	17.8	17.8	17.8	53.246	482	482	3	3	6
Q7TST0	Q7TST0	1	1	1	Butyrophilin-like protein 1	Btnl1	>sp|Q7TST0|BTNL1_MOUSE Butyrophilin-like protein 1 OS=Mus musculus GN=Btnl1 PE=2 SV=3	1	1	1	1	1	1	1	1	1	1	0	1	0	1	1	1	1	1	1	0	1	0	1	1	1	1	1	1	0	1	0	2.2	2.2	2.2	57.725	509	509	1	1	1	1	1
Q01853	Q01853	9	9	9	Transitional endoplasmic reticulum ATPase	Vcp	>sp|Q01853|TERA_MOUSE Transitional endoplasmic reticulum ATPase OS=Mus musculus GN=Vcp PE=1 SV=4	1	9	9	9	2	1	4	0	0	0	3	9	8	2	1	4	0	0	0	3	9	8	2	1	4	0	0	0	3	9	8	15.8	15.8	15.8	89.321	806	806	2	1	6
P62852	P62852	4	4	4	40S ribosomal protein S25	Rps25	>sp|P62852|RS25_MOUSE 40S ribosomal protein S25 OS=Mus musculus GN=Rps25 PE=2 SV=1	1	4	4	4	2	3	3	1	0	0	1	4	4	2	3	3	1	0	0	1	4	4	2	3	3	1	0	0	1	4	4	29.6	29.6	29.6	13.742	125	125	2	3	3	1
D3Z6P0-2;D3Z6P0;F6S5U2;F6Q519	D3Z6P0-2;D3Z6P0	12;12;5;2	12;12;5;2	12;12;5;2	Protein disulfide-isomerase A2	Pdia2	>sp|D3Z6P0-2|PDIA2_MOUSE Isoform 2 of Protein disulfide-isomerase A2 OS=Mus musculus GN=Pdia2;>sp|D3Z6P0|PDIA2_MOUSE Protein disulfide-isomerase A2 OS=Mus musculus GN=Pdia2 PE=1 SV=1	4	12	12	12	0	0	0	0	1	0	0	4	12	0	0	0	0	1	0	0	4	12	0	0	0	0	1	0	0	4	12	32.3	32.3	32.3	57.959	524	524;527;225;154					1
P07901;B7ZC50;A2A6A2;B7ZC49	P07901	10;3;2;2	5;1;1;1	5;1;1;1	Heat shock protein HSP 90-alpha	Hsp90aa1	>sp|P07901|HS90A_MOUSE Heat shock protein HSP 90-alpha OS=Mus musculus GN=Hsp90aa1 PE=1 SV=4	4	10	5	5	6	3	7	1	2	1	3	8	10	4	1	3	0	0	0	1	5	5	4	1	3	0	0	0	1	5	5	18.7	10.1	10.1	84.787	733	733;201;98;103	4	1	3
P55096	P55096	6	6	6	ATP-binding cassette sub-family D member 3	Abcd3	>sp|P55096|ABCD3_MOUSE ATP-binding cassette sub-family D member 3 OS=Mus musculus GN=Abcd3 PE=1 SV=2	1	6	6	6	1	1	4	0	0	0	3	6	6	1	1	4	0	0	0	3	6	6	1	1	4	0	0	0	3	6	6	15.8	15.8	15.8	75.474	659	659	1	1	4
P97872	P97872	6	6	6	Dimethylaniline monooxygenase [N-oxide-forming] 5	Fmo5	>sp|P97872|FMO5_MOUSE Dimethylaniline monooxygenase [N-oxide-forming] 5 OS=Mus musculus GN=Fmo5 PE=2 SV=4	1	6	6	6	4	2	6	0	0	0	0	3	3	4	2	6	0	0	0	0	3	3	4	2	6	0	0	0	0	3	3	18.4	18.4	18.4	60	533	533	4	2	6
P28271	P28271	10	10	10	Cytoplasmic aconitate hydratase	Aco1	>sp|P28271|ACOC_MOUSE Cytoplasmic aconitate hydratase OS=Mus musculus GN=Aco1 PE=1 SV=3	1	10	10	10	4	2	8	0	0	0	3	10	10	4	2	8	0	0	0	3	10	10	4	2	8	0	0	0	3	10	10	17.9	17.9	17.9	98.124	889	889	4	2	8
G3UY38;Q8R081;G5E924	G3UY38;Q8R081;G5E924	5;5;5	5;5;5	5;5;5	Heterogeneous nuclear ribonucleoprotein L	Hnrnpl	>tr|G3UY38|G3UY38_MOUSE Heterogeneous nuclear ribonucleoprotein L OS=Mus musculus GN=Hnrnpl PE=2 SV=1;>sp|Q8R081|HNRPL_MOUSE Heterogeneous nuclear ribonucleoprotein L OS=Mus musculus GN=Hnrnpl PE=1 SV=2;>tr|G5E924|G5E924_MOUSE Heterogeneous nuclear ribonuc	3	5	5	5	5	1	2	0	0	0	0	2	3	5	1	2	0	0	0	0	2	3	5	1	2	0	0	0	0	2	3	27.4	27.4	27.4	50.564	456	456;586;615	5	1	2
Q9D8E6	Q9D8E6	4	4	4	60S ribosomal protein L4	Rpl4	>sp|Q9D8E6|RL4_MOUSE 60S ribosomal protein L4 OS=Mus musculus GN=Rpl4 PE=1 SV=3	1	4	4	4	4	0	1	0	0	0	1	4	4	4	0	1	0	0	0	1	4	4	4	0	1	0	0	0	1	4	4	16.5	16.5	16.5	47.153	419	419	4		1
P28653	P28653	4	4	4	Biglycan	Bgn	>sp|P28653|PGS1_MOUSE Biglycan OS=Mus musculus GN=Bgn PE=2 SV=1	1	4	4	4	4	3	3	2	0	1	2	3	4	4	3	3	2	0	1	2	3	4	4	3	3	2	0	1	2	3	4	16.8	16.8	16.8	41.639	369	369	4	3	3	2
Q3KQM4;P26369	Q3KQM4;P26369	4;4	4;4	4;4	Splicing factor U2AF 65 kDa subunit	U2af2	>tr|Q3KQM4|Q3KQM4_MOUSE Splicing factor U2AF 65 kDa subunit OS=Mus musculus GN=U2af2 PE=2 SV=1;>sp|P26369|U2AF2_MOUSE Splicing factor U2AF 65 kDa subunit OS=Mus musculus GN=U2af2 PE=1 SV=3	2	4	4	4	2	2	2	4	2	3	1	3	3	2	2	2	4	2	3	1	3	3	2	2	2	4	2	3	1	3	3	17.9	17.9	17.9	33.901	307	307;475	2	2	2	4	2
Q9D6Y7-3;Q9D6Y7-2;Q9D6Y7;Q9D6Y7-4	Q9D6Y7-3;Q9D6Y7-2;Q9D6Y7;Q9D6Y7-4	2;2;2;1	2;2;2;1	2;2;2;1	Mitochondrial peptide methionine sulfoxide reductase	Msra	>sp|Q9D6Y7-3|MSRA_MOUSE Isoform 3 of Mitochondrial peptide methionine sulfoxide reductase OS=Mus musculus GN=Msra;>sp|Q9D6Y7-2|MSRA_MOUSE Isoform 2 of Mitochondrial peptide methionine sulfoxide reductase OS=Mus musculus GN=Msra;>sp|Q9D6Y7|MSRA_MOUSE Mitoch	4	2	2	2	2	2	2	0	0	0	0	2	2	2	2	2	0	0	0	0	2	2	2	2	2	0	0	0	0	2	2	18.1	18.1	18.1	21.55	193	193;213;233;191	3	3	3
Q00898	Q00898	6	3	3	Alpha-1-antitrypsin 1-5	Serpina1e	>sp|Q00898|A1AT5_MOUSE Alpha-1-antitrypsin 1-5 OS=Mus musculus GN=Serpina1e PE=1 SV=1	1	6	3	3	4	5	6	0	0	0	3	3	2	1	3	3	0	0	0	0	0	0	1	3	3	0	0	0	0	0	0	23.7	13.6	13.6	45.891	413	413	1	5	4
Q07076	Q07076	6	6	6	Annexin A7	Anxa7	>sp|Q07076|ANXA7_MOUSE Annexin A7 OS=Mus musculus GN=Anxa7 PE=2 SV=2	1	6	6	6	4	3	5	1	0	1	1	3	4	4	3	5	1	0	1	1	3	4	4	3	5	1	0	1	1	3	4	14	14	14	49.925	463	463	5	4	6	1
H3BK43;Q9R0P3;H3BKH6;H3BJP2;H3BLJ9;H3BJL6;H3BL99;H3BJC6	H3BK43;Q9R0P3;H3BKH6;H3BJP2;H3BLJ9;H3BJL6	3;3;3;2;2;2;1;1	3;3;3;2;2;2;1;1	3;3;3;2;2;2;1;1	S-formylglutathione hydrolase	Esd	>tr|H3BK43|H3BK43_MOUSE S-formylglutathione hydrolase OS=Mus musculus GN=Esd PE=2 SV=1;>sp|Q9R0P3|ESTD_MOUSE S-formylglutathione hydrolase OS=Mus musculus GN=Esd PE=2 SV=1;>tr|H3BKH6|H3BKH6_MOUSE S-formylglutathione hydrolase OS=Mus musculus GN=Esd PE=2 SV	8	3	3	3	3	1	3	1	0	0	0	3	2	3	1	3	1	0	0	0	3	2	3	1	3	1	0	0	0	3	2	26.5	26.5	26.5	27.763	249	249;282;295;247;259;265;105;135	5	1	4	1
Q99L04	Q99L04	6	6	6	Dehydrogenase/reductase SDR family member 1	Dhrs1	>sp|Q99L04|DHRS1_MOUSE Dehydrogenase/reductase SDR family member 1 OS=Mus musculus GN=Dhrs1 PE=2 SV=1	1	6	6	6	4	0	6	2	0	0	0	2	1	4	0	6	2	0	0	0	2	1	4	0	6	2	0	0	0	2	1	31.3	31.3	31.3	34.005	313	313	4		7	2
Q8K2B3	Q8K2B3	5	5	5	Succinate dehydrogenase [ubiquinone] flavoprotein subunit, mitochondrial	Sdha	>sp|Q8K2B3|DHSA_MOUSE Succinate dehydrogenase [ubiquinone] flavoprotein subunit, mitochondrial OS=Mus musculus GN=Sdha PE=1 SV=1	1	5	5	5	1	4	3	1	0	0	1	5	5	1	4	3	1	0	0	1	5	5	1	4	3	1	0	0	1	5	5	9.6	9.6	9.6	72.585	664	664	2	5	4	1
P09671	P09671	5	5	5	Superoxide dismutase [Mn], mitochondrial	Sod2	>sp|P09671|SODM_MOUSE Superoxide dismutase [Mn], mitochondrial OS=Mus musculus GN=Sod2 PE=1 SV=3	1	5	5	5	0	0	0	1	0	1	1	4	5	0	0	0	1	0	1	1	4	5	0	0	0	1	0	1	1	4	5	31.1	31.1	31.1	24.603	222	222				1
Q3TH01;P01901;G3XA74;G3UXW2;P14428;P04223-2;P03991;P04223;P01896;P01895-2;P01895;P01898;Q8HWB2;P01900;A7VMS6;P01902;E9Q0G4;G3UXE9	Q3TH01;P01901;G3XA74;G3UXW2;P14428;P04223-2;P03991;P04223	3;3;2;2;2;2;2;2;1;1;1;1;1;1;1;1;1;1	3;3;2;2;2;2;2;2;1;1;1;1;1;1;1;1;1;1	1;1;1;1;0;0;0;0;0;0;0;0;0;0;0;1;0;0	H-2 class I histocompatibility antigen, K-B alpha chain;H-2 class I histocompatibility antigen, K-Q alpha chain;H-2 class I histocompatibility antigen, K-W28 alpha chain;H-2 class I histocompatibility antigen, K-K alpha chain	H2-K1	>tr|Q3TH01|Q3TH01_MOUSE H-2 class I histocompatibility antigen, K-K alpha chain OS=Mus musculus GN=H2-K1 PE=2 SV=1;>sp|P01901|HA1B_MOUSE H-2 class I histocompatibility antigen, K-B alpha chain OS=Mus musculus GN=H2-K1 PE=1 SV=1;>tr|G3XA74|G3XA74_MOUSE H-2	18	3	3	1	3	2	3	1	0	0	0	3	3	3	2	3	1	0	0	0	3	3	1	0	1	0	0	0	0	1	1	10.6	10.6	4.2	40.285	360	360;369;140;289;328;360;368;369;185;285;298;325;354;365;368;368;393;396	3	2	3	1
Q91V92;Q3V117;Q3TS02	Q91V92;Q3V117	10;10;2	10;10;2	10;10;2	ATP-citrate synthase	Acly	>sp|Q91V92|ACLY_MOUSE ATP-citrate synthase OS=Mus musculus GN=Acly PE=1 SV=1;>tr|Q3V117|Q3V117_MOUSE ATP-citrate synthase OS=Mus musculus GN=Acly PE=2 SV=1	3	10	10	10	7	0	4	0	0	0	0	10	9	7	0	4	0	0	0	0	10	9	7	0	4	0	0	0	0	10	9	11.7	11.7	11.7	119.73	1091	1091;1101;491	8		4
P15105;D3Z121;D3YVK1	P15105	4;1;1	4;1;1	4;1;1	Glutamine synthetase	Glul	>sp|P15105|GLNA_MOUSE Glutamine synthetase OS=Mus musculus GN=Glul PE=1 SV=6	3	4	4	4	3	0	2	0	0	0	0	4	4	3	0	2	0	0	0	0	4	4	3	0	2	0	0	0	0	4	4	12.6	12.6	12.6	42.119	373	373;109;199	4		2
Q9CQN1	Q9CQN1	5	5	5	Heat shock protein 75 kDa, mitochondrial	Trap1	>sp|Q9CQN1|TRAP1_MOUSE Heat shock protein 75 kDa, mitochondrial OS=Mus musculus GN=Trap1 PE=1 SV=1	1	5	5	5	1	2	2	0	1	0	0	4	2	1	2	2	0	1	0	0	4	2	1	2	2	0	1	0	0	4	2	14.2	14.2	14.2	80.208	706	706	1	2	2		1
P41105	P41105	2	2	2	60S ribosomal protein L28	Rpl28	>sp|P41105|RL28_MOUSE 60S ribosomal protein L28 OS=Mus musculus GN=Rpl28 PE=1 SV=2	1	2	2	2	2	2	2	0	0	1	0	1	2	2	2	2	0	0	1	0	1	2	2	2	2	0	0	1	0	1	2	15.3	15.3	15.3	15.733	137	137	3	2	3
P63276	P63276	3	3	3	40S ribosomal protein S17	Rps17	>sp|P63276|RS17_MOUSE 40S ribosomal protein S17 OS=Mus musculus GN=Rps17 PE=1 SV=2	1	3	3	3	2	2	2	1	0	0	2	3	3	2	2	2	1	0	0	2	3	3	2	2	2	1	0	0	2	3	3	33.3	33.3	33.3	15.524	135	135	2	3	3	1
H3BJ97;Q99JR5	H3BJ97;Q99JR5	6;6	6;6	6;6	Tubulointerstitial nephritis antigen-like	Tinagl1	>tr|H3BJ97|H3BJ97_MOUSE Tubulointerstitial nephritis antigen-like OS=Mus musculus GN=Tinagl1 PE=2 SV=1;>sp|Q99JR5|TINAL_MOUSE Tubulointerstitial nephritis antigen-like OS=Mus musculus GN=Tinagl1 PE=1 SV=1	2	6	6	6	4	2	4	5	0	2	3	5	5	4	2	4	5	0	2	3	5	5	4	2	4	5	0	2	3	5	5	21.1	21.1	21.1	49.276	435	435;466	4	2	4	6
Q8K0Y2	Q8K0Y2	16	4	3	Keratin, type I cuticular Ha3-I	Krt33a	>sp|Q8K0Y2|KT33A_MOUSE Keratin, type I cuticular Ha3-I OS=Mus musculus GN=Krt33a PE=2 SV=1	1	16	4	3	7	8	0	16	13	0	9	15	0	1	2	0	4	3	0	1	4	0	1	1	0	3	3	0	1	3	0	51.7	17.8	15.1	46.137	404	404	1	2		4	3
Q6ZWY3;D6RH49;D3YYB0;Q6ZWU9	Q6ZWY3;D6RH49;D3YYB0;Q6ZWU9	5;4;4;3	5;4;4;3	5;4;4;3	40S ribosomal protein S27-like;40S ribosomal protein S27	Rps27l;Rps27	>sp|Q6ZWY3|RS27L_MOUSE 40S ribosomal protein S27-like OS=Mus musculus GN=Rps27l PE=2 SV=3;>tr|D6RH49|D6RH49_MOUSE 40S ribosomal protein S27 OS=Mus musculus GN=Rps27l PE=2 SV=1;>tr|D3YYB0|D3YYB0_MOUSE 40S ribosomal protein S27 OS=Mus musculus GN=Rps27l PE=3	4	5	5	5	5	2	3	0	0	0	0	0	0	5	2	3	0	0	0	0	0	0	5	2	3	0	0	0	0	0	0	46.4	46.4	46.4	9.4771	84	84;77;105;84	7	2	4
Q99020;Q80XR6;Q20BD0	Q99020;Q80XR6;Q20BD0	4;4;4	4;4;4	4;4;4	Heterogeneous nuclear ribonucleoprotein A/B	Hnrnpab	>sp|Q99020|ROAA_MOUSE Heterogeneous nuclear ribonucleoprotein A/B OS=Mus musculus GN=Hnrnpab PE=1 SV=1;>tr|Q80XR6|Q80XR6_MOUSE Heterogeneous nuclear ribonucleoprotein A/B OS=Mus musculus GN=Hnrnpab PE=2 SV=1;>tr|Q20BD0|Q20BD0_MOUSE Heterogeneous nuclear ri	3	4	4	4	4	4	4	3	1	2	1	4	3	4	4	4	3	1	2	1	4	3	4	4	4	3	1	2	1	4	3	19.6	19.6	19.6	30.831	285	285;311;332	4	4	4	3	1
Q9DBL7	Q9DBL7	7	7	7	Bifunctional coenzyme A synthase;Phosphopantetheine adenylyltransferase;Dephospho-CoA kinase	Coasy	>sp|Q9DBL7|COASY_MOUSE Bifunctional coenzyme A synthase OS=Mus musculus GN=Coasy PE=1 SV=2	1	7	7	7	6	3	7	0	0	0	1	4	3	6	3	7	0	0	0	1	4	3	6	3	7	0	0	0	1	4	3	24.7	24.7	24.7	62.022	563	563	7	3	8
A2AS89	A2AS89	3	3	3	Agmatinase, mitochondrial	Agmat	>sp|A2AS89|SPEB_MOUSE Agmatinase, mitochondrial OS=Mus musculus GN=Agmat PE=2 SV=1	1	3	3	3	2	2	2	0	0	0	0	3	3	2	2	2	0	0	0	0	3	3	2	2	2	0	0	0	0	3	3	17.9	17.9	17.9	38.255	358	358	3	2	3
Q8VDJ3	Q8VDJ3	6	6	6	Vigilin	Hdlbp	>sp|Q8VDJ3|VIGLN_MOUSE Vigilin OS=Mus musculus GN=Hdlbp PE=1 SV=1	1	6	6	6	4	4	6	1	0	1	4	6	6	4	4	6	1	0	1	4	6	6	4	4	6	1	0	1	4	6	6	7.3	7.3	7.3	141.74	1268	1268	4	4	6	1
Q6A058	Q6A058	1	1	1	Armadillo repeat-containing X-linked protein 2	Armcx2	>sp|Q6A058|ARMX2_MOUSE Armadillo repeat-containing X-linked protein 2 OS=Mus musculus GN=Armcx2 PE=2 SV=2	1	1	1	1	1	1	1	0	0	0	0	0	0	1	1	1	0	0	0	0	0	0	1	1	1	0	0	0	0	0	0	2.2	2.2	2.2	81.035	784	784	2	2	2
Q9D855;Q9CQB4	Q9D855;Q9CQB4	5;5	5;5	5;5	Cytochrome b-c1 complex subunit 7	Uqcrb	>sp|Q9D855|QCR7_MOUSE Cytochrome b-c1 complex subunit 7 OS=Mus musculus GN=Uqcrb PE=1 SV=3;>tr|Q9CQB4|Q9CQB4_MOUSE Cytochrome b-c1 complex subunit 7 OS=Mus musculus GN=Uqcrb PE=3 SV=1	2	5	5	5	1	1	0	0	0	0	0	5	5	1	1	0	0	0	0	0	5	5	1	1	0	0	0	0	0	5	5	46.8	46.8	46.8	13.527	111	111;111	1	1
Q63836;G3UYY2	Q63836;G3UYY2	17;14	3;3	3;3	Selenium-binding protein 2	Selenbp2	>sp|Q63836|SBP2_MOUSE Selenium-binding protein 2 OS=Mus musculus GN=Selenbp2 PE=1 SV=2;>tr|G3UYY2|G3UYY2_MOUSE Selenium-binding protein 2 OS=Mus musculus GN=Selenbp2 PE=2 SV=1	2	17	3	3	12	15	15	2	0	1	12	14	16	1	3	3	0	0	0	2	1	2	1	3	3	0	0	0	2	1	2	54	10.2	10.2	52.609	472	472;410	1	3	3
Q922Q8	Q922Q8	4	4	4	Leucine-rich repeat-containing protein 59	Lrrc59	>sp|Q922Q8|LRC59_MOUSE Leucine-rich repeat-containing protein 59 OS=Mus musculus GN=Lrrc59 PE=2 SV=1	1	4	4	4	4	1	4	1	0	0	3	4	3	4	1	4	1	0	0	3	4	3	4	1	4	1	0	0	3	4	3	13	13	13	34.877	307	307	4	1	4	1
Q60605-2;Q60605;Q8CI43	Q60605-2;Q60605;Q8CI43	2;2;1	2;2;1	2;2;1	Myosin light polypeptide 6;Myosin light chain 6B	Myl6;Myl6b	>sp|Q60605-2|MYL6_MOUSE Isoform Smooth muscle of Myosin light polypeptide 6 OS=Mus musculus GN=Myl6;>sp|Q60605|MYL6_MOUSE Myosin light polypeptide 6 OS=Mus musculus GN=Myl6 PE=1 SV=3;>sp|Q8CI43|MYL6B_MOUSE Myosin light chain 6B OS=Mus musculus GN=Myl6b PE=	3	2	2	2	2	2	2	0	0	0	0	1	2	2	2	2	0	0	0	0	1	2	2	2	2	0	0	0	0	1	2	19.2	19.2	19.2	16.961	151	151;151;207	3	2	2
Q9D0F9;A2CEK3	Q9D0F9;A2CEK3	7;7	7;7	7;7	Phosphoglucomutase-1	Pgm1;Pgm2	>sp|Q9D0F9|PGM1_MOUSE Phosphoglucomutase-1 OS=Mus musculus GN=Pgm1 PE=1 SV=4;>tr|A2CEK3|A2CEK3_MOUSE Phosphoglucomutase-1 OS=Mus musculus GN=Pgm2 PE=2 SV=1	2	7	7	7	0	1	1	0	0	0	2	7	7	0	1	1	0	0	0	2	7	7	0	1	1	0	0	0	2	7	7	18.5	18.5	18.5	61.417	562	562;580		1	1
Q61704;E9PVS1	Q61704;E9PVS1	5;4	5;4	5;4	Inter-alpha-trypsin inhibitor heavy chain H3	Itih3	>sp|Q61704|ITIH3_MOUSE Inter-alpha-trypsin inhibitor heavy chain H3 OS=Mus musculus GN=Itih3 PE=1 SV=3;>tr|E9PVS1|E9PVS1_MOUSE Inter-alpha-trypsin inhibitor heavy chain H3 OS=Mus musculus GN=Itih3 PE=2 SV=1	2	5	5	5	5	4	5	0	0	1	3	0	3	5	4	5	0	0	1	3	0	3	5	4	5	0	0	1	3	0	3	10.3	10.3	10.3	99.357	889	889;699	5	4	5
D3Z3V3;P42209	D3Z3V3;P42209	1;1	1;1	1;1	Septin-1	2014-09-01	>tr|D3Z3V3|D3Z3V3_MOUSE Septin-1 OS=Mus musculus GN=Sept1 PE=2 SV=1;>sp|P42209|SEPT1_MOUSE Septin-1 OS=Mus musculus GN=Sept1 PE=2 SV=2	2	1	1	1	1	0	0	1	0	0	1	1	0	1	0	0	1	0	0	1	1	0	1	0	0	1	0	0	1	1	0	3.3	3.3	3.3	38.797	338	338;366	1			1
P80314	P80314	5	5	5	T-complex protein 1 subunit beta	Cct2	>sp|P80314|TCPB_MOUSE T-complex protein 1 subunit beta OS=Mus musculus GN=Cct2 PE=1 SV=4	1	5	5	5	5	2	5	2	1	3	2	5	5	5	2	5	2	1	3	2	5	5	5	2	5	2	1	3	2	5	5	16.4	16.4	16.4	57.477	535	535	6	2	6	2	1
Q9JK53	Q9JK53	5	5	5	Prolargin	Prelp	>sp|Q9JK53|PRELP_MOUSE Prolargin OS=Mus musculus GN=Prelp PE=2 SV=2	1	5	5	5	2	3	3	3	0	3	3	5	5	2	3	3	3	0	3	3	5	5	2	3	3	3	0	3	3	5	5	16.1	16.1	16.1	43.292	378	378	2	3	3	3
Q3TJI8;P50172;F2Z3U6	Q3TJI8;P50172	3;3;1	3;3;1	3;3;1	Corticosteroid 11-beta-dehydrogenase isozyme 1	Hsd11b1	>tr|Q3TJI8|Q3TJI8_MOUSE Corticosteroid 11-beta-dehydrogenase isozyme 1 OS=Mus musculus GN=Hsd11b1 PE=2 SV=1;>sp|P50172|DHI1_MOUSE Corticosteroid 11-beta-dehydrogenase isozyme 1 OS=Mus musculus GN=Hsd11b1 PE=1 SV=3	3	3	3	3	2	3	3	0	0	0	2	3	3	2	3	3	0	0	0	2	3	3	2	3	3	0	0	0	2	3	3	12.6	12.6	12.6	28.689	262	262;292;224	2	3	4
Q9CXN7;Q9DCG6;K3W4L7;D3Z2D7	Q9CXN7;Q9DCG6;K3W4L7	5;3;3;2	5;3;3;2	5;3;3;2	Phenazine biosynthesis-like domain-containing protein 2;Phenazine biosynthesis-like domain-containing protein 1	Pbld2;Pbld1	>sp|Q9CXN7|PBLD2_MOUSE Phenazine biosynthesis-like domain-containing protein 2 OS=Mus musculus GN=Pbld2 PE=2 SV=1;>sp|Q9DCG6|PBLD1_MOUSE Phenazine biosynthesis-like domain-containing protein 1 OS=Mus musculus GN=Pbld1 PE=2 SV=2;>tr|K3W4L7|K3W4L7_MOUSE Phen	4	5	5	5	2	2	2	0	0	0	1	5	4	2	2	2	0	0	0	1	5	4	2	2	2	0	0	0	1	5	4	25.7	25.7	25.7	31.983	288	288;288;289;175	2	2	2
P97927	P97927	4	4	4	Laminin subunit alpha-4	Lama4	>sp|P97927|LAMA4_MOUSE Laminin subunit alpha-4 OS=Mus musculus GN=Lama4 PE=1 SV=2	1	4	4	4	4	2	3	1	1	1	4	2	2	4	2	3	1	1	1	4	2	2	4	2	3	1	1	1	4	2	2	5	5	5	201.82	1816	1816	5	3	5	2	2
D3YUW7;E9QMC1;P59242-2;P59242	D3YUW7;E9QMC1;P59242-2;P59242	8;8;7;7	8;8;7;7	8;8;7;7	Cingulin	Cgn	>tr|D3YUW7|D3YUW7_MOUSE Cingulin OS=Mus musculus GN=Cgn PE=2 SV=1;>tr|E9QMC1|E9QMC1_MOUSE Cingulin OS=Mus musculus GN=Cgn PE=2 SV=1;>sp|P59242-2|CING_MOUSE Isoform 2 of Cingulin OS=Mus musculus GN=Cgn;>sp|P59242|CING_MOUSE Cingulin OS=Mus musculus GN=Cgn P	4	8	8	8	7	6	7	1	0	1	0	2	1	7	6	7	1	0	1	0	2	1	7	6	7	1	0	1	0	2	1	8.4	8.4	8.4	135.74	1184	1184;1192;1183;1191	7	6	7	1
Q9D826	Q9D826	3	3	3	Peroxisomal sarcosine oxidase	Pipox	>sp|Q9D826|SOX_MOUSE Peroxisomal sarcosine oxidase OS=Mus musculus GN=Pipox PE=2 SV=1	1	3	3	3	3	3	3	0	0	0	1	3	2	3	3	3	0	0	0	1	3	2	3	3	3	0	0	0	1	3	2	10	10	10	43.846	390	390	3	3	3
P97351;D3Z6C3;D3Z7W7	P97351;D3Z6C3;D3Z7W7	4;4;3	4;4;3	4;4;3	40S ribosomal protein S3a	Rps3a;Rps3a2;Rps3a3	>sp|P97351|RS3A_MOUSE 40S ribosomal protein S3a OS=Mus musculus GN=Rps3a PE=1 SV=3;>tr|D3Z6C3|D3Z6C3_MOUSE 40S ribosomal protein S3a OS=Mus musculus GN=Rps3a2 PE=3 SV=1;>tr|D3Z7W7|D3Z7W7_MOUSE 40S ribosomal protein S3a OS=Mus musculus GN=Rps3a3 PE=3 SV=1	3	4	4	4	3	2	4	1	0	0	0	1	3	3	2	4	1	0	0	0	1	3	3	2	4	1	0	0	0	1	3	17.8	17.8	17.8	29.885	264	264;264;264	3	2	4	1
Q71KU9	Q71KU9	3	3	3	Fibrinogen-like protein 1	Fgl1	>sp|Q71KU9|FGL1_MOUSE Fibrinogen-like protein 1 OS=Mus musculus GN=Fgl1 PE=2 SV=2	1	3	3	3	3	3	3	1	0	0	0	0	0	3	3	3	1	0	0	0	0	0	3	3	3	1	0	0	0	0	0	9.9	9.9	9.9	36.439	314	314	3	3	3	1
P97364	P97364	5	5	5	Selenide, water dikinase 2	Sephs2	>sp|P97364|SPS2_MOUSE Selenide, water dikinase 2 OS=Mus musculus GN=Sephs2 PE=1 SV=3	1	5	5	5	4	1	5	0	0	0	0	5	4	4	1	5	0	0	0	0	5	4	4	1	5	0	0	0	0	5	4	23.7	23.7	23.7	47.851	452	452	4	1	5
Q6URW6-2;Q6URW6;K3W4R2;Q6URW6-3	Q6URW6-2;Q6URW6;K3W4R2;Q6URW6-3	8;8;8;8	4;4;4;4	4;4;4;4	Myosin-14	Myh14	>sp|Q6URW6-2|MYH14_MOUSE Isoform 2 of Myosin-14 OS=Mus musculus GN=Myh14;>sp|Q6URW6|MYH14_MOUSE Myosin-14 OS=Mus musculus GN=Myh14 PE=1 SV=1;>tr|K3W4R2|K3W4R2_MOUSE Myosin-14 OS=Mus musculus GN=Myh14 PE=4 SV=1;>sp|Q6URW6-3|MYH14_MOUSE Isoform 3 of Myosin-1	4	8	4	4	6	3	3	5	0	1	6	5	3	3	1	1	1	0	0	4	2	1	3	1	1	1	0	0	4	2	1	5.9	3.8	3.8	227.76	1992	1992;2000;2000;2033	3	1	1	1
Q68FG2	Q68FG2	9	7	7		Sptbn2	>tr|Q68FG2|Q68FG2_MOUSE Protein Sptbn2 OS=Mus musculus GN=Sptbn2 PE=2 SV=1	1	9	7	7	7	1	9	0	0	0	3	8	6	6	0	7	0	0	0	1	6	4	6	0	7	0	0	0	1	6	4	5.7	4.7	4.7	270.92	2388	2388	6		7
P26231	P26231	9	9	8	Catenin alpha-1	Ctnna1	>sp|P26231|CTNA1_MOUSE Catenin alpha-1 OS=Mus musculus GN=Ctnna1 PE=1 SV=1	1	9	9	8	4	0	9	0	0	0	0	3	2	4	0	9	0	0	0	0	3	2	4	0	8	0	0	0	0	3	2	20.1	20.1	19.2	100.11	906	906	4		11
Q9DBF1-2;Q9DBF1;G3UYR8;G3UY72;E9Q1G1;E9Q1H3	Q9DBF1-2;Q9DBF1;G3UYR8	5;5;4;2;1;1	5;5;4;2;1;1	5;5;4;2;1;1	Alpha-aminoadipic semialdehyde dehydrogenase	Aldh7a1	>sp|Q9DBF1-2|AL7A1_MOUSE Isoform 2 of Alpha-aminoadipic semialdehyde dehydrogenase OS=Mus musculus GN=Aldh7a1;>sp|Q9DBF1|AL7A1_MOUSE Alpha-aminoadipic semialdehyde dehydrogenase OS=Mus musculus GN=Aldh7a1 PE=1 SV=4;>tr|G3UYR8|G3UYR8_MOUSE Alpha-aminoadipic	6	5	5	5	1	0	1	0	0	0	2	5	5	1	0	1	0	0	0	2	5	5	1	0	1	0	0	0	2	5	5	16.4	16.4	16.4	55.644	511	511;539;475;321;121;161	1		1
Q6ZWV7;G3UWD7	Q6ZWV7;G3UWD7	2;1	2;1	2;1	60S ribosomal protein L35	Rpl35;Gm10269	>sp|Q6ZWV7|RL35_MOUSE 60S ribosomal protein L35 OS=Mus musculus GN=Rpl35 PE=2 SV=1;>tr|G3UWD7|G3UWD7_MOUSE MCG123152 OS=Mus musculus GN=Gm10269 PE=3 SV=1	2	2	2	2	2	2	2	1	0	0	2	2	2	2	2	2	1	0	0	2	2	2	2	2	2	1	0	0	2	2	2	18.7	18.7	18.7	14.552	123	123;123	2	2	2	1
Q7TPZ8	Q7TPZ8	8	7	7	Carboxypeptidase A1	Cpa1	>sp|Q7TPZ8|CBPA1_MOUSE Carboxypeptidase A1 OS=Mus musculus GN=Cpa1 PE=2 SV=1	1	8	7	7	0	0	0	0	0	0	1	6	8	0	0	0	0	0	0	1	5	7	0	0	0	0	0	0	1	5	7	27.7	25.8	25.8	47.384	419	419
Q9CQ69	Q9CQ69	2	2	2	Cytochrome b-c1 complex subunit 8	Uqcrq	>sp|Q9CQ69|QCR8_MOUSE Cytochrome b-c1 complex subunit 8 OS=Mus musculus GN=Uqcrq PE=1 SV=3	1	2	2	2	1	2	2	1	0	0	0	2	2	1	2	2	1	0	0	0	2	2	1	2	2	1	0	0	0	2	2	18.3	18.3	18.3	9.7681	82	82	1	4	4	1
D3Z4A4;Q61171	D3Z4A4;Q61171	5;5	5;5	5;5	Peroxiredoxin-2	Prdx2	>tr|D3Z4A4|D3Z4A4_MOUSE Peroxiredoxin-2 (Fragment) OS=Mus musculus GN=Prdx2 PE=2 SV=1;>sp|Q61171|PRDX2_MOUSE Peroxiredoxin-2 OS=Mus musculus GN=Prdx2 PE=1 SV=3	2	5	5	5	2	3	2	1	0	1	1	4	5	2	3	2	1	0	1	1	4	5	2	3	2	1	0	1	1	4	5	40.1	40.1	40.1	16.074	147	147;198	3	4	3	1
P12970;L7N202;D3YXT4;D3YVE6;F6U2H0;D3YU93;F6TIC7;F6YI27;F6SSI5;F6ZVW4	P12970;L7N202;D3YXT4;D3YVE6;F6U2H0;D3YU93;F6TIC7;F6YI27;F6SSI5;F6ZVW4	4;4;4;4;4;4;2;2;2;2	4;4;4;4;4;4;2;2;2;2	4;4;4;4;4;4;2;2;2;2	60S ribosomal protein L7a	Rpl7a;Gm5619;Rpl7a-ps10;Rpl7a-ps5;Rpl7a-ps3;Rpl7a-ps8;Gm17415;Gm4877;Gm5459	>sp|P12970|RL7A_MOUSE 60S ribosomal protein L7a OS=Mus musculus GN=Rpl7a PE=2 SV=2;>tr|L7N202|L7N202_MOUSE Uncharacterized protein OS=Mus musculus GN=Gm16477 PE=4 SV=1;>tr|D3YXT4|D3YXT4_MOUSE Uncharacterized protein OS=Mus musculus GN=Gm5619 PE=4 SV=1;>tr|	10	4	4	4	3	4	4	0	0	0	3	3	3	3	4	4	0	0	0	3	3	3	3	4	4	0	0	0	3	3	3	17.7	17.7	17.7	29.976	266	266;266;266;266;268;270;266;268;269;270	3	4	4
CON__P02533;CON__tr|F1MC11|F1MC11_BOVIN;Q6IFX2;CON__Q6IFX2;Q61781;Q9QWL7;CON__Q9QWL7;CON__tr|G3X7W8|G3X7W8_BOVIN;CON__sp|P05785|K1C14_BOVIN;CON__Q61782;CON__P35900;Q9D312;CON__Q9D312	CON__P02533;CON__tr|F1MC11|F1MC11_BOVIN;Q6IFX2;CON__Q6IFX2;Q61781	14;10;8;8;8;5;5;3;2;2;2;2;2	4;1;3;3;1;1;1;0;0;0;0;0;0	3;1;2;2;0;0;0;0;0;0;0;0;0	Keratin, type I cytoskeletal 42;Keratin, type I cytoskeletal 14	Krt42;Krt14	>P02533 SWISS-PROT:P02533 Tax_Id=9606 Gene_Symbol=KRT14 Keratin, type I cytoskeletal 14;>tr|F1MC11|F1MC11_BOVIN Keratin, type I cytoskeletal 14 OS=Bos taurus GN=KRT14 PE=3 SV=2;>sp|Q6IFX2|K1C42_MOUSE Keratin, type I cytoskeletal 42 OS=Mus musculus GN=Krt42	13	14	4	3	13	10	6	4	8	4	4	7	11	4	3	1	0	2	1	1	3	4	3	2	1	0	2	1	1	2	3	28.4	10.6	8.1	51.621	472	472;477;452;452;484;433;433;353;93;93;424;431;431	5	4	1		2
O35737;Q8C2Q7	O35737;Q8C2Q7	6;6	3;3	2;2	Heterogeneous nuclear ribonucleoprotein H;Heterogeneous nuclear ribonucleoprotein H, N-terminally processed	Hnrnph1	>sp|O35737|HNRH1_MOUSE Heterogeneous nuclear ribonucleoprotein H OS=Mus musculus GN=Hnrnph1 PE=1 SV=3;>tr|Q8C2Q7|Q8C2Q7_MOUSE Heterogeneous nuclear ribonucleoprotein H OS=Mus musculus GN=Hnrnph1 PE=2 SV=1	2	6	3	2	6	4	6	1	1	2	2	5	4	3	1	3	0	0	0	1	3	2	2	0	2	0	0	0	0	2	1	18.9	7.3	7.3	49.199	449	449;472	4	1	4
Q91X79	Q91X79	4	4	4	Chymotrypsin-like elastase family member 1	Cela1	>sp|Q91X79|CELA1_MOUSE Chymotrypsin-like elastase family member 1 OS=Mus musculus GN=Cela1 PE=2 SV=1	1	4	4	4	0	0	0	0	0	0	0	4	4	0	0	0	0	0	0	0	4	4	0	0	0	0	0	0	0	4	4	25.6	25.6	25.6	28.9	266	266
D3YZ54;Q9QXE0;E9PWM4	D3YZ54;Q9QXE0;E9PWM4	3;3;2	3;3;2	3;3;2	2-hydroxyacyl-CoA lyase 1	Hacl1	>tr|D3YZ54|D3YZ54_MOUSE 2-hydroxyacyl-CoA lyase 1 OS=Mus musculus GN=Hacl1 PE=2 SV=2;>sp|Q9QXE0|HACL1_MOUSE 2-hydroxyacyl-CoA lyase 1 OS=Mus musculus GN=Hacl1 PE=1 SV=2;>tr|E9PWM4|E9PWM4_MOUSE 2-hydroxyacyl-CoA lyase 1 OS=Mus musculus GN=Hacl1 PE=2 SV=1	3	3	3	3	2	1	1	0	0	0	1	3	2	2	1	1	0	0	0	1	3	2	2	1	1	0	0	0	1	3	2	11.2	11.2	11.2	60.995	554	554;581;521	2	1	1
P62264;D3YVF4;D3Z7I1	P62264;D3YVF4;D3Z7I1	3;2;2	3;2;2	3;2;2	40S ribosomal protein S14	Rps14	>sp|P62264|RS14_MOUSE 40S ribosomal protein S14 OS=Mus musculus GN=Rps14 PE=2 SV=3;>tr|D3YVF4|D3YVF4_MOUSE 40S ribosomal protein S14 (Fragment) OS=Mus musculus GN=Rps14 PE=2 SV=1;>tr|D3Z7I1|D3Z7I1_MOUSE 40S ribosomal protein S14 (Fragment) OS=Mus musculus	3	3	3	3	1	3	3	1	0	1	1	2	1	1	3	3	1	0	1	1	2	1	1	3	3	1	0	1	1	2	1	24.5	24.5	24.5	16.273	151	151;119;138	1	3	3	1
D3YX54;P47963	D3YX54;P47963	5;5	5;5	5;5	60S ribosomal protein L13	Rpl13-ps3;Rpl13	>tr|D3YX54|D3YX54_MOUSE 60S ribosomal protein L13 OS=Mus musculus GN=Rpl13-ps3 PE=3 SV=1;>sp|P47963|RL13_MOUSE 60S ribosomal protein L13 OS=Mus musculus GN=Rpl13 PE=2 SV=3	2	5	5	5	3	3	5	1	0	0	2	3	4	3	3	5	1	0	0	2	3	4	3	3	5	1	0	0	2	3	4	25.6	25.6	25.6	24.008	207	207;211	3	3	5	1
P06801	P06801	7	7	7	NADP-dependent malic enzyme	Me1	>sp|P06801|MAOX_MOUSE NADP-dependent malic enzyme OS=Mus musculus GN=Me1 PE=1 SV=2	1	7	7	7	0	0	2	0	0	0	2	7	7	0	0	2	0	0	0	2	7	7	0	0	2	0	0	0	2	7	7	19.9	19.9	19.9	63.953	572	572			2
P07356;B0V2N8;B0V2N7;B0V2N5	P07356;B0V2N8;B0V2N7	5;4;4;2	5;4;4;2	5;4;4;2	Annexin A2	Anxa2	>sp|P07356|ANXA2_MOUSE Annexin A2 OS=Mus musculus GN=Anxa2 PE=1 SV=2;>tr|B0V2N8|B0V2N8_MOUSE Annexin A2 (Fragment) OS=Mus musculus GN=Anxa2 PE=2 SV=1;>tr|B0V2N7|B0V2N7_MOUSE Annexin A2 (Fragment) OS=Mus musculus GN=Anxa2 PE=2 SV=1	4	5	5	5	5	4	3	0	0	0	2	4	4	5	4	3	0	0	0	2	4	4	5	4	3	0	0	0	2	4	4	23.3	23.3	23.3	38.676	339	339;176;196;272	8	5	5
P40142	P40142	7	7	7	Transketolase	Tkt	>sp|P40142|TKT_MOUSE Transketolase OS=Mus musculus GN=Tkt PE=1 SV=1	1	7	7	7	0	1	3	0	0	0	1	6	5	0	1	3	0	0	0	1	6	5	0	1	3	0	0	0	1	6	5	20.2	20.2	20.2	67.63	623	623		1	4
Q9CR68	Q9CR68	3	3	3	Cytochrome b-c1 complex subunit Rieske, mitochondrial;Cytochrome b-c1 complex subunit 11	Uqcrfs1	>sp|Q9CR68|UCRI_MOUSE Cytochrome b-c1 complex subunit Rieske, mitochondrial OS=Mus musculus GN=Uqcrfs1 PE=1 SV=1	1	3	3	3	1	1	2	2	0	0	1	3	3	1	1	2	2	0	0	1	3	3	1	1	2	2	0	0	1	3	3	21.9	21.9	21.9	29.367	274	274	1	1	2	2
P97807-2;P97807;H3BKG7	P97807-2;P97807	6;6;2	6;6;2	6;6;2	Fumarate hydratase, mitochondrial	Fh	>sp|P97807-2|FUMH_MOUSE Isoform Cytoplasmic of Fumarate hydratase, mitochondrial OS=Mus musculus GN=Fh;>sp|P97807|FUMH_MOUSE Fumarate hydratase, mitochondrial OS=Mus musculus GN=Fh PE=1 SV=3	3	6	6	6	1	3	3	0	0	0	1	6	5	1	3	3	0	0	0	1	6	5	1	3	3	0	0	0	1	6	5	22.1	22.1	22.1	50.052	467	467;507;167	1	3	3
P23116	P23116	5	5	5	Eukaryotic translation initiation factor 3 subunit A	Eif3a	>sp|P23116|EIF3A_MOUSE Eukaryotic translation initiation factor 3 subunit A OS=Mus musculus GN=Eif3a PE=1 SV=5	1	5	5	5	3	3	5	2	0	0	5	5	5	3	3	5	2	0	0	5	5	5	3	3	5	2	0	0	5	5	5	4.8	4.8	4.8	161.93	1344	1344	4	4	6	2
P26150;B1ARN9;B1ARP0;B1ARP1;E9PXG7;O35469;P26149	P26150;B1ARN9;B1ARP0;B1ARP1;E9PXG7;O35469	6;5;4;3;3;3;2	6;5;4;3;3;3;2	6;5;4;3;3;3;2	3 beta-hydroxysteroid dehydrogenase/Delta 5-->4-isomerase type 3;3-beta-hydroxy-Delta(5)-steroid dehydrogenase;Steroid Delta-isomerase;3 beta-hydroxysteroid dehydrogenase/Delta 5-->4-isomerase type 6;3-beta-hydroxy-Delta(5)-steroid dehydrogenase;Steroid Delta-isomerase	Hsd3b3;Hsd3b6	>sp|P26150|3BHS3_MOUSE 3 beta-hydroxysteroid dehydrogenase/Delta 5-->4-isomerase type 3 OS=Mus musculus GN=Hsd3b3 PE=2 SV=3;>tr|B1ARN9|B1ARN9_MOUSE 3 beta-hydroxysteroid dehydrogenase/Delta 5-->4-isomerase type 3 (Fragment) OS=Mus musculus GN=Hsd3b3 PE=2 S	7	6	6	6	6	4	6	0	0	0	0	5	3	6	4	6	0	0	0	0	5	3	6	4	6	0	0	0	0	5	3	18.2	18.2	18.2	42.031	373	373;213;187;216;318;373;373	6	4	6
P61939;Q3UEL9;Q8BII9	P61939;Q3UEL9;Q8BII9	5;5;4	5;5;4	5;5;4	Thyroxine-binding globulin	Serpina7	>sp|P61939|THBG_MOUSE Thyroxine-binding globulin OS=Mus musculus GN=Serpina7 PE=1 SV=1;>tr|Q3UEL9|Q3UEL9_MOUSE Thyroxine-binding globulin OS=Mus musculus GN=Serpina7 PE=2 SV=1;>tr|Q8BII9|Q8BII9_MOUSE Thyroxine-binding globulin OS=Mus musculus GN=Serpina7 P	3	5	5	5	1	0	5	0	0	0	0	0	0	1	0	5	0	0	0	0	0	0	1	0	5	0	0	0	0	0	0	16	16	16	47.052	418	418;426;287	1		5
P97457;F6ULR7	P97457	5;2	5;2	5;2	Myosin regulatory light chain 2, skeletal muscle isoform	Mylpf	>sp|P97457|MLRS_MOUSE Myosin regulatory light chain 2, skeletal muscle isoform OS=Mus musculus GN=Mylpf PE=1 SV=3	2	5	5	5	0	1	1	4	0	0	0	4	5	0	1	1	4	0	0	0	4	5	0	1	1	4	0	0	0	4	5	50.9	50.9	50.9	18.955	169	169;90		1	2	5
O35658;Q8R5L1	O35658;Q8R5L1	1;1	1;1	1;1	Complement component 1 Q subcomponent-binding protein, mitochondrial	C1qbp	>sp|O35658|C1QBP_MOUSE Complement component 1 Q subcomponent-binding protein, mitochondrial OS=Mus musculus GN=C1qbp PE=1 SV=1;>tr|Q8R5L1|Q8R5L1_MOUSE Complement component 1 Q subcomponent-binding protein, mitochondrial OS=Mus musculus GN=C1qbp PE=2 SV=1	2	1	1	1	0	1	1	1	1	0	1	1	1	0	1	1	1	1	0	1	1	1	0	1	1	1	1	0	1	1	1	5	5	5	31.013	278	278;279		2	1	1	1
E9QN99	E9QN99	6	6	1		Abhd14b	>tr|E9QN99|E9QN99_MOUSE Alpha/beta hydrolase domain-containing protein 14B OS=Mus musculus GN=Abhd14b PE=4 SV=1	1	6	6	1	2	0	3	0	0	0	0	5	6	2	0	3	0	0	0	0	5	6	0	0	0	0	0	0	0	0	1	37.1	37.1	4.3	22.45	210	210	2		3
P11714;P24457	P11714	5;2	3;1	2;0	Cytochrome P450 2D9	Cyp2d9	>sp|P11714|CP2D9_MOUSE Cytochrome P450 2D9 OS=Mus musculus GN=Cyp2d9 PE=1 SV=2	2	5	3	2	2	3	4	0	0	1	2	4	4	0	2	3	0	0	0	1	2	2	0	2	2	0	0	0	1	1	2	11.3	7.3	5.2	56.949	504	504;505		2	3
P10605	P10605	3	3	3	Cathepsin B;Cathepsin B light chain;Cathepsin B heavy chain	Ctsb	>sp|P10605|CATB_MOUSE Cathepsin B OS=Mus musculus GN=Ctsb PE=1 SV=2	1	3	3	3	1	1	3	0	0	0	0	0	0	1	1	3	0	0	0	0	0	0	1	1	3	0	0	0	0	0	0	13.3	13.3	13.3	37.279	339	339	1	1	3
O70251;G3UX43;G3UZ47;M0QWK5;M0QWH8	O70251;G3UX43;G3UZ47	3;2;2;1;1	3;2;2;1;1	3;2;2;1;1	Elongation factor 1-beta	Eef1b;Eef1b2	>sp|O70251|EF1B_MOUSE Elongation factor 1-beta OS=Mus musculus GN=Eef1b PE=1 SV=5;>tr|G3UX43|G3UX43_MOUSE Elongation factor 1-beta OS=Mus musculus GN=Eef1b2 PE=2 SV=1;>tr|G3UZ47|G3UZ47_MOUSE Elongation factor 1-beta (Fragment) OS=Mus musculus GN=Eef1b2 PE=	5	3	3	3	3	1	2	0	0	0	1	3	3	3	1	2	0	0	0	1	3	3	3	1	2	0	0	0	1	3	3	26.7	26.7	26.7	24.693	225	225;68;94;43;48	3	1	2
Q62452	Q62452	5	2	2	UDP-glucuronosyltransferase 1-9	Ugt1a9	>sp|Q62452|UD19_MOUSE UDP-glucuronosyltransferase 1-9 OS=Mus musculus GN=Ugt1a9 PE=1 SV=3	1	5	2	2	4	1	5	0	1	1	4	5	5	1	1	2	0	0	1	1	2	2	1	1	2	0	0	1	1	2	2	14.8	5.1	5.1	60.007	528	528	1	1	3
P08003	P08003	5	5	5	Protein disulfide-isomerase A4	Pdia4	>sp|P08003|PDIA4_MOUSE Protein disulfide-isomerase A4 OS=Mus musculus GN=Pdia4 PE=1 SV=3	1	5	5	5	1	1	3	0	0	0	2	5	4	1	1	3	0	0	0	2	5	4	1	1	3	0	0	0	2	5	4	17.2	17.2	17.2	71.982	638	638	1	1	3
P20108	P20108	6	6	6	Thioredoxin-dependent peroxide reductase, mitochondrial	Prdx3	>sp|P20108|PRDX3_MOUSE Thioredoxin-dependent peroxide reductase, mitochondrial OS=Mus musculus GN=Prdx3 PE=1 SV=1	1	6	6	6	0	2	0	0	0	0	0	5	6	0	2	0	0	0	0	0	5	6	0	2	0	0	0	0	0	5	6	26.5	26.5	26.5	28.127	257	257		2
Q80XL6;F6U473	Q80XL6	4;1	4;1	4;1	Acyl-CoA dehydrogenase family member 11	Acad11	>sp|Q80XL6|ACD11_MOUSE Acyl-CoA dehydrogenase family member 11 OS=Mus musculus GN=Acad11 PE=1 SV=2	2	4	4	4	4	3	3	0	0	0	1	3	2	4	3	3	0	0	0	1	3	2	4	3	3	0	0	0	1	3	2	7.7	7.7	7.7	87.365	779	779;122	4	3	3
P46412;D3Z2Y7;D3Z7Y0	P46412;D3Z2Y7;D3Z7Y0	2;1;1	2;1;1	2;1;1	Glutathione peroxidase 3;Glutathione peroxidase	Gpx3	>sp|P46412|GPX3_MOUSE Glutathione peroxidase 3 OS=Mus musculus GN=Gpx3 PE=2 SV=2;>tr|D3Z2Y7|D3Z2Y7_MOUSE Glutathione peroxidase (Fragment) OS=Mus musculus GN=Gpx3 PE=3 SV=1;>tr|D3Z7Y0|D3Z7Y0_MOUSE Glutathione peroxidase (Fragment) OS=Mus musculus GN=Gpx3 P	3	2	2	2	2	1	1	1	1	1	0	0	1	2	1	1	1	1	1	0	0	1	2	1	1	1	1	1	0	0	1	11.1	11.1	11.1	25.442	226	226;199;217	2	1	1	1	1
P43274;Q07133;I7HFT9	P43274	8;2;2	1;0;0	1;0;0	Histone H1.4	Hist1h1e	>sp|P43274|H14_MOUSE Histone H1.4 OS=Mus musculus GN=Hist1h1e PE=1 SV=2	3	8	1	1	1	6	3	4	0	0	4	6	8	0	1	1	1	0	0	1	1	1	0	1	1	1	0	0	1	1	1	23.7	5.5	5.5	21.977	219	219;208;209		1	1	1
A2AGN7;O88685;B7ZCF1;F6Q2E3	A2AGN7;O88685;B7ZCF1;F6Q2E3	6;6;6;3	6;6;6;3	6;6;6;3	26S protease regulatory subunit 6A	Psmc3	>tr|A2AGN7|A2AGN7_MOUSE 26S protease regulatory subunit 6A OS=Mus musculus GN=Psmc3 PE=2 SV=1;>sp|O88685|PRS6A_MOUSE 26S protease regulatory subunit 6A OS=Mus musculus GN=Psmc3 PE=1 SV=2;>tr|B7ZCF1|B7ZCF1_MOUSE 26S protease regulatory subunit 6A OS=Mus mus	4	6	6	6	5	5	6	0	0	0	0	5	5	5	5	6	0	0	0	0	5	5	5	5	6	0	0	0	0	5	5	22	22	22	44.669	400	400;442;451;203	7	5	7
Q91VR5	Q91VR5	5	5	5	ATP-dependent RNA helicase DDX1	Ddx1	>sp|Q91VR5|DDX1_MOUSE ATP-dependent RNA helicase DDX1 OS=Mus musculus GN=Ddx1 PE=1 SV=1	1	5	5	5	5	2	5	1	0	0	1	5	4	5	2	5	1	0	0	1	5	4	5	2	5	1	0	0	1	5	4	13.8	13.8	13.8	82.499	740	740	5	2	5	1
D3Z2H7;E9Q986;D3Z7H6;E9Q906;E9Q907;E9Q905;E9Q8Z4;E9Q8Z9;D3Z2H2;E9Q903;E9Q901;P30999-2;E9Q904;P30999-3;G3X9V2;P30999;E9Q8Z5;E9Q8Z6;E9Q8Z8	D3Z2H7;E9Q986;D3Z7H6;E9Q906;E9Q907;E9Q905;E9Q8Z4;E9Q8Z9;D3Z2H2;E9Q903;E9Q901;P30999-2;E9Q904;P30999-3;G3X9V2;P30999;E9Q8Z5;E9Q8Z6;E9Q8Z8	5;5;5;5;5;5;5;5;5;5;5;5;5;5;5;5;5;5;5	5;5;5;5;5;5;5;5;5;5;5;5;5;5;5;5;5;5;5	5;5;5;5;5;5;5;5;5;5;5;5;5;5;5;5;5;5;5	Catenin delta-1	Ctnnd1	>tr|D3Z2H7|D3Z2H7_MOUSE Catenin delta-1 OS=Mus musculus GN=Ctnnd1 PE=2 SV=1;>tr|E9Q986|E9Q986_MOUSE Catenin delta-1 OS=Mus musculus GN=Ctnnd1 PE=2 SV=1;>tr|D3Z7H6|D3Z7H6_MOUSE Catenin delta-1 OS=Mus musculus GN=Ctnnd1 PE=2 SV=1;>tr|E9Q906|E9Q906_MOUSE Cate	19	5	5	5	3	2	5	0	0	0	0	4	2	3	2	5	0	0	0	0	4	2	3	2	5	0	0	0	0	4	2	12.3	12.3	12.3	67.935	609	609;830;837;839;860;866;868;878;884;892;907;911;913;917;932;938;940;961;967	3	2	5
Q91XE0-2;Q91XE0	Q91XE0-2;Q91XE0	4;4	4;4	4;4	Glycine N-acyltransferase	Glyat	>sp|Q91XE0-2|GLYAT_MOUSE Isoform 2 of Glycine N-acyltransferase OS=Mus musculus GN=Glyat;>sp|Q91XE0|GLYAT_MOUSE Glycine N-acyltransferase OS=Mus musculus GN=Glyat PE=1 SV=1	2	4	4	4	2	2	3	0	0	0	0	4	4	2	2	3	0	0	0	0	4	4	2	2	3	0	0	0	0	4	4	17.6	17.6	17.6	30.15	262	262;296	2	2	3
Q99P30-3;Q99P30;Q99P30-2;Q99P30-5;Q99P30-4	Q99P30-3;Q99P30;Q99P30-2;Q99P30-5;Q99P30-4	2;2;2;1;1	2;2;2;1;1	2;2;2;1;1	Peroxisomal coenzyme A diphosphatase NUDT7	Nudt7	>sp|Q99P30-3|NUDT7_MOUSE Isoform 3 of Peroxisomal coenzyme A diphosphatase NUDT7 OS=Mus musculus GN=Nudt7;>sp|Q99P30|NUDT7_MOUSE Peroxisomal coenzyme A diphosphatase NUDT7 OS=Mus musculus GN=Nudt7 PE=1 SV=2;>sp|Q99P30-2|NUDT7_MOUSE Isoform 2 of Peroxisomal	5	2	2	2	2	2	1	0	0	0	1	2	2	2	2	1	0	0	0	1	2	2	2	2	1	0	0	0	1	2	2	13.4	13.4	13.4	24.603	216	216;236;260;171;207	2	2	1
Q9JLV1	Q9JLV1	3	3	3	BAG family molecular chaperone regulator 3	Bag3	>sp|Q9JLV1|BAG3_MOUSE BAG family molecular chaperone regulator 3 OS=Mus musculus GN=Bag3 PE=1 SV=2	1	3	3	3	2	2	3	1	1	1	0	2	2	2	2	3	1	1	1	0	2	2	2	2	3	1	1	1	0	2	2	6.4	6.4	6.4	61.859	577	577	2	2	3	1	1
Q8R1I1	Q8R1I1	2	2	2	Cytochrome b-c1 complex subunit 9	Uqcr10	>sp|Q8R1I1|QCR9_MOUSE Cytochrome b-c1 complex subunit 9 OS=Mus musculus GN=Uqcr10 PE=1 SV=1	1	2	2	2	0	1	2	1	0	0	0	2	2	0	1	2	1	0	0	0	2	2	0	1	2	1	0	0	0	2	2	37.5	37.5	37.5	7.4454	64	64		1	2	1
Q9JKR6;F6TRP3	Q9JKR6	5;1	5;1	5;1	Hypoxia up-regulated protein 1	Hyou1	>sp|Q9JKR6|HYOU1_MOUSE Hypoxia up-regulated protein 1 OS=Mus musculus GN=Hyou1 PE=1 SV=1	2	5	5	5	2	2	2	0	0	0	2	5	5	2	2	2	0	0	0	2	5	5	2	2	2	0	0	0	2	5	5	9.7	9.7	9.7	111.18	999	999;227	2	4	4
P68040	P68040	6	6	6	Guanine nucleotide-binding protein subunit beta-2-like 1	Gnb2l1	>sp|P68040|GBLP_MOUSE Guanine nucleotide-binding protein subunit beta-2-like 1 OS=Mus musculus GN=Gnb2l1 PE=1 SV=3	1	6	6	6	6	1	4	0	0	0	0	5	6	6	1	4	0	0	0	0	5	6	6	1	4	0	0	0	0	5	6	22.4	22.4	22.4	35.076	317	317	6	1	4
CON__P48668;CON__P04259;CON__P02538;CON__tr|A4FV94|A4FV94_BOVIN;CON__tr|F1MKE7|F1MKE7_BOVIN;CON__tr|F1MUY2|F1MUY2_BOVIN;CON__sp|Q148H7|K2C79_BOVIN;Q8VED5;CON__Q8VED5	CON__P48668;CON__P04259;CON__P02538;CON__tr|A4FV94|A4FV94_BOVIN;CON__tr|F1MKE7|F1MKE7_BOVIN;CON__tr|F1MUY2|F1MUY2_BOVIN	13;13;12;10;8;8;5;4;4	3;3;3;0;0;0;0;0;0	2;2;2;0;0;0;0;0;0			>P48668 SWISS-PROT:P48668 Tax_Id=9606 Gene_Symbol=KRT6C Keratin, type II cytoskeletal 6C;>P04259 SWISS-PROT:P04259 Tax_Id=9606 Gene_Symbol=KRT6B Keratin, type II cytoskeletal 6B;>P02538 SWISS-PROT:P02538 Tax_Id=9606 Gene_Symbol=KRT6A Keratin, type II cytos	9	13	3	2	12	11	8	6	5	7	5	10	10	3	3	0	0	1	1	1	2	2	2	2	0	0	1	1	1	2	2	21.1	6.4	4.3	60.024	564	564;564;564;571;534;571;535;531;531	4	3			1
Q8VC12;Q3UEL5	Q8VC12;Q3UEL5	7;7	7;7	7;7	Urocanate hydratase	Uroc1	>sp|Q8VC12|HUTU_MOUSE Urocanate hydratase OS=Mus musculus GN=Uroc1 PE=2 SV=2;>tr|Q3UEL5|Q3UEL5_MOUSE Urocanate hydratase OS=Mus musculus GN=Uroc1 PE=2 SV=1	2	7	7	7	3	0	2	0	0	0	1	6	7	3	0	2	0	0	0	1	6	7	3	0	2	0	0	0	1	6	7	17.9	17.9	17.9	74.589	676	676;710	3		2
Q80X81;Q8CAY6;F2Z459;G3XA25	Q80X81;Q8CAY6;F2Z459;G3XA25	6;5;4;4	6;5;4;4	6;5;4;4	Acetyl-CoA acetyltransferase, cytosolic	Acat3;Acat2	>tr|Q80X81|Q80X81_MOUSE Acetyl-Coenzyme A acetyltransferase 3 OS=Mus musculus GN=Acat3 PE=2 SV=1;>sp|Q8CAY6|THIC_MOUSE Acetyl-CoA acetyltransferase, cytosolic OS=Mus musculus GN=Acat2 PE=1 SV=2;>tr|F2Z459|F2Z459_MOUSE Protein Acat3 OS=Mus musculus GN=Acat3	4	6	6	6	0	0	1	0	0	0	1	5	6	0	0	1	0	0	0	1	5	6	0	0	1	0	0	0	1	5	6	26.4	26.4	26.4	41.47	397	397;397;248;365			1
Q8BHN3;Q8BHN3-2;Q8BHN3-3	Q8BHN3;Q8BHN3-2;Q8BHN3-3	5;5;3	5;5;3	5;5;3	Neutral alpha-glucosidase AB	Ganab	>sp|Q8BHN3|GANAB_MOUSE Neutral alpha-glucosidase AB OS=Mus musculus GN=Ganab PE=1 SV=1;>sp|Q8BHN3-2|GANAB_MOUSE Isoform 2 of Neutral alpha-glucosidase AB OS=Mus musculus GN=Ganab;>sp|Q8BHN3-3|GANAB_MOUSE Isoform 3 of Neutral alpha-glucosidase AB OS=Mus mus	3	5	5	5	1	0	4	0	0	0	2	4	3	1	0	4	0	0	0	2	4	3	1	0	4	0	0	0	2	4	3	8.7	8.7	8.7	106.91	944	944;966;692	1		4
P11983-2;P11983	P11983-2;P11983	3;3	3;3	3;3	T-complex protein 1 subunit alpha	Tcp1	>sp|P11983-2|TCPA_MOUSE Isoform 2 of T-complex protein 1 subunit alpha OS=Mus musculus GN=Tcp1;>sp|P11983|TCPA_MOUSE T-complex protein 1 subunit alpha OS=Mus musculus GN=Tcp1 PE=1 SV=3	2	3	3	3	3	2	3	2	1	2	1	2	2	3	2	3	2	1	2	1	2	2	3	2	3	2	1	2	1	2	2	10.1	10.1	10.1	55.458	507	507;556	5	4	4	4	1
Q63870	Q63870	8	8	8	Collagen alpha-1(VII) chain	Col7a1	>sp|Q63870|CO7A1_MOUSE Collagen alpha-1(VII) chain OS=Mus musculus GN=Col7a1 PE=2 SV=3	1	8	8	8	0	0	1	1	0	0	6	2	2	0	0	1	1	0	0	6	2	2	0	0	1	1	0	0	6	2	2	6.1	6.1	6.1	295.23	2944	2944			1	1
P49722	P49722	4	4	4	Proteasome subunit alpha type-2	Psma2	>sp|P49722|PSA2_MOUSE Proteasome subunit alpha type-2 OS=Mus musculus GN=Psma2 PE=1 SV=3	1	4	4	4	2	3	3	0	0	0	1	4	4	2	3	3	0	0	0	1	4	4	2	3	3	0	0	0	1	4	4	32.5	32.5	32.5	25.926	234	234	3	4	4
CON__Q14525	CON__Q14525	15	3	1			>Q14525 SWISS-PROT:Q14525 Keratin, type I cuticular HA3-II (Hair keratin, type I HA3-II)	1	15	3	1	3	12	0	9	3	1	4	6	1	0	3	0	0	0	0	0	0	0	0	1	0	0	0	0	0	0	0	41.6	8.9	3.2	46.213	404	404		4
Q8VI47	Q8VI47	6	6	6	Canalicular multispecific organic anion transporter 1	Abcc2	>sp|Q8VI47|MRP2_MOUSE Canalicular multispecific organic anion transporter 1 OS=Mus musculus GN=Abcc2 PE=2 SV=2	1	6	6	6	5	0	6	0	0	0	1	5	2	5	0	6	0	0	0	1	5	2	5	0	6	0	0	0	1	5	2	6.5	6.5	6.5	173.67	1543	1543	5		6
A2AFI4;Q9WV02-2;A2AFI3;Q91VM5;Q9WV02	A2AFI4;Q9WV02-2;A2AFI3;Q91VM5;Q9WV02	2;2;2;2;2	2;2;2;2;2	2;2;2;2;2	RNA binding motif protein, X-linked-like-1;RNA-binding motif protein, X chromosome;RNA-binding motif protein, X chromosome, N-terminally processed	Rbmx;Rbmxl1	>tr|A2AFI4|A2AFI4_MOUSE RNA-binding motif protein, X chromosome (Fragment) OS=Mus musculus GN=Rbmx PE=2 SV=1;>sp|Q9WV02-2|RBMX_MOUSE Isoform 2 of RNA-binding motif protein, X chromosome OS=Mus musculus GN=Rbmx;>tr|A2AFI3|A2AFI3_MOUSE RNA binding motif prot	5	2	2	2	2	2	2	2	1	1	2	2	2	2	2	2	2	1	1	2	2	2	2	2	2	2	1	1	2	2	2	28.2	28.2	28.2	11.298	103	103;289;301;388;391	2	2	2	2	1
D3YUG3;Q9CZX8;D3Z5R8;D3Z722;D3YUT3	D3YUG3;Q9CZX8;D3Z5R8;D3Z722;D3YUT3	2;2;2;2;1	2;2;2;2;1	2;2;2;2;1	40S ribosomal protein S19	Rps19	>tr|D3YUG3|D3YUG3_MOUSE 40S ribosomal protein S19 (Fragment) OS=Mus musculus GN=Rps19 PE=2 SV=1;>sp|Q9CZX8|RS19_MOUSE 40S ribosomal protein S19 OS=Mus musculus GN=Rps19 PE=1 SV=3;>tr|D3Z5R8|D3Z5R8_MOUSE 40S ribosomal protein S19 (Fragment) OS=Mus musculus	5	2	2	2	1	0	1	0	0	0	0	2	2	1	0	1	0	0	0	0	2	2	1	0	1	0	0	0	0	2	2	15.9	15.9	15.9	15.42	138	138;145;177;212;72	2		1
P19253;D3YY61;E9Q5A0	P19253;D3YY61;E9Q5A0	2;1;1	2;1;1	2;1;1	60S ribosomal protein L13a	Rpl13a;Rpl13a-ps1	>sp|P19253|RL13A_MOUSE 60S ribosomal protein L13a OS=Mus musculus GN=Rpl13a PE=1 SV=4;>tr|D3YY61|D3YY61_MOUSE MCG18643 OS=Mus musculus GN=Rpl13a-ps1 PE=3 SV=1;>tr|E9Q5A0|E9Q5A0_MOUSE 60S ribosomal protein L13a OS=Mus musculus GN=Rpl13a PE=2 SV=1	3	2	2	2	1	2	2	1	0	0	0	2	2	1	2	2	1	0	0	0	2	2	1	2	2	1	0	0	0	2	2	13.8	13.8	13.8	23.464	203	203;203;423	1	2	2	1
Q8VBW8	Q8VBW8	4	4	4	Tetratricopeptide repeat protein 36	Ttc36	>sp|Q8VBW8|TTC36_MOUSE Tetratricopeptide repeat protein 36 OS=Mus musculus GN=Ttc36 PE=2 SV=1	1	4	4	4	4	3	3	1	0	1	1	4	4	4	3	3	1	0	1	1	4	4	4	3	3	1	0	1	1	4	4	23.7	23.7	23.7	20.132	186	186	4	3	3	1
Q61598;Q61598-2;P50396	Q61598;Q61598-2	5;4;1	5;4;1	5;4;1	Rab GDP dissociation inhibitor beta	Gdi2	>sp|Q61598|GDIB_MOUSE Rab GDP dissociation inhibitor beta OS=Mus musculus GN=Gdi2 PE=1 SV=1;>sp|Q61598-2|GDIB_MOUSE Isoform 2 of Rab GDP dissociation inhibitor beta OS=Mus musculus GN=Gdi2	3	5	5	5	3	1	2	1	0	1	2	5	5	3	1	2	1	0	1	2	5	5	3	1	2	1	0	1	2	5	5	19.6	19.6	19.6	50.537	445	445;409;447	4	1	4	1
Q99LC3	Q99LC3	4	4	4	NADH dehydrogenase [ubiquinone] 1 alpha subcomplex subunit 10, mitochondrial	Ndufa10	>sp|Q99LC3|NDUAA_MOUSE NADH dehydrogenase [ubiquinone] 1 alpha subcomplex subunit 10, mitochondrial OS=Mus musculus GN=Ndufa10 PE=1 SV=1	1	4	4	4	3	3	4	1	0	0	1	4	4	3	3	4	1	0	0	1	4	4	3	3	4	1	0	0	1	4	4	14.1	14.1	14.1	40.603	355	355	3	3	5	1
P68134;F6WX90	P68134	19;2	1;0	1;0	Actin, alpha skeletal muscle	Acta1	>sp|P68134|ACTS_MOUSE Actin, alpha skeletal muscle OS=Mus musculus GN=Acta1 PE=1 SV=1	2	19	1	1	15	11	10	15	3	3	9	16	18	0	0	0	1	0	0	0	1	1	0	0	0	1	0	0	0	1	1	69.5	5.6	5.6	42.051	377	377;43				4
Q61699-2;E9Q0U7;Q61699;D3Z027;D3Z3I9	Q61699-2;E9Q0U7;Q61699	3;3;3;1;1	3;3;3;1;1	3;3;3;1;1	Heat shock protein 105 kDa	Hsph1	>sp|Q61699-2|HS105_MOUSE Isoform HSP105-beta of Heat shock protein 105 kDa OS=Mus musculus GN=Hsph1;>tr|E9Q0U7|E9Q0U7_MOUSE Heat shock protein 105 kDa OS=Mus musculus GN=Hsph1 PE=2 SV=1;>sp|Q61699|HS105_MOUSE Heat shock protein 105 kDa OS=Mus musculus GN=H	5	3	3	3	3	1	3	0	0	0	0	2	0	3	1	3	0	0	0	0	2	0	3	1	3	0	0	0	0	2	0	6	6	6	91.696	814	814;817;858;100;144	4	1	3
D3Z0S1;P97429;F7ANV6	D3Z0S1;P97429;F7ANV6	4;4;3	4;4;3	4;4;3	Annexin;Annexin A4	Anxa4	>tr|D3Z0S1|D3Z0S1_MOUSE Annexin (Fragment) OS=Mus musculus GN=Anxa4 PE=2 SV=1;>sp|P97429|ANXA4_MOUSE Annexin A4 OS=Mus musculus GN=Anxa4 PE=2 SV=4;>tr|F7ANV6|F7ANV6_MOUSE Annexin (Fragment) OS=Mus musculus GN=Anxa4 PE=2 SV=1	3	4	4	4	3	2	4	0	0	0	2	3	4	3	2	4	0	0	0	2	3	4	3	2	4	0	0	0	2	3	4	19.7	19.7	19.7	28.545	254	254;319;215	4	3	6
Q9Z2X1;Q9Z2X1-2;J3QMQ5;J3QMT0;J3QM80;J3QNH2;J3QMV8;J3QP45	Q9Z2X1;Q9Z2X1-2;J3QMQ5;J3QMT0;J3QM80	5;4;4;3;3;1;1;1	4;3;4;3;3;1;1;1	4;3;4;3;3;1;1;1	Heterogeneous nuclear ribonucleoprotein F;Heterogeneous nuclear ribonucleoprotein F, N-terminally processed	Hnrnpf;Gm6430	>sp|Q9Z2X1|HNRPF_MOUSE Heterogeneous nuclear ribonucleoprotein F OS=Mus musculus GN=Hnrnpf PE=1 SV=3;>sp|Q9Z2X1-2|HNRPF_MOUSE Isoform 2 of Heterogeneous nuclear ribonucleoprotein F OS=Mus musculus GN=Hnrnpf;>tr|J3QMQ5|J3QMQ5_MOUSE MCG129396 OS=Mus musculus	8	5	4	4	5	4	4	1	1	1	1	2	4	4	3	3	1	1	1	0	1	3	4	3	3	1	1	1	0	1	3	15.9	11.8	11.8	45.729	415	415;395;415;209;233;14;31;70	5	4	4	1	1
P61922-2;P61922;F7C9G3;Q3TUE8	P61922-2;P61922	6;6;2;1	6;6;2;1	6;6;2;1	4-aminobutyrate aminotransferase, mitochondrial	Abat	>sp|P61922-2|GABT_MOUSE Isoform 2 of 4-aminobutyrate aminotransferase, mitochondrial OS=Mus musculus GN=Abat;>sp|P61922|GABT_MOUSE 4-aminobutyrate aminotransferase, mitochondrial OS=Mus musculus GN=Abat PE=1 SV=1	4	6	6	6	1	0	6	0	0	0	2	6	6	1	0	6	0	0	0	2	6	6	1	0	6	0	0	0	2	6	6	18.7	18.7	18.7	50.236	444	444;500;232;204	1		8
E9Q4G8;E9Q3Q6;Q61490;F6QH25;Q5MPX5	E9Q4G8;E9Q3Q6;Q61490;F6QH25	4;4;4;3;1	4;4;4;3;1	4;4;4;3;1	CD166 antigen	Alcam	>tr|E9Q4G8|E9Q4G8_MOUSE CD166 antigen OS=Mus musculus GN=Alcam PE=2 SV=1;>tr|E9Q3Q6|E9Q3Q6_MOUSE CD166 antigen OS=Mus musculus GN=Alcam PE=2 SV=1;>sp|Q61490|CD166_MOUSE CD166 antigen OS=Mus musculus GN=Alcam PE=1 SV=3;>tr|F6QH25|F6QH25_MOUSE CD166 antigen	5	4	4	4	3	1	3	0	0	0	0	4	4	3	1	3	0	0	0	0	4	4	3	1	3	0	0	0	0	4	4	14.1	14.1	14.1	61.9	555	555;570;583;345;133	4	1	4
P63028	P63028	2	2	2	Translationally-controlled tumor protein	Tpt1	>sp|P63028|TCTP_MOUSE Translationally-controlled tumor protein OS=Mus musculus GN=Tpt1 PE=1 SV=1	1	2	2	2	2	2	2	0	0	0	0	2	2	2	2	2	0	0	0	0	2	2	2	2	2	0	0	0	0	2	2	11	11	11	19.462	172	172	3	3	3
O08795;O08795-2	O08795;O08795-2	3;3	3;3	3;3	Glucosidase 2 subunit beta	Prkcsh	>sp|O08795|GLU2B_MOUSE Glucosidase 2 subunit beta OS=Mus musculus GN=Prkcsh PE=1 SV=1;>sp|O08795-2|GLU2B_MOUSE Isoform 2 of Glucosidase 2 subunit beta OS=Mus musculus GN=Prkcsh	2	3	3	3	2	3	3	0	0	0	0	2	3	2	3	3	0	0	0	0	2	3	2	3	3	0	0	0	0	2	3	6	6	6	58.792	521	521;528	2	3	3
P97855	P97855	2	2	2	Ras GTPase-activating protein-binding protein 1	G3bp1	>sp|P97855|G3BP1_MOUSE Ras GTPase-activating protein-binding protein 1 OS=Mus musculus GN=G3bp1 PE=1 SV=1	1	2	2	2	2	2	2	1	1	1	2	2	2	2	2	2	1	1	1	2	2	2	2	2	2	1	1	1	2	2	2	7.7	7.7	7.7	51.828	465	465	2	2	2	1	1
Q3UXD9;Q99MZ7;D6RIP0;D6RHN4	Q3UXD9;Q99MZ7;D6RIP0;D6RHN4	4;4;2;2	4;4;2;2	4;4;2;2	Peroxisomal trans-2-enoyl-CoA reductase	Pecr	>tr|Q3UXD9|Q3UXD9_MOUSE Peroxisomal trans-2-enoyl-CoA reductase OS=Mus musculus GN=Pecr PE=2 SV=1;>sp|Q99MZ7|PECR_MOUSE Peroxisomal trans-2-enoyl-CoA reductase OS=Mus musculus GN=Pecr PE=2 SV=1;>tr|D6RIP0|D6RIP0_MOUSE Peroxisomal trans-2-enoyl-CoA reductas	4	4	4	4	3	0	3	1	0	1	0	4	4	3	0	3	1	0	1	0	4	4	3	0	3	1	0	1	0	4	4	29.2	29.2	29.2	28.095	260	260;303;44;90	3		3	1
Q9CZU6;Q80X68	Q9CZU6	5;2	5;2	5;2	Citrate synthase, mitochondrial	Cs	>sp|Q9CZU6|CISY_MOUSE Citrate synthase, mitochondrial OS=Mus musculus GN=Cs PE=1 SV=1	2	5	5	5	2	3	4	3	0	0	1	4	4	2	3	4	3	0	0	1	4	4	2	3	4	3	0	0	1	4	4	16.2	16.2	16.2	51.736	464	464;466	2	3	4	3
Q9D819	Q9D819	7	7	7	Inorganic pyrophosphatase	Ppa1	>sp|Q9D819|IPYR_MOUSE Inorganic pyrophosphatase OS=Mus musculus GN=Ppa1 PE=1 SV=1	1	7	7	7	1	0	2	0	0	0	0	7	7	1	0	2	0	0	0	0	7	7	1	0	2	0	0	0	0	7	7	31.1	31.1	31.1	32.667	289	289	1		2
Q9CZS1	Q9CZS1	5	5	5	Aldehyde dehydrogenase X, mitochondrial	Aldh1b1	>sp|Q9CZS1|AL1B1_MOUSE Aldehyde dehydrogenase X, mitochondrial OS=Mus musculus GN=Aldh1b1 PE=2 SV=1	1	5	5	5	0	2	0	4	0	4	2	5	5	0	2	0	4	0	4	2	5	5	0	2	0	4	0	4	2	5	5	16.4	16.4	16.4	57.552	519	519		3		5
P63101;O70456	P63101	4;1	3;0	3;0	14-3-3 protein zeta/delta	Ywhaz	>sp|P63101|1433Z_MOUSE 14-3-3 protein zeta/delta OS=Mus musculus GN=Ywhaz PE=1 SV=1	2	4	3	3	0	2	1	0	0	0	1	3	4	0	2	1	0	0	0	1	3	3	0	2	1	0	0	0	1	3	3	24.5	20.4	20.4	27.771	245	245;248		2	1
E9QN08;P57776-2;Q91VK2;Q80T06;P57776;F6ZFU0;P57776-3;D3Z7N2;D3YUQ9;D3YZT9;D3YY68	E9QN08;P57776-2;Q91VK2;Q80T06;P57776;F6ZFU0;P57776-3;D3Z7N2;D3YUQ9;D3YZT9	3;3;3;3;3;3;3;2;2;2;1	3;3;3;3;3;3;3;2;2;2;1	3;3;3;3;3;3;3;2;2;2;1	Elongation factor 1-delta	Eef1d	>tr|E9QN08|E9QN08_MOUSE Elongation factor 1-delta (Fragment) OS=Mus musculus GN=Eef1d PE=2 SV=1;>sp|P57776-2|EF1D_MOUSE Isoform 2 of Elongation factor 1-delta OS=Mus musculus GN=Eef1d;>tr|Q91VK2|Q91VK2_MOUSE Eef1d protein OS=Mus musculus GN=Eef1d PE=2 SV=1	11	3	3	3	3	2	2	1	0	0	0	3	3	3	2	2	1	0	0	0	3	3	3	2	2	1	0	0	0	3	3	11.8	11.8	11.8	27.217	245	245;257;276;281;281;552;660;129;194;210;190	4	2	2	1
Q9WUK2-2;Q9WUK2	Q9WUK2-2;Q9WUK2	2;2	2;2	2;2	Eukaryotic translation initiation factor 4H	Eif4h	>sp|Q9WUK2-2|IF4H_MOUSE Isoform Short of Eukaryotic translation initiation factor 4H OS=Mus musculus GN=Eif4h;>sp|Q9WUK2|IF4H_MOUSE Eukaryotic translation initiation factor 4H OS=Mus musculus GN=Eif4h PE=1 SV=3	2	2	2	2	2	2	2	2	2	2	1	2	2	2	2	2	2	2	2	1	2	2	2	2	2	2	2	2	1	2	2	13.6	13.6	13.6	25.186	228	228;248	2	2	2	2	2
P68368;Q9JJZ2;Q3UX10	P68368;Q9JJZ2	11;6;1	4;0;0	4;0;0	Tubulin alpha-4A chain;Tubulin alpha-8 chain	Tuba4a;Tuba8	>sp|P68368|TBA4A_MOUSE Tubulin alpha-4A chain OS=Mus musculus GN=Tuba4a PE=1 SV=1;>sp|Q9JJZ2|TBA8_MOUSE Tubulin alpha-8 chain OS=Mus musculus GN=Tuba8 PE=1 SV=1	3	11	4	4	11	8	10	2	0	3	4	10	11	4	2	3	0	0	0	0	3	4	4	2	3	0	0	0	0	3	4	38.8	13.2	13.2	49.924	448	448;449;446	4	2	3
P14733	P14733	5	5	4	Lamin-B1	Lmnb1	>sp|P14733|LMNB1_MOUSE Lamin-B1 OS=Mus musculus GN=Lmnb1 PE=1 SV=3	1	5	5	4	2	3	0	0	0	0	0	5	4	2	3	0	0	0	0	0	5	4	2	2	0	0	0	0	0	4	3	16.2	16.2	14.5	66.785	588	588	2	3
Q9DD20	Q9DD20	3	3	3	Methyltransferase-like protein 7B	Mettl7b	>sp|Q9DD20|MET7B_MOUSE Methyltransferase-like protein 7B OS=Mus musculus GN=Mettl7b PE=2 SV=2	1	3	3	3	1	0	3	0	0	0	0	3	2	1	0	3	0	0	0	0	3	2	1	0	3	0	0	0	0	3	2	19.3	19.3	19.3	28.049	244	244	1		3
Q9CQM8;O09167;D3YX47;D3Z4H7	Q9CQM8;O09167;D3YX47	3;3;2;1	3;3;2;1	3;3;2;1	60S ribosomal protein L21	Rpl21;Rpl21-ps6	>tr|Q9CQM8|Q9CQM8_MOUSE 60S ribosomal protein L21 OS=Mus musculus GN=Rpl21 PE=2 SV=1;>sp|O09167|RL21_MOUSE 60S ribosomal protein L21 OS=Mus musculus GN=Rpl21 PE=2 SV=3;>tr|D3YX47|D3YX47_MOUSE MCG20932 OS=Mus musculus GN=Rpl21-ps6 PE=4 SV=1	4	3	3	3	3	1	2	0	0	0	2	3	3	3	1	2	0	0	0	2	3	3	3	1	2	0	0	0	2	3	3	27.5	27.5	27.5	18.579	160	160;160;155;146	3	1	2
Q9CQA3	Q9CQA3	1	1	1	Succinate dehydrogenase [ubiquinone] iron-sulfur subunit, mitochondrial	Sdhb	>sp|Q9CQA3|DHSB_MOUSE Succinate dehydrogenase [ubiquinone] iron-sulfur subunit, mitochondrial OS=Mus musculus GN=Sdhb PE=1 SV=1	1	1	1	1	0	1	1	1	0	0	1	1	1	0	1	1	1	0	0	1	1	1	0	1	1	1	0	0	1	1	1	5	5	5	31.814	282	282		1	1	1
Q99MI1-2;Q99MI1;F8VPM7;Q99MI1-4;Q6PH08-2;Q6PH08;Q6PH08-3	Q99MI1-2;Q99MI1;F8VPM7	6;6;6;2;1;1;1	6;6;6;2;1;1;1	6;6;6;2;1;1;1	ELKS/Rab6-interacting/CAST family member 1	Erc1	>sp|Q99MI1-2|RB6I2_MOUSE Isoform 2 of ELKS/Rab6-interacting/CAST family member 1 OS=Mus musculus GN=Erc1;>sp|Q99MI1|RB6I2_MOUSE ELKS/Rab6-interacting/CAST family member 1 OS=Mus musculus GN=Erc1 PE=1 SV=1;>tr|F8VPM7|F8VPM7_MOUSE ELKS/Rab6-interacting/CAST	7	6	6	6	5	3	6	0	0	0	0	1	0	5	3	6	0	0	0	0	1	0	5	3	6	0	0	0	0	1	0	8.5	8.5	8.5	111.93	976	976;1120;1120;368;632;957;1002	5	3	6
Q9D0F3	Q9D0F3	4	4	4	Protein ERGIC-53	Lman1	>sp|Q9D0F3|LMAN1_MOUSE Protein ERGIC-53 OS=Mus musculus GN=Lman1 PE=2 SV=1	1	4	4	4	1	1	3	0	0	0	3	4	4	1	1	3	0	0	0	3	4	4	1	1	3	0	0	0	3	4	4	6.8	6.8	6.8	57.788	517	517	1	1	4
Q9DBJ1	Q9DBJ1	4	4	4	Phosphoglycerate mutase 1	Pgam1	>sp|Q9DBJ1|PGAM1_MOUSE Phosphoglycerate mutase 1 OS=Mus musculus GN=Pgam1 PE=1 SV=3	1	4	4	4	2	1	3	0	0	0	1	3	3	2	1	3	0	0	0	1	3	3	2	1	3	0	0	0	1	3	3	28	28	28	28.832	254	254	3	1	4
O55125	O55125	4	4	4	Protein NipSnap homolog 1	Nipsnap1	>sp|O55125|NIPS1_MOUSE Protein NipSnap homolog 1 OS=Mus musculus GN=Nipsnap1 PE=1 SV=1	1	4	4	4	2	2	1	0	0	0	0	4	3	2	2	1	0	0	0	0	4	3	2	2	1	0	0	0	0	4	3	19.4	19.4	19.4	33.363	284	284	2	2	1
E9Q133;P80318;Q3U0I3;F6Q609;F6ZVG8	E9Q133;P80318;Q3U0I3;F6Q609	4;4;3;2;1	4;4;3;2;1	4;4;3;2;1	T-complex protein 1 subunit gamma	Cct3	>tr|E9Q133|E9Q133_MOUSE T-complex protein 1 subunit gamma OS=Mus musculus GN=Cct3 PE=2 SV=1;>sp|P80318|TCPG_MOUSE T-complex protein 1 subunit gamma OS=Mus musculus GN=Cct3 PE=1 SV=1;>tr|Q3U0I3|Q3U0I3_MOUSE T-complex protein 1 subunit gamma OS=Mus musculus	5	4	4	4	3	1	4	0	0	0	0	4	4	3	1	4	0	0	0	0	4	4	3	1	4	0	0	0	0	4	4	11.6	11.6	11.6	56.526	507	507;545;521;307;85	3	1	4
Q91WS0	Q91WS0	3	3	3	CDGSH iron-sulfur domain-containing protein 1	Cisd1	>sp|Q91WS0|CISD1_MOUSE CDGSH iron-sulfur domain-containing protein 1 OS=Mus musculus GN=Cisd1 PE=1 SV=1	1	3	3	3	1	1	3	0	0	0	0	3	3	1	1	3	0	0	0	0	3	3	1	1	3	0	0	0	0	3	3	34.3	34.3	34.3	12.097	108	108	1	1	3
Q9WVA2;Q4FZG7	Q9WVA2;Q4FZG7	2;1	2;1	2;1	Mitochondrial import inner membrane translocase subunit Tim8 A;Putative mitochondrial import inner membrane translocase subunit Tim8 A-B	Timm8a1;Timm8a2	>sp|Q9WVA2|TIM8A_MOUSE Mitochondrial import inner membrane translocase subunit Tim8 A OS=Mus musculus GN=Timm8a1 PE=1 SV=1;>sp|Q4FZG7|TI8AB_MOUSE Putative mitochondrial import inner membrane translocase subunit Tim8 A-B OS=Mus musculus GN=Timm8a2 PE=3 SV=1	2	2	2	2	0	1	2	0	0	0	0	2	2	0	1	2	0	0	0	0	2	2	0	1	2	0	0	0	0	2	2	47.4	47.4	47.4	11.042	97	97;97		1	2
Q8BXF8	Q8BXF8	1	1	1	Actin-related protein T3	Actrt3	>sp|Q8BXF8|ACTT3_MOUSE Actin-related protein T3 OS=Mus musculus GN=Actrt3 PE=1 SV=1	1	1	1	1	0	1	1	0	0	0	0	0	0	0	1	1	0	0	0	0	0	0	0	1	1	0	0	0	0	0	0	4.9	4.9	4.9	40.442	369	369		1	1
Q91WT7	Q91WT7	4	4	4		Akr1c14	>tr|Q91WT7|Q91WT7_MOUSE 3-alpha-hydroxysteroid dehydrogenase type 1 OS=Mus musculus GN=Akr1c14 PE=2 SV=1	1	4	4	4	3	1	3	0	0	0	0	4	2	3	1	3	0	0	0	0	4	2	3	1	3	0	0	0	0	4	2	22.6	22.6	22.6	37.188	323	323	3	1	4
Q61735;Q61735-2	Q61735;Q61735-2	1;1	1;1	1;1	Leukocyte surface antigen CD47	Cd47	>sp|Q61735|CD47_MOUSE Leukocyte surface antigen CD47 OS=Mus musculus GN=Cd47 PE=1 SV=2;>sp|Q61735-2|CD47_MOUSE Isoform 2 of Leukocyte surface antigen CD47 OS=Mus musculus GN=Cd47	2	1	1	1	1	0	1	1	0	0	1	1	1	1	0	1	1	0	0	1	1	1	1	0	1	1	0	0	1	1	1	4.6	4.6	4.6	33.097	303	303;324	1		2	1
Q91XD4	Q91XD4	9	9	9	Formimidoyltransferase-cyclodeaminase;Glutamate formimidoyltransferase;Formimidoyltetrahydrofolate cyclodeaminase	Ftcd	>sp|Q91XD4|FTCD_MOUSE Formimidoyltransferase-cyclodeaminase OS=Mus musculus GN=Ftcd PE=1 SV=1	1	9	9	9	4	1	3	0	0	0	1	8	9	4	1	3	0	0	0	1	8	9	4	1	3	0	0	0	1	8	9	26.8	26.8	26.8	58.938	541	541	4	1	4
E9Q800;Q8CAQ8-3;Q8CAQ8-2;Q8CAQ8;Q8CAQ8-5;E9QAY6;Q3TZK4;Q8CAQ8-4;E9PVS5	E9Q800;Q8CAQ8-3;Q8CAQ8-2;Q8CAQ8;Q8CAQ8-5;E9QAY6	7;7;7;7;7;6;2;1;1	7;7;7;7;7;6;2;1;1	7;7;7;7;7;6;2;1;1	Mitochondrial inner membrane protein	Immt	>tr|E9Q800|E9Q800_MOUSE Mitochondrial inner membrane protein OS=Mus musculus GN=Immt PE=2 SV=1;>sp|Q8CAQ8-3|IMMT_MOUSE Isoform 3 of Mitochondrial inner membrane protein OS=Mus musculus GN=Immt;>sp|Q8CAQ8-2|IMMT_MOUSE Isoform 2 of Mitochondrial inner membra	9	7	7	7	0	3	0	1	0	0	1	7	6	0	3	0	1	0	0	1	7	6	0	3	0	1	0	0	1	7	6	16.8	16.8	16.8	75.6	679	679;709;746;757;790;470;265;183;188		3		1
F8WHP8;P56135	F8WHP8;P56135	3;3	3;3	3;3	ATP synthase subunit f, mitochondrial	Atp5j2	>tr|F8WHP8|F8WHP8_MOUSE ATP synthase subunit f, mitochondrial OS=Mus musculus GN=Atp5j2 PE=2 SV=1;>sp|P56135|ATPK_MOUSE ATP synthase subunit f, mitochondrial OS=Mus musculus GN=Atp5j2 PE=1 SV=3	2	3	3	3	0	0	2	3	0	1	1	2	2	0	0	2	3	0	1	1	2	2	0	0	2	3	0	1	1	2	2	31.6	31.6	31.6	9.0054	76	76;88			2	3
Q9WUZ9;Q3TQC7	Q9WUZ9;Q3TQC7	6;6	6;6	6;6	Ectonucleoside triphosphate diphosphohydrolase 5	Entpd5	>sp|Q9WUZ9|ENTP5_MOUSE Ectonucleoside triphosphate diphosphohydrolase 5 OS=Mus musculus GN=Entpd5 PE=1 SV=1;>tr|Q3TQC7|Q3TQC7_MOUSE Ectonucleoside triphosphate diphosphohydrolase 5 OS=Mus musculus GN=Entpd5 PE=2 SV=1	2	6	6	6	1	4	6	0	0	1	1	5	5	1	4	6	0	0	1	1	5	5	1	4	6	0	0	1	1	5	5	25.1	25.1	25.1	47.101	427	427;452	1	4	6
Q9CR62;Q5SX46;Q5SX48	Q9CR62;Q5SX46	6;5;2	6;5;2	6;5;2	Mitochondrial 2-oxoglutarate/malate carrier protein	Slc25a11	>sp|Q9CR62|M2OM_MOUSE Mitochondrial 2-oxoglutarate/malate carrier protein OS=Mus musculus GN=Slc25a11 PE=1 SV=3;>tr|Q5SX46|Q5SX46_MOUSE Mitochondrial 2-oxoglutarate/malate carrier protein (Fragment) OS=Mus musculus GN=Slc25a11 PE=2 SV=1	3	6	6	6	0	0	3	6	0	0	0	5	5	0	0	3	6	0	0	0	5	5	0	0	3	6	0	0	0	5	5	26.1	26.1	26.1	34.155	314	314;193;76			3	7
P11589;A2BIN1	P11589;A2BIN1	7;7	2;2	2;2	Major urinary protein 2	Mup2;Mup10	>sp|P11589|MUP2_MOUSE Major urinary protein 2 OS=Mus musculus GN=Mup2 PE=1 SV=1;>tr|A2BIN1|A2BIN1_MOUSE Major urinary protein 8 OS=Mus musculus GN=Mup10 PE=2 SV=1	2	7	2	2	5	7	7	0	0	0	4	3	3	1	2	2	0	0	0	1	1	0	1	2	2	0	0	0	1	1	0	55.6	10.6	10.6	20.663	180	180;180	1	3	3
P35979;D3YX33	P35979;D3YX33	3;2	3;2	3;2	60S ribosomal protein L12	Rpl12;Rpl12-ps1	>sp|P35979|RL12_MOUSE 60S ribosomal protein L12 OS=Mus musculus GN=Rpl12 PE=1 SV=2;>tr|D3YX33|D3YX33_MOUSE MCG49189 OS=Mus musculus GN=Rpl12-ps1 PE=3 SV=1	2	3	3	3	2	2	3	0	0	0	2	3	3	2	2	3	0	0	0	2	3	3	2	2	3	0	0	0	2	3	3	24.2	24.2	24.2	17.804	165	165;165	2	2	3
Q6P5E4;G3UZC1;G3UZU8	Q6P5E4	4;1;1	4;1;1	4;1;1	UDP-glucose:glycoprotein glucosyltransferase 1	Uggt1	>sp|Q6P5E4|UGGG1_MOUSE UDP-glucose:glycoprotein glucosyltransferase 1 OS=Mus musculus GN=Uggt1 PE=1 SV=4	3	4	4	4	0	0	4	0	0	0	0	3	3	0	0	4	0	0	0	0	3	3	0	0	4	0	0	0	0	3	3	4.4	4.4	4.4	176.43	1551	1551;259;265			5
P46735-2;E9QNH6;E9Q580;P46735;Q7TQD7;D3YV80;O88329;F6VXK7;Q9QZZ4-3;Q9QZZ4-2;Q9QZZ4	P46735-2;E9QNH6;E9Q580;P46735;Q7TQD7;D3YV80	5;5;5;5;5;4;1;1;1;1;1	4;4;4;4;4;3;1;0;0;0;0	4;4;4;4;4;3;1;0;0;0;0	Unconventional myosin-Ib	Myo1b	>sp|P46735-2|MYO1B_MOUSE Isoform 2 of Unconventional myosin-Ib OS=Mus musculus GN=Myo1b;>tr|E9QNH6|E9QNH6_MOUSE Unconventional myosin-Ib OS=Mus musculus GN=Myo1b PE=2 SV=1;>tr|E9Q580|E9Q580_MOUSE Unconventional myosin-Ib OS=Mus musculus GN=Myo1b PE=2 SV=1;	11	5	4	4	3	2	4	0	0	0	3	3	2	3	2	4	0	0	0	3	3	2	3	2	4	0	0	0	3	3	2	7.8	7	7	125.02	1078	1078;1078;1084;1107;1136;299;1043;1784;2306;3493;3511	3	2	4
Q8BWQ1	Q8BWQ1	3	3	3	UDP-glucuronosyltransferase 2A3	Ugt2a3	>sp|Q8BWQ1|UD2A3_MOUSE UDP-glucuronosyltransferase 2A3 OS=Mus musculus GN=Ugt2a3 PE=2 SV=1	1	3	3	3	1	0	3	0	0	0	2	3	3	1	0	3	0	0	0	2	3	3	1	0	3	0	0	0	2	3	3	7.1	7.1	7.1	61.119	534	534	1		4
Q8VEM8;G5E902	Q8VEM8;G5E902	6;6	6;6	6;6	Phosphate carrier protein, mitochondrial	Slc25a3	>sp|Q8VEM8|MPCP_MOUSE Phosphate carrier protein, mitochondrial OS=Mus musculus GN=Slc25a3 PE=1 SV=1;>tr|G5E902|G5E902_MOUSE MCG10343, isoform CRA_b OS=Mus musculus GN=Slc25a3 PE=3 SV=1	2	6	6	6	0	0	1	6	0	0	1	5	5	0	0	1	6	0	0	1	5	5	0	0	1	6	0	0	1	5	5	19.3	19.3	19.3	39.632	357	357;358			1	8
Q9Z204-4;Q9Z204-3;Q9Z204-2;Q9Z204-5;Q9Z204	Q9Z204-4;Q9Z204-3;Q9Z204-2;Q9Z204-5;Q9Z204	1;1;1;1;1	1;1;1;1;1	1;1;1;1;1	Heterogeneous nuclear ribonucleoproteins C1/C2	Hnrnpc	>sp|Q9Z204-4|HNRPC_MOUSE Isoform 4 of Heterogeneous nuclear ribonucleoproteins C1/C2 OS=Mus musculus GN=Hnrnpc;>sp|Q9Z204-3|HNRPC_MOUSE Isoform 3 of Heterogeneous nuclear ribonucleoproteins C1/C2 OS=Mus musculus GN=Hnrnpc;>sp|Q9Z204-2|HNRPC_MOUSE Isoform C	5	1	1	1	1	1	1	1	0	1	1	1	1	1	1	1	1	0	1	1	1	1	1	1	1	1	0	1	1	1	1	4.1	4.1	4.1	32.223	292	292;293;300;306;313	1	1	2	1
Q78JT3	Q78JT3	8	8	8	3-hydroxyanthranilate 3,4-dioxygenase	Haao	>sp|Q78JT3|3HAO_MOUSE 3-hydroxyanthranilate 3,4-dioxygenase OS=Mus musculus GN=Haao PE=1 SV=1	1	8	8	8	0	1	0	0	0	0	0	7	8	0	1	0	0	0	0	0	7	8	0	1	0	0	0	0	0	7	8	42.3	42.3	42.3	32.804	286	286		1
Q61990-2;Q61990-3;Q61990	Q61990-2;Q61990-3;Q61990	2;2;2	2;2;2	2;2;2	Poly(rC)-binding protein 2	Pcbp2	>sp|Q61990-2|PCBP2_MOUSE Isoform 2 of Poly(rC)-binding protein 2 OS=Mus musculus GN=Pcbp2;>sp|Q61990-3|PCBP2_MOUSE Isoform 3 of Poly(rC)-binding protein 2 OS=Mus musculus GN=Pcbp2;>sp|Q61990|PCBP2_MOUSE Poly(rC)-binding protein 2 OS=Mus musculus GN=Pcbp2 P	3	2	2	2	2	1	2	1	0	1	0	2	1	2	1	2	1	0	1	0	2	1	2	1	2	1	0	1	0	2	1	13.6	13.6	13.6	34.917	331	331;349;362	2	1	2	1
Q8VCX1	Q8VCX1	5	5	5	3-oxo-5-beta-steroid 4-dehydrogenase	Akr1d1	>sp|Q8VCX1|AK1D1_MOUSE 3-oxo-5-beta-steroid 4-dehydrogenase OS=Mus musculus GN=Akr1d1 PE=2 SV=1	1	5	5	5	2	1	5	0	0	0	0	3	3	2	1	5	0	0	0	0	3	3	2	1	5	0	0	0	0	3	3	22.8	22.8	22.8	37.289	325	325	2	1	5
A2ACG7;Q9DBG6	A2ACG7;Q9DBG6	5;5	5;5	5;5	Dolichyl-diphosphooligosaccharide--protein glycosyltransferase subunit 2	Rpn2	>tr|A2ACG7|A2ACG7_MOUSE Dolichyl-diphosphooligosaccharide--protein glycosyltransferase subunit 2 OS=Mus musculus GN=Rpn2 PE=2 SV=1;>sp|Q9DBG6|RPN2_MOUSE Dolichyl-diphosphooligosaccharide--protein glycosyltransferase subunit 2 OS=Mus musculus GN=Rpn2 PE=2 S	2	5	5	5	1	0	5	0	0	0	2	5	5	1	0	5	0	0	0	2	5	5	1	0	5	0	0	0	2	5	5	15.3	15.3	15.3	67.501	615	615;631	1		6
Q9JLJ2;Q3U367	Q9JLJ2;Q3U367	4;3	4;3	4;3	4-trimethylaminobutyraldehyde dehydrogenase	Aldh9a1	>sp|Q9JLJ2|AL9A1_MOUSE 4-trimethylaminobutyraldehyde dehydrogenase OS=Mus musculus GN=Aldh9a1 PE=1 SV=1;>tr|Q3U367|Q3U367_MOUSE 4-trimethylaminobutyraldehyde dehydrogenase OS=Mus musculus GN=Aldh9a1 PE=2 SV=1	2	4	4	4	3	1	4	0	0	1	0	3	2	3	1	4	0	0	1	0	3	2	3	1	4	0	0	1	0	3	2	14.8	14.8	14.8	53.514	494	494;518	3	1	5
Q91WL5;A2A974	Q91WL5;A2A974	7;4	7;4	4;1	Cytochrome P450 4A12A	Cyp4a12a;Cyp4a12b	>sp|Q91WL5|CP4CA_MOUSE Cytochrome P450 4A12A OS=Mus musculus GN=Cyp4a12a PE=2 SV=2;>tr|A2A974|A2A974_MOUSE Protein Cyp4a12b OS=Mus musculus GN=Cyp4a12b PE=2 SV=1	2	7	7	4	0	2	6	0	0	0	0	2	2	0	2	6	0	0	0	0	2	2	0	2	4	0	0	0	0	0	0	18.9	18.9	12.4	58.349	508	508;508		2	7
Q3UW83;P63325;J3QNI7	Q3UW83;P63325;J3QNI7	1;1;1	1;1;1	1;1;1	40S ribosomal protein S10	Rps10;Rps10-ps1	>tr|Q3UW83|Q3UW83_MOUSE 40S ribosomal protein S10 OS=Mus musculus GN=Rps10 PE=2 SV=1;>sp|P63325|RS10_MOUSE 40S ribosomal protein S10 OS=Mus musculus GN=Rps10 PE=1 SV=1;>tr|J3QNI7|J3QNI7_MOUSE MCG16751 OS=Mus musculus GN=Rps10-ps1 PE=4 SV=1	3	1	1	1	1	1	1	1	1	1	1	1	1	1	1	1	1	1	1	1	1	1	1	1	1	1	1	1	1	1	1	5.8	5.8	5.8	18.371	154	154;165;165	1	1	1	1	1
Q07456	Q07456	4	4	4	Protein AMBP;Alpha-1-microglobulin;Inter-alpha-trypsin inhibitor light chain;Trypstatin	Ambp	>sp|Q07456|AMBP_MOUSE Protein AMBP OS=Mus musculus GN=Ambp PE=1 SV=2	1	4	4	4	3	2	4	0	0	0	0	0	0	3	2	4	0	0	0	0	0	0	3	2	4	0	0	0	0	0	0	15.8	15.8	15.8	39.029	349	349	3	2	4
Q5U4H9;J3QND8;E9Q0D2;E9Q2H3	Q5U4H9;J3QND8	5;5;2;2	5;5;2;2	5;5;2;2		Ncoa4;Gm6768	>tr|Q5U4H9|Q5U4H9_MOUSE Nuclear receptor coactivator 4 OS=Mus musculus GN=Ncoa4 PE=2 SV=1;>tr|J3QND8|J3QND8_MOUSE Uncharacterized protein OS=Mus musculus GN=Gm6768 PE=4 SV=1	4	5	5	5	5	1	2	0	0	1	0	0	0	5	1	2	0	0	1	0	0	0	5	1	2	0	0	1	0	0	0	11.4	11.4	11.4	70.38	625	625;625;205;338	5	1	2
P01878	P01878	4	4	4	Ig alpha chain C region		>sp|P01878|IGHA_MOUSE Ig alpha chain C region OS=Mus musculus PE=1 SV=1	1	4	4	4	1	0	1	0	0	0	3	0	0	1	0	1	0	0	0	3	0	0	1	0	1	0	0	0	3	0	0	19.5	19.5	19.5	36.875	344	344	1		1
Q9QYG0-2;Q9QYG0	Q9QYG0-2;Q9QYG0	4;4	4;4	4;4	Protein NDRG2	Ndrg2	>sp|Q9QYG0-2|NDRG2_MOUSE Isoform 2 of Protein NDRG2 OS=Mus musculus GN=Ndrg2;>sp|Q9QYG0|NDRG2_MOUSE Protein NDRG2 OS=Mus musculus GN=Ndrg2 PE=1 SV=1	2	4	4	4	2	1	1	0	0	0	1	4	3	2	1	1	0	0	0	1	4	3	2	1	1	0	0	0	1	4	3	20.7	20.7	20.7	39.28	357	357;371	2	1	1
Q9JHU4;F6ZX84	Q9JHU4	6;1	6;1	6;1	Cytoplasmic dynein 1 heavy chain 1	Dync1h1	>sp|Q9JHU4|DYHC1_MOUSE Cytoplasmic dynein 1 heavy chain 1 OS=Mus musculus GN=Dync1h1 PE=1 SV=2	2	6	6	6	6	1	5	4	0	0	4	6	5	6	1	5	4	0	0	4	6	5	6	1	5	4	0	0	4	6	5	2.6	2.6	2.6	532.04	4644	4644;252	6	1	6	5
D3YU45;P62751;D3Z1D6;D3YWP3	D3YU45;P62751;D3Z1D6;D3YWP3	1;1;1;1	1;1;1;1	1;1;1;1	60S ribosomal protein L23a	Gm3940;Rpl23a;Gm10335;Rpl23a-ps3	>tr|D3YU45|D3YU45_MOUSE Protein Gm3940 OS=Mus musculus GN=Gm3940 PE=3 SV=1;>sp|P62751|RL23A_MOUSE 60S ribosomal protein L23a OS=Mus musculus GN=Rpl23a PE=1 SV=1;>tr|D3Z1D6|D3Z1D6_MOUSE Protein Gm10335 OS=Mus musculus GN=Gm10335 PE=3 SV=1;>tr|D3YWP3|D3YWP3_	4	1	1	1	1	1	1	1	0	0	1	0	1	1	1	1	1	0	0	1	0	1	1	1	1	1	0	0	1	0	1	9.1	9.1	9.1	16.225	143	143;156;156;156	1	1	1	1
Q61656;Q8BTS0	Q61656;Q8BTS0	4;4	4;4	3;3	Probable ATP-dependent RNA helicase DDX5	Ddx5	>sp|Q61656|DDX5_MOUSE Probable ATP-dependent RNA helicase DDX5 OS=Mus musculus GN=Ddx5 PE=1 SV=2;>tr|Q8BTS0|Q8BTS0_MOUSE DEAD (Asp-Glu-Ala-Asp) box polypeptide 5 OS=Mus musculus GN=Ddx5 PE=2 SV=1	2	4	4	3	3	0	4	0	0	0	0	3	4	3	0	4	0	0	0	0	3	4	2	0	3	0	0	0	0	2	3	9.1	9.1	7.2	69.289	614	614;615	3		4
P27661;Q64522	P27661;Q64522	6;3	2;2	2;2	Histone H2A.x;Histone H2A type 2-B	H2afx;Hist2h2ab	>sp|P27661|H2AX_MOUSE Histone H2A.x OS=Mus musculus GN=H2afx PE=1 SV=2;>sp|Q64522|H2A2B_MOUSE Histone H2A type 2-B OS=Mus musculus GN=Hist2h2ab PE=1 SV=3	2	6	2	2	2	4	4	3	0	0	3	5	4	0	2	2	1	0	0	1	2	2	0	2	2	1	0	0	1	2	2	53.1	16.8	16.8	15.142	143	143;130		3	3	1
P35564	P35564	4	4	4	Calnexin	Canx	>sp|P35564|CALX_MOUSE Calnexin OS=Mus musculus GN=Canx PE=1 SV=1	1	4	4	4	0	1	3	1	0	0	2	4	3	0	1	3	1	0	0	2	4	3	0	1	3	1	0	0	2	4	3	6.9	6.9	6.9	67.277	591	591		1	3	1
E0CXN5;P13707	E0CXN5;P13707	3;3	3;3	3;3	Glycerol-3-phosphate dehydrogenase [NAD(+)], cytoplasmic	Gpd1	>tr|E0CXN5|E0CXN5_MOUSE Glycerol-3-phosphate dehydrogenase [NAD(+)], cytoplasmic OS=Mus musculus GN=Gpd1 PE=2 SV=1;>sp|P13707|GPDA_MOUSE Glycerol-3-phosphate dehydrogenase [NAD(+)], cytoplasmic OS=Mus musculus GN=Gpd1 PE=1 SV=3	2	3	3	3	2	2	3	0	0	0	0	3	3	2	2	3	0	0	0	0	3	3	2	2	3	0	0	0	0	3	3	10.1	10.1	10.1	35.231	326	326;349	2	2	3
O09173	O09173	4	4	4	Homogentisate 1,2-dioxygenase	Hgd	>sp|O09173|HGD_MOUSE Homogentisate 1,2-dioxygenase OS=Mus musculus GN=Hgd PE=1 SV=2	1	4	4	4	0	0	1	0	0	0	1	3	4	0	0	1	0	0	0	1	3	4	0	0	1	0	0	0	1	3	4	14.2	14.2	14.2	49.959	445	445			1
O35423-2;O35423	O35423-2;O35423	3;3	3;3	3;3	Serine--pyruvate aminotransferase, mitochondrial	Agxt	>sp|O35423-2|SPYA_MOUSE Isoform Peroxisomal of Serine--pyruvate aminotransferase, mitochondrial OS=Mus musculus GN=Agxt;>sp|O35423|SPYA_MOUSE Serine--pyruvate aminotransferase, mitochondrial OS=Mus musculus GN=Agxt PE=1 SV=3	2	3	3	3	2	1	3	0	0	0	2	3	3	2	1	3	0	0	0	2	3	3	2	1	3	0	0	0	2	3	3	11.2	11.2	11.2	43.52	392	392;414	2	1	3
E9Q5B6;F6ZV59;Q60668-4;G5E8G0;Q60668-3;Q60668-2;G3X9W0;Q60668;F6SHF3;Q9Z130;F6VQH5;D3YTQ3;Q9D3U4	E9Q5B6;F6ZV59;Q60668-4;G5E8G0;Q60668-3;Q60668-2;G3X9W0;Q60668	3;3;3;3;3;3;3;3;1;1;1;1;1	3;3;3;3;3;3;3;3;1;1;1;1;1	3;3;3;3;3;3;3;3;1;1;1;1;1	Heterogeneous nuclear ribonucleoprotein D0	Hnrnpd	>tr|E9Q5B6|E9Q5B6_MOUSE Heterogeneous nuclear ribonucleoprotein D0 (Fragment) OS=Mus musculus GN=Hnrnpd PE=2 SV=1;>tr|F6ZV59|F6ZV59_MOUSE Heterogeneous nuclear ribonucleoprotein D0 (Fragment) OS=Mus musculus GN=Hnrnpd PE=4 SV=1;>sp|Q60668-4|HNRPD_MOUSE Iso	13	3	3	3	3	2	3	1	0	1	0	3	3	3	2	3	1	0	1	0	3	3	3	2	3	1	0	1	0	3	3	32.7	32.7	32.7	12.139	107	107;216;287;287;306;336;336;355;150;301;323;420;565	4	2	3	1
P51670	P51670	2	2	2	C-C motif chemokine 9;CCL9(29-101);CCL9(30-101);CCL9(31-101)	Ccl9	>sp|P51670|CCL9_MOUSE C-C motif chemokine 9 OS=Mus musculus GN=Ccl9 PE=1 SV=1	1	2	2	2	0	0	1	2	1	1	0	0	0	0	0	1	2	1	1	0	0	0	0	0	1	2	1	1	0	0	0	23.8	23.8	23.8	13.871	122	122			1	2	1
P62754	P62754	2	2	2	40S ribosomal protein S6	Rps6	>sp|P62754|RS6_MOUSE 40S ribosomal protein S6 OS=Mus musculus GN=Rps6 PE=1 SV=1	1	2	2	2	1	1	2	0	0	0	0	1	1	1	1	2	0	0	0	0	1	1	1	1	2	0	0	0	0	1	1	11.2	11.2	11.2	28.68	249	249	1	1	2
Q9JHI5	Q9JHI5	4	4	4	Isovaleryl-CoA dehydrogenase, mitochondrial	Ivd	>sp|Q9JHI5|IVD_MOUSE Isovaleryl-CoA dehydrogenase, mitochondrial OS=Mus musculus GN=Ivd PE=1 SV=1	1	4	4	4	3	4	3	0	0	0	0	3	4	3	4	3	0	0	0	0	3	4	3	4	3	0	0	0	0	3	4	10.8	10.8	10.8	46.325	424	424	3	5	3
Q7M739;F6ZDS4	Q7M739;F6ZDS4	5;5	5;5	5;5	Nucleoprotein TPR	Tpr	>tr|Q7M739|Q7M739_MOUSE Nuclear pore complex-associated intranuclear coiled-coil protein TPR OS=Mus musculus GN=Tpr PE=2 SV=1;>sp|F6ZDS4|TPR_MOUSE Nucleoprotein TPR OS=Mus musculus GN=Tpr PE=1 SV=1	2	5	5	5	5	1	3	0	0	0	1	2	1	5	1	3	0	0	0	1	2	1	5	1	3	0	0	0	1	2	1	3.4	3.4	3.4	266.92	2357	2357;2431	5	1	3
G3X9T8;Q61147;G3X8Q5;E9PZD8;G3UXG1	G3X9T8;Q61147;G3X8Q5;E9PZD8	6;6;6;6;1	6;6;6;6;1	6;6;6;6;1	Ceruloplasmin	Cp	>tr|G3X9T8|G3X9T8_MOUSE Ceruloplasmin OS=Mus musculus GN=Cp PE=4 SV=1;>sp|Q61147|CERU_MOUSE Ceruloplasmin OS=Mus musculus GN=Cp PE=1 SV=2;>tr|G3X8Q5|G3X8Q5_MOUSE Ceruloplasmin OS=Mus musculus GN=Cp PE=4 SV=1;>tr|E9PZD8|E9PZD8_MOUSE Ceruloplasmin OS=Mus mus	5	6	6	6	5	1	6	1	0	0	1	1	1	5	1	6	1	0	0	1	1	1	5	1	6	1	0	0	1	1	1	8	8	8	121.08	1060	1060;1061;1085;1086;120	5	1	6	1
P50285;Q8C9C1;D3Z0T2;Q3UNX7	P50285;Q8C9C1;D3Z0T2;Q3UNX7	4;3;3;3	4;3;3;3	4;3;3;3	Dimethylaniline monooxygenase [N-oxide-forming] 1	Fmo1	>sp|P50285|FMO1_MOUSE Dimethylaniline monooxygenase [N-oxide-forming] 1 OS=Mus musculus GN=Fmo1 PE=1 SV=1;>tr|Q8C9C1|Q8C9C1_MOUSE Dimethylaniline monooxygenase [N-oxide-forming] 1 OS=Mus musculus GN=Fmo1 PE=2 SV=1;>tr|D3Z0T2|D3Z0T2_MOUSE Dimethylaniline mo	4	4	4	4	2	1	3	0	0	0	0	2	2	2	1	3	0	0	0	0	2	2	2	1	3	0	0	0	0	2	2	8.1	8.1	8.1	59.914	532	532;182;209;303	2	1	3
Q6ZWZ6;P63323	Q6ZWZ6;P63323	3;2	3;2	3;2	40S ribosomal protein S12	Rps12	>tr|Q6ZWZ6|Q6ZWZ6_MOUSE 40S ribosomal protein S12 OS=Mus musculus GN=Rps12 PE=2 SV=1;>sp|P63323|RS12_MOUSE 40S ribosomal protein S12 OS=Mus musculus GN=Rps12 PE=1 SV=2	2	3	3	3	3	1	3	0	0	0	1	3	3	3	1	3	0	0	0	1	3	3	3	1	3	0	0	0	1	3	3	35.6	35.6	35.6	14.515	132	132;132	4	1	4
Q6NXL1	Q6NXL1	3	3	3		Sec24d	>tr|Q6NXL1|Q6NXL1_MOUSE Protein Sec24d OS=Mus musculus GN=Sec24d PE=2 SV=1	1	3	3	3	3	0	3	2	0	1	0	2	2	3	0	3	2	0	1	0	2	2	3	0	3	2	0	1	0	2	2	4.1	4.1	4.1	112.67	1032	1032	3		3	2
Q8C6G3;P00683	Q8C6G3;P00683	2;2	2;2	2;2	Ribonuclease pancreatic	Rnase1	>tr|Q8C6G3|Q8C6G3_MOUSE Ribonuclease pancreatic OS=Mus musculus GN=Rnase1 PE=2 SV=1;>sp|P00683|RNAS1_MOUSE Ribonuclease pancreatic OS=Mus musculus GN=Rnase1 PE=1 SV=2	2	2	2	2	0	0	0	0	0	0	0	2	2	0	0	0	0	0	0	0	2	2	0	0	0	0	0	0	0	2	2	22.1	22.1	22.1	16.772	149	149;149
Q9JI48	Q9JI48	1	1	1	Placenta-specific gene 8 protein	Plac8	>sp|Q9JI48|PLAC8_MOUSE Placenta-specific gene 8 protein OS=Mus musculus GN=Plac8 PE=2 SV=1	1	1	1	1	1	1	1	1	0	1	1	1	1	1	1	1	1	0	1	1	1	1	1	1	1	1	0	1	1	1	1	13.4	13.4	13.4	12.353	112	112	1	1	1	1
Q91V76	Q91V76	3	3	3	Ester hydrolase C11orf54 homolog		>sp|Q91V76|CK054_MOUSE Ester hydrolase C11orf54 homolog OS=Mus musculus PE=2 SV=1	1	3	3	3	2	1	3	0	0	0	0	3	3	2	1	3	0	0	0	0	3	3	2	1	3	0	0	0	0	3	3	12.1	12.1	12.1	34.995	315	315	2	1	4
Q91ZJ5-2;Q91ZJ5	Q91ZJ5-2;Q91ZJ5	4;4	4;4	4;4	UTP--glucose-1-phosphate uridylyltransferase	Ugp2	>sp|Q91ZJ5-2|UGPA_MOUSE Isoform 2 of UTP--glucose-1-phosphate uridylyltransferase OS=Mus musculus GN=Ugp2;>sp|Q91ZJ5|UGPA_MOUSE UTP--glucose-1-phosphate uridylyltransferase OS=Mus musculus GN=Ugp2 PE=2 SV=3	2	4	4	4	3	1	2	0	0	0	2	4	4	3	1	2	0	0	0	2	4	4	3	1	2	0	0	0	2	4	4	15.9	15.9	15.9	55.715	497	497;508	3	1	3
Q9CQR4	Q9CQR4	3	3	3	Acyl-coenzyme A thioesterase 13	Acot13	>sp|Q9CQR4|ACO13_MOUSE Acyl-coenzyme A thioesterase 13 OS=Mus musculus GN=Acot13 PE=1 SV=1	1	3	3	3	1	2	3	0	0	0	0	3	3	1	2	3	0	0	0	0	3	3	1	2	3	0	0	0	0	3	3	25	25	25	15.183	140	140	1	2	3
P62301	P62301	3	3	3	40S ribosomal protein S13	Rps13	>sp|P62301|RS13_MOUSE 40S ribosomal protein S13 OS=Mus musculus GN=Rps13 PE=1 SV=2	1	3	3	3	3	1	2	2	0	0	1	3	3	3	1	2	2	0	0	1	3	3	3	1	2	2	0	0	1	3	3	24.5	24.5	24.5	17.222	151	151	3	1	2	2
Q9DC69	Q9DC69	5	5	5	NADH dehydrogenase [ubiquinone] 1 alpha subcomplex subunit 9, mitochondrial	Ndufa9	>sp|Q9DC69|NDUA9_MOUSE NADH dehydrogenase [ubiquinone] 1 alpha subcomplex subunit 9, mitochondrial OS=Mus musculus GN=Ndufa9 PE=1 SV=2	1	5	5	5	0	2	4	3	0	1	4	5	5	0	2	4	3	0	1	4	5	5	0	2	4	3	0	1	4	5	5	22.5	22.5	22.5	42.525	377	377		2	6	4
Q9CQC9;Q99JZ4;P36536	Q9CQC9;Q99JZ4;P36536	2;1;1	2;1;1	2;1;1	GTP-binding protein SAR1b;GTP-binding protein SAR1a	Sar1b;Sar1a	>sp|Q9CQC9|SAR1B_MOUSE GTP-binding protein SAR1b OS=Mus musculus GN=Sar1b PE=1 SV=1;>tr|Q99JZ4|Q99JZ4_MOUSE GTP-binding protein SAR1a OS=Mus musculus GN=Sar1a PE=2 SV=1;>sp|P36536|SAR1A_MOUSE GTP-binding protein SAR1a OS=Mus musculus GN=Sar1a PE=2 SV=1	3	2	2	2	2	1	1	0	0	0	0	2	2	2	1	1	0	0	0	0	2	2	2	1	1	0	0	0	0	2	2	13.6	13.6	13.6	22.382	198	198;198;198	2	1	1
D3YU60;Q91VS7;E9QJW0;D3YVR3	D3YU60;Q91VS7;E9QJW0;D3YVR3	2;2;2;1	2;2;2;1	2;2;2;1	Microsomal glutathione S-transferase 1	Mgst1	>tr|D3YU60|D3YU60_MOUSE Microsomal glutathione S-transferase 1 OS=Mus musculus GN=Mgst1 PE=2 SV=1;>sp|Q91VS7|MGST1_MOUSE Microsomal glutathione S-transferase 1 OS=Mus musculus GN=Mgst1 PE=1 SV=3;>tr|E9QJW0|E9QJW0_MOUSE Microsomal glutathione S-transferase	4	2	2	2	1	0	2	0	0	0	0	2	2	1	0	2	0	0	0	0	2	2	1	0	2	0	0	0	0	2	2	29.4	29.4	29.4	11.687	102	102;155;229;92	2		2
P62717	P62717	2	2	2	60S ribosomal protein L18a	Rpl18a	>sp|P62717|RL18A_MOUSE 60S ribosomal protein L18a OS=Mus musculus GN=Rpl18a PE=1 SV=1	1	2	2	2	1	1	2	1	0	1	0	1	2	1	1	2	1	0	1	0	1	2	1	1	2	1	0	1	0	1	2	10.2	10.2	10.2	20.732	176	176	1	1	2	1
Q61765;CON__A2A5Y0	Q61765;CON__A2A5Y0	17;17	4;4	1;1	Keratin, type I cuticular Ha1	Krt31	>sp|Q61765|K1H1_MOUSE Keratin, type I cuticular Ha1 OS=Mus musculus GN=Krt31 PE=2 SV=2;>A2A5Y0 TREMBL:A2A5Y0 Tax_Id=10090 Gene_Symbol=Krt31 keratin complex 1, acidic, gene 1	2	17	4	1	6	4	0	16	12	1	10	17	1	0	0	0	3	2	0	2	4	0	0	0	0	0	0	0	0	1	0	50	10.3	2.6	47.117	416	416;416				3	2
Q91W64;Q9D816	Q91W64	3;1	3;1	3;1	Cytochrome P450 2C70	Cyp2c70	>sp|Q91W64|CP270_MOUSE Cytochrome P450 2C70 OS=Mus musculus GN=Cyp2c70 PE=2 SV=2	2	3	3	3	0	2	3	0	0	0	1	3	2	0	2	3	0	0	0	1	3	2	0	2	3	0	0	0	1	3	2	8.2	8.2	8.2	56.019	489	489;490		2	3
P05064;A6ZI44;D3YWI1;D3YV98;D3Z510;P05063;Q9CPQ9;A6ZI47;A6ZI46	P05064;A6ZI44;D3YWI1	5;5;4;2;1;1;1;1;1	5;5;4;2;1;1;1;1;1	5;5;4;2;1;1;1;1;1	Fructose-bisphosphate aldolase A;Fructose-bisphosphate aldolase	Aldoa	>sp|P05064|ALDOA_MOUSE Fructose-bisphosphate aldolase A OS=Mus musculus GN=Aldoa PE=1 SV=2;>tr|A6ZI44|A6ZI44_MOUSE Fructose-bisphosphate aldolase OS=Mus musculus GN=Aldoa PE=2 SV=1;>tr|D3YWI1|D3YWI1_MOUSE Fructose-bisphosphate aldolase (Fragment) OS=Mus mu	9	5	5	5	2	0	3	0	0	0	0	3	5	2	0	3	0	0	0	0	3	5	2	0	3	0	0	0	0	3	5	29.1	29.1	29.1	39.355	364	364;418;237;193;131;363;364;364;419	2		3
Q60675;F8VQ43	Q60675;F8VQ43	6;6	6;6	6;6	Laminin subunit alpha-2	Lama2	>sp|Q60675|LAMA2_MOUSE Laminin subunit alpha-2 OS=Mus musculus GN=Lama2 PE=1 SV=1;>tr|F8VQ43|F8VQ43_MOUSE Laminin subunit alpha-2 OS=Mus musculus GN=Lama2 PE=2 SV=1	2	6	6	6	2	5	3	6	1	4	4	4	2	2	5	3	6	1	4	4	4	2	2	5	3	6	1	4	4	4	2	3.1	3.1	3.1	342.68	3106	3106;3118	2	5	4	7	1
Q9QYR9	Q9QYR9	4	4	3	Acyl-coenzyme A thioesterase 2, mitochondrial	Acot2	>sp|Q9QYR9|ACOT2_MOUSE Acyl-coenzyme A thioesterase 2, mitochondrial OS=Mus musculus GN=Acot2 PE=1 SV=2	1	4	4	3	3	2	4	0	0	0	1	4	4	3	2	4	0	0	0	1	4	4	2	2	3	0	0	0	1	3	3	16.1	16.1	13.2	49.656	453	453	3	2	4
Q9CQN6	Q9CQN6	2	2	2	Transmembrane protein 14C	Tmem14c	>sp|Q9CQN6|TM14C_MOUSE Transmembrane protein 14C OS=Mus musculus GN=Tmem14c PE=1 SV=1	1	2	2	2	0	0	1	0	0	0	0	2	2	0	0	1	0	0	0	0	2	2	0	0	1	0	0	0	0	2	2	24.6	24.6	24.6	11.642	114	114			1
P54728	P54728	2	2	2	UV excision repair protein RAD23 homolog B	Rad23b	>sp|P54728|RD23B_MOUSE UV excision repair protein RAD23 homolog B OS=Mus musculus GN=Rad23b PE=1 SV=2	1	2	2	2	1	1	2	1	1	1	0	2	2	1	1	2	1	1	1	0	2	2	1	1	2	1	1	1	0	2	2	8.4	8.4	8.4	43.512	416	416	1	1	2	1	1
Q9WU79;F6YFQ5	Q9WU79	3;1	3;1	3;1	Proline dehydrogenase 1, mitochondrial	Prodh	>sp|Q9WU79|PROD_MOUSE Proline dehydrogenase 1, mitochondrial OS=Mus musculus GN=Prodh PE=2 SV=2	2	3	3	3	1	1	3	0	1	0	0	1	2	1	1	3	0	1	0	0	1	2	1	1	3	0	1	0	0	1	2	10.2	10.2	10.2	68.035	599	599;63	1	1	3		1
Q6PF96;Q921G7	Q6PF96;Q921G7	5;5	5;5	5;5	Electron transfer flavoprotein-ubiquinone oxidoreductase, mitochondrial	Etfdh	>tr|Q6PF96|Q6PF96_MOUSE Electron transfer flavoprotein-ubiquinone oxidoreductase, mitochondrial OS=Mus musculus GN=Etfdh PE=2 SV=1;>sp|Q921G7|ETFD_MOUSE Electron transfer flavoprotein-ubiquinone oxidoreductase, mitochondrial OS=Mus musculus GN=Etfdh PE=1 S	2	5	5	5	2	0	2	0	0	0	0	5	4	2	0	2	0	0	0	0	5	4	2	0	2	0	0	0	0	5	4	13.5	13.5	13.5	61.16	556	556;616	2		2
P07310	P07310	5	5	5	Creatine kinase M-type	Ckm	>sp|P07310|KCRM_MOUSE Creatine kinase M-type OS=Mus musculus GN=Ckm PE=1 SV=1	1	5	5	5	0	2	1	2	0	0	0	3	5	0	2	1	2	0	0	0	3	5	0	2	1	2	0	0	0	3	5	16	16	16	43.044	381	381		2	1	2
G3UWX8;G3UY71;Q9QXT5-2;Q9QXT5;Q3UTJ7	G3UWX8;G3UY71;Q9QXT5-2;Q9QXT5;Q3UTJ7	1;1;1;1;1	1;1;1;1;1	1;1;1;1;1	Epidermal growth factor-like protein 7	Egfl7	>tr|G3UWX8|G3UWX8_MOUSE Epidermal growth factor-like protein 7 OS=Mus musculus GN=Egfl7 PE=2 SV=1;>tr|G3UY71|G3UY71_MOUSE Epidermal growth factor-like protein 7 OS=Mus musculus GN=Egfl7 PE=2 SV=1;>sp|Q9QXT5-2|EGFL7_MOUSE Isoform 2 of Epidermal growth facto	5	1	1	1	1	0	0	1	1	0	1	1	1	1	0	0	1	1	0	1	1	1	1	0	0	1	1	0	1	1	1	21.2	21.2	21.2	7.4424	66	66;79;262;275;278	1			1	1
P62259;D6REF3;F6WA09	P62259	6;2;2	6;2;2	5;2;2	14-3-3 protein epsilon	Ywhae	>sp|P62259|1433E_MOUSE 14-3-3 protein epsilon OS=Mus musculus GN=Ywhae PE=1 SV=1	3	6	6	5	0	0	1	0	0	0	1	4	6	0	0	1	0	0	0	1	4	6	0	0	1	0	0	0	1	4	5	29.8	29.8	25.9	29.174	255	255;130;154			1
Q7TNG8	Q7TNG8	2	2	2	Probable D-lactate dehydrogenase, mitochondrial	Ldhd	>sp|Q7TNG8|LDHD_MOUSE Probable D-lactate dehydrogenase, mitochondrial OS=Mus musculus GN=Ldhd PE=1 SV=1	1	2	2	2	2	2	2	0	0	0	0	1	2	2	2	2	0	0	0	0	1	2	2	2	2	0	0	0	0	1	2	6.2	6.2	6.2	51.847	484	484	2	2	2
Q9D8N0	Q9D8N0	3	3	3	Elongation factor 1-gamma	Eef1g	>sp|Q9D8N0|EF1G_MOUSE Elongation factor 1-gamma OS=Mus musculus GN=Eef1g PE=1 SV=3	1	3	3	3	3	2	3	0	0	1	0	3	3	3	2	3	0	0	1	0	3	3	3	2	3	0	0	1	0	3	3	12.6	12.6	12.6	50.06	437	437	3	2	3
CON__O43790;CON__Q14533;CON__Q6NT21;CON__P78385;CON__tr|E1B898|E1B898_BOVIN;CON__sp|Q148H4|KRT81_BOVIN;CON__tr|A1A4M3|A1A4M3_BOVIN;CON__tr|F1N566|F1N566_BOVIN;CON__tr|Q1HDH9|Q1HDH9_BOVIN	CON__O43790;CON__Q14533;CON__Q6NT21;CON__P78385;CON__tr|E1B898|E1B898_BOVIN;CON__sp|Q148H4|KRT81_BOVIN;CON__tr|A1A4M3|A1A4M3_BOVIN;CON__tr|F1N566|F1N566_BOVIN	13;11;10;10;9;9;8;7;5	6;5;4;4;3;3;3;2;2	3;2;1;1;0;0;0;0;0			>O43790 SWISS-PROT:O43790 Keratin, type II cuticular Hb6 (Hair keratin, type II Hb6) (ghHb6) - Homo sapiens (Human).;>Q14533 SWISS-PROT:Q14533 Keratin, type II cuticular Hb1 (Hair keratin, type II Hb1) (ghHKb1) (ghHb1) (MLN 137) - Homo sapiens (Human).;>Q6	9	13	6	3	3	10	2	8	2	2	4	7	2	0	5	0	1	0	0	0	0	0	0	2	0	0	0	0	0	0	0	29.6	14.8	10.3	53.5	486	486;505;493;493;486;500;352;357;359		5		1
Q62441;F6ZBY9	Q62441;F6ZBY9	1;1	1;1	1;1	Transducin-like enhancer protein 4	Tle4	>sp|Q62441|TLE4_MOUSE Transducin-like enhancer protein 4 OS=Mus musculus GN=Tle4 PE=1 SV=4;>tr|F6ZBY9|F6ZBY9_MOUSE Transducin-like enhancer protein 4 OS=Mus musculus GN=Tle4 PE=4 SV=1	2	1	1	1	0	0	1	0	1	0	0	0	0	0	0	1	0	1	0	0	0	0	0	0	1	0	1	0	0	0	0	2.3	2.3	2.3	83.786	773	773;773			1		1
D6REG4;Q91Z53;B1AXQ0	D6REG4;Q91Z53;B1AXQ0	2;2;1	2;2;1	2;2;1	Glyoxylate reductase/hydroxypyruvate reductase	Grhpr	>tr|D6REG4|D6REG4_MOUSE Glyoxylate reductase/hydroxypyruvate reductase OS=Mus musculus GN=Grhpr PE=2 SV=1;>sp|Q91Z53|GRHPR_MOUSE Glyoxylate reductase/hydroxypyruvate reductase OS=Mus musculus GN=Grhpr PE=1 SV=1;>tr|B1AXQ0|B1AXQ0_MOUSE Glyoxylate reductase/	3	2	2	2	2	2	2	0	0	0	0	2	2	2	2	2	0	0	0	0	2	2	2	2	2	0	0	0	0	2	2	15.2	15.2	15.2	21.262	197	197;328;222	2	2	2
F6RL36;Q9QZ47-13;Q9QZ47-12;A2A6I8;A2A6I5;A2A6J0;Q9QZ47-11;Q9QZ47-10;A2A6I3;Q9QZ47-9;Q9QZ47-8;A2A6J1;A2A6I0;Q9QZ47-7;Q9QZ47-6;A2A6H6;Q9QZ47-5;Q9QZ47-4;Q9QZ47-3;Q9QZ47-2;Q9QZ47-14;Q9QZ47;J3QP61;A2A6J2	F6RL36;Q9QZ47-13;Q9QZ47-12;A2A6I8;A2A6I5;A2A6J0;Q9QZ47-11;Q9QZ47-10;A2A6I3;Q9QZ47-9;Q9QZ47-8;A2A6J1;A2A6I0;Q9QZ47-7;Q9QZ47-6;A2A6H6;Q9QZ47-5;Q9QZ47-4;Q9QZ47-3;Q9QZ47-2;Q9QZ47-14;Q9QZ47;J3QP61	3;3;3;3;3;3;3;3;3;3;3;3;3;3;3;3;3;3;3;3;3;3;3;1	3;3;3;3;3;3;3;3;3;3;3;3;3;3;3;3;3;3;3;3;3;3;3;1	3;3;3;3;3;3;3;3;3;3;3;3;3;3;3;3;3;3;3;3;3;3;3;1	Troponin T, fast skeletal muscle	Tnnt3	>tr|F6RL36|F6RL36_MOUSE Troponin T, fast skeletal muscle (Fragment) OS=Mus musculus GN=Tnnt3 PE=2 SV=1;>sp|Q9QZ47-13|TNNT3_MOUSE Isoform B4e16 of Troponin T, fast skeletal muscle OS=Mus musculus GN=Tnnt3;>sp|Q9QZ47-12|TNNT3_MOUSE Isoform B4e17 of Troponin	24	3	3	3	1	1	1	3	0	0	2	3	3	1	1	1	3	0	0	2	3	3	1	1	1	3	0	0	2	3	3	23.4	23.4	23.4	25.68	214	214;239;239;239;239;244;248;248;248;250;250;250;250;254;255;255;259;262;263;268;272;272;272;107	1	1	1	3
Q02053	Q02053	4	4	4	Ubiquitin-like modifier-activating enzyme 1	Uba1	>sp|Q02053|UBA1_MOUSE Ubiquitin-like modifier-activating enzyme 1 OS=Mus musculus GN=Uba1 PE=1 SV=1	1	4	4	4	3	0	2	0	0	0	1	4	4	3	0	2	0	0	0	1	4	4	3	0	2	0	0	0	1	4	4	9.2	9.2	9.2	117.81	1058	1058	4		3
CON__P78386;CON__tr|G3X7V4|G3X7V4_BOVIN;CON__Q9NSB4;CON__tr|A3KMY1|A3KMY1_BOVIN;Q99M74	CON__P78386;CON__tr|G3X7V4|G3X7V4_BOVIN	12;6;2;2;2	3;0;0;0;0	2;0;0;0;0			>P78386 SWISS-PROT:P78386 Keratin, type II cuticular Hb5 (Hair keratin, type II Hb5) - Homo sapiens (Human).;>tr|G3X7V4|G3X7V4_BOVIN Uncharacterized protein (Fragment) OS=Bos taurus GN=LOC787600 PE=3 SV=1	5	12	3	2	4	11	2	7	3	2	4	6	2	0	3	0	0	0	0	0	0	0	0	2	0	0	0	0	0	0	0	23.1	9.9	8.3	55.802	507	507;462;513;514;516		3
P61982	P61982	4	3	3	14-3-3 protein gamma;14-3-3 protein gamma, N-terminally processed	Ywhag	>sp|P61982|1433G_MOUSE 14-3-3 protein gamma OS=Mus musculus GN=Ywhag PE=1 SV=2	1	4	3	3	0	1	2	0	0	0	0	2	4	0	1	2	0	0	0	0	2	3	0	1	2	0	0	0	0	2	3	24.7	20.6	20.6	28.302	247	247		2	2
CON__sp|A7YWM2|K1C40_BOVIN	CON__sp|A7YWM2|K1C40_BOVIN	4	1	1			>sp|A7YWM2|K1C40_BOVIN Keratin, type I cytoskeletal 40 OS=Bos taurus GN=KRT40 PE=2 SV=1	1	4	1	1	2	2	0	3	2	2	1	3	2	1	1	0	0	1	1	0	1	1	1	1	0	0	1	1	0	1	1	8.1	2.8	2.8	47.82	431	431	1	1			1
P97449	P97449	8	8	8	Aminopeptidase N	Anpep	>sp|P97449|AMPN_MOUSE Aminopeptidase N OS=Mus musculus GN=Anpep PE=1 SV=4	1	8	8	8	0	0	0	0	0	0	0	7	8	0	0	0	0	0	0	0	7	8	0	0	0	0	0	0	0	7	8	10.1	10.1	10.1	109.65	966	966
Q6P6L5;D3YU50;F6RQD1;F7D574;Q5XKE0	Q6P6L5;D3YU50;F6RQD1	10;10;5;2;1	10;10;5;2;1	10;10;5;2;1		Mybpc1	>tr|Q6P6L5|Q6P6L5_MOUSE Protein Mybpc1 OS=Mus musculus GN=Mybpc1 PE=2 SV=1;>tr|D3YU50|D3YU50_MOUSE Protein Mybpc1 OS=Mus musculus GN=Mybpc1 PE=4 SV=1;>tr|F6RQD1|F6RQD1_MOUSE Protein Mybpc1 (Fragment) OS=Mus musculus GN=Mybpc1 PE=4 SV=1	5	10	10	10	0	0	0	10	0	0	0	0	0	0	0	0	10	0	0	0	0	0	0	0	0	10	0	0	0	0	0	11.1	11.1	11.1	126.2	1124	1124;1127;626;362;1136				10
Q8C5H8-2;Q8C5H8-4;Q8C5H8-3;Q8C5H8	Q8C5H8-2;Q8C5H8-4;Q8C5H8-3;Q8C5H8	3;3;3;3	3;3;3;3	3;3;3;3	NAD kinase domain-containing protein 1, mitochondrial	Nadkd1	>sp|Q8C5H8-2|NAKD2_MOUSE Isoform 2 of NAD kinase 2, mitochondrial OS=Mus musculus GN=Nadk2;>sp|Q8C5H8-4|NAKD2_MOUSE Isoform 4 of NAD kinase 2, mitochondrial OS=Mus musculus GN=Nadk2;>sp|Q8C5H8-3|NAKD2_MOUSE Isoform 3 of NAD kinase 2, mitochondrial OS=Mus m	4	3	3	3	1	2	3	0	0	0	0	2	2	1	2	3	0	0	0	0	2	2	1	2	3	0	0	0	0	2	2	15.1	15.1	15.1	43.308	385	385;402;430;452	1	2	3
Q61878	Q61878	1	1	1	Bone marrow proteoglycan;Eosinophil granule major basic protein	Prg2	>sp|Q61878|PRG2_MOUSE Bone marrow proteoglycan OS=Mus musculus GN=Prg2 PE=1 SV=1	1	1	1	1	1	1	1	0	0	1	0	0	1	1	1	1	0	0	1	0	0	1	1	1	1	0	0	1	0	0	1	5.4	5.4	5.4	24.255	223	223	1	1	1
Q62186;Q9D8L3	Q62186;Q9D8L3	2;2	2;2	2;2	Translocon-associated protein subunit delta	Ssr4	>sp|Q62186|SSRD_MOUSE Translocon-associated protein subunit delta OS=Mus musculus GN=Ssr4 PE=2 SV=1;>tr|Q9D8L3|Q9D8L3_MOUSE Signal sequence receptor, delta OS=Mus musculus GN=Ssr4 PE=2 SV=1	2	2	2	2	1	2	2	0	0	0	1	2	2	1	2	2	0	0	0	1	2	2	1	2	2	0	0	0	1	2	2	18	18	18	18.936	172	172;173	1	2	2
O08692	O08692	3	3	3		Ngp	>tr|O08692|O08692_MOUSE Myeloid bactenecin (F1) OS=Mus musculus GN=Ngp PE=2 SV=1	1	3	3	3	3	3	1	0	0	1	0	0	0	3	3	1	0	0	1	0	0	0	3	3	1	0	0	1	0	0	0	31.7	31.7	31.7	19.331	167	167	3	3	1
Q8CGK3	Q8CGK3	5	5	5	Lon protease homolog, mitochondrial	Lonp1	>sp|Q8CGK3|LONM_MOUSE Lon protease homolog, mitochondrial OS=Mus musculus GN=Lonp1 PE=1 SV=2	1	5	5	5	3	1	4	0	0	0	0	4	4	3	1	4	0	0	0	0	4	4	3	1	4	0	0	0	0	4	4	11	11	11	105.84	949	949	3	1	4
O88668;K4DI63;J3QP41	O88668;K4DI63	3;2;1	3;2;1	3;2;1	Protein CREG1	Creg1	>sp|O88668|CREG1_MOUSE Protein CREG1 OS=Mus musculus GN=Creg1 PE=2 SV=1;>tr|K4DI63|K4DI63_MOUSE Cellular repressor of E1A-stimulated genes 1, isoform CRA_a OS=Mus musculus GN=Creg1 PE=4 SV=1	3	3	3	3	0	2	3	0	0	0	0	2	2	0	2	3	0	0	0	0	2	2	0	2	3	0	0	0	0	2	2	19.1	19.1	19.1	24.452	220	220;94;146		2	3
G3UXX3;Q64105;Q91XH5;G3UZ79;F6SZQ1	G3UXX3;Q64105;Q91XH5;G3UZ79;F6SZQ1	2;2;2;1;1	2;2;2;1;1	2;2;2;1;1	Sepiapterin reductase	Spr;Spr-ps1	>tr|G3UXX3|G3UXX3_MOUSE Sepiapterin reductase OS=Mus musculus GN=Spr PE=2 SV=1;>sp|Q64105|SPRE_MOUSE Sepiapterin reductase OS=Mus musculus GN=Spr PE=1 SV=1;>tr|Q91XH5|Q91XH5_MOUSE Sepiapterin reductase OS=Mus musculus GN=Spr PE=2 SV=1;>tr|G3UZ79|G3UZ79_MOU	5	2	2	2	2	1	2	0	0	1	0	2	2	2	1	2	0	0	1	0	2	2	2	1	2	0	0	1	0	2	2	12.8	12.8	12.8	23.357	219	219;261;262;126;206	2	1	2
Q91YW3	Q91YW3	4	4	4	DnaJ homolog subfamily C member 3	Dnajc3	>sp|Q91YW3|DNJC3_MOUSE DnaJ homolog subfamily C member 3 OS=Mus musculus GN=Dnajc3 PE=1 SV=1	1	4	4	4	2	2	4	0	0	0	0	3	2	2	2	4	0	0	0	0	3	2	2	2	4	0	0	0	0	3	2	13.7	13.7	13.7	57.463	504	504	2	2	4
Q9CQV7-2	Q9CQV7-2	1	1	1			>sp|Q9CQV7-2|TIM14_MOUSE Isoform 2 of Mitochondrial import inner membrane translocase subunit TIM14 OS=Mus musculus GN=Dnajc19	1	1	1	1	1	0	0	1	1	0	0	0	0	1	0	0	1	1	0	0	0	0	1	0	0	1	1	0	0	0	0	14	14	14	16.956	157	157	1			1	1
Q920E5	Q920E5	5	5	5	Farnesyl pyrophosphate synthase	Fdps	>sp|Q920E5|FPPS_MOUSE Farnesyl pyrophosphate synthase OS=Mus musculus GN=Fdps PE=2 SV=1	1	5	5	5	4	2	4	0	0	0	1	3	5	4	2	4	0	0	0	1	3	5	4	2	4	0	0	0	1	3	5	14.2	14.2	14.2	40.581	353	353	4	2	4
Q8QZS1;E0CX19	Q8QZS1;E0CX19	4;3	4;3	4;3	3-hydroxyisobutyryl-CoA hydrolase, mitochondrial	Hibch	>sp|Q8QZS1|HIBCH_MOUSE 3-hydroxyisobutyryl-CoA hydrolase, mitochondrial OS=Mus musculus GN=Hibch PE=1 SV=1;>tr|E0CX19|E0CX19_MOUSE 3-hydroxyisobutyryl-CoA hydrolase, mitochondrial OS=Mus musculus GN=Hibch PE=2 SV=1	2	4	4	4	2	1	2	0	0	0	0	4	3	2	1	2	0	0	0	0	4	3	2	1	2	0	0	0	0	4	3	15.8	15.8	15.8	43.037	385	385;311	2	1	2
P11152	P11152	2	2	2	Lipoprotein lipase	Lpl	>sp|P11152|LIPL_MOUSE Lipoprotein lipase OS=Mus musculus GN=Lpl PE=1 SV=3	1	2	2	2	1	2	2	1	0	1	0	1	1	1	2	2	1	0	1	0	1	1	1	2	2	1	0	1	0	1	1	5.7	5.7	5.7	53.109	474	474	1	2	2	1
Q543K9;P23492;Q9D8C9	Q543K9;P23492;Q9D8C9	4;4;2	4;4;2	4;4;2	Purine nucleoside phosphorylase	Pnp;Pnp2	>tr|Q543K9|Q543K9_MOUSE Purine nucleoside phosphorylase OS=Mus musculus GN=Pnp PE=2 SV=1;>sp|P23492|PNPH_MOUSE Purine nucleoside phosphorylase OS=Mus musculus GN=Pnp PE=1 SV=2;>tr|Q9D8C9|Q9D8C9_MOUSE Purine nucleoside phosphorylase OS=Mus musculus GN=Pnp2	3	4	4	4	1	2	3	0	0	0	0	4	4	1	2	3	0	0	0	0	4	4	1	2	3	0	0	0	0	4	4	22.1	22.1	22.1	32.263	289	289;289;305	1	2	3
P70349;B0R1E3	P70349;B0R1E3	2;1	2;1	2;1	Histidine triad nucleotide-binding protein 1	Hint1	>sp|P70349|HINT1_MOUSE Histidine triad nucleotide-binding protein 1 OS=Mus musculus GN=Hint1 PE=1 SV=3;>tr|B0R1E3|B0R1E3_MOUSE Histidine triad nucleotide-binding protein 1 OS=Mus musculus GN=Hint1 PE=2 SV=1	2	2	2	2	2	1	2	0	0	0	0	2	2	2	1	2	0	0	0	0	2	2	2	1	2	0	0	0	0	2	2	31.7	31.7	31.7	13.777	126	126;119	2	1	2
E9PWX6;E9PWM2;E9Q809;F8WH71;E9Q5Y2;E9PUZ3;E9PXR5;E9Q1I7;E9Q5J3;Q8BGJ9;Q9D883;G3UW94	E9PWX6;E9PWM2;E9Q809;F8WH71;E9Q5Y2;E9PUZ3;E9PXR5;E9Q1I7;E9Q5J3;Q8BGJ9;Q9D883;G3UW94	1;1;1;1;1;1;1;1;1;1;1;1	1;1;1;1;1;1;1;1;1;1;1;1	1;1;1;1;1;1;1;1;1;1;1;1	Splicing factor U2AF 26 kDa subunit;Splicing factor U2AF 35 kDa subunit	U2af1l4;U2af1	>tr|E9PWX6|E9PWX6_MOUSE Splicing factor U2AF 26 kDa subunit OS=Mus musculus GN=U2af1l4 PE=4 SV=1;>tr|E9PWM2|E9PWM2_MOUSE Splicing factor U2AF 26 kDa subunit OS=Mus musculus GN=U2af1l4 PE=2 SV=1;>tr|E9Q809|E9Q809_MOUSE Splicing factor U2AF 26 kDa subunit OS	12	1	1	1	1	1	1	1	0	1	1	1	1	1	1	1	1	0	1	1	1	1	1	1	1	1	0	1	1	1	1	32.4	32.4	32.4	3.9143	37	37;46;102;146;181;187;188;210;216;220;239;239	1	1	2	1
P58044;G3XA48;H3BLF8;H3BLP1;H3BKD7	P58044;G3XA48;H3BLF8	4;4;2;1;1	4;4;2;1;1	4;4;2;1;1	Isopentenyl-diphosphate Delta-isomerase 1	Idi1	>sp|P58044|IDI1_MOUSE Isopentenyl-diphosphate Delta-isomerase 1 OS=Mus musculus GN=Idi1 PE=2 SV=1;>tr|G3XA48|G3XA48_MOUSE Isopentenyl-diphosphate Delta-isomerase 1 OS=Mus musculus GN=Idi1 PE=4 SV=1;>tr|H3BLF8|H3BLF8_MOUSE Isopentenyl-diphosphate Delta-isom	5	4	4	4	1	3	2	0	0	0	0	3	3	1	3	2	0	0	0	0	3	3	1	3	2	0	0	0	0	3	3	28.2	28.2	28.2	26.289	227	227;283;163;146;163	1	3	2
Q9WU78;Q9WU78-3;Q9WU78-2	Q9WU78;Q9WU78-3	6;6;2	6;6;2	6;6;2	Programmed cell death 6-interacting protein	Pdcd6ip	>sp|Q9WU78|PDC6I_MOUSE Programmed cell death 6-interacting protein OS=Mus musculus GN=Pdcd6ip PE=1 SV=3;>sp|Q9WU78-3|PDC6I_MOUSE Isoform 3 of Programmed cell death 6-interacting protein OS=Mus musculus GN=Pdcd6ip	3	6	6	6	5	2	6	2	0	0	0	1	4	5	2	6	2	0	0	0	1	4	5	2	6	2	0	0	0	1	4	9.6	9.6	9.6	96.023	869	869;874;222	5	2	6	2
Q9WTP7	Q9WTP7	3	3	3	GTP:AMP phosphotransferase AK3, mitochondrial	Ak3	>sp|Q9WTP7|KAD3_MOUSE GTP:AMP phosphotransferase AK3, mitochondrial OS=Mus musculus GN=Ak3 PE=1 SV=3	1	3	3	3	3	2	2	0	0	0	0	3	3	3	2	2	0	0	0	0	3	3	3	2	2	0	0	0	0	3	3	24.2	24.2	24.2	25.426	227	227	4	3	3
P50171;P50171-2;G3UX44	P50171;P50171-2;G3UX44	3;3;2	3;3;2	3;3;2	Estradiol 17-beta-dehydrogenase 8	Hsd17b8;H2-Ke6	>sp|P50171|DHB8_MOUSE Estradiol 17-beta-dehydrogenase 8 OS=Mus musculus GN=Hsd17b8 PE=1 SV=2;>sp|P50171-2|DHB8_MOUSE Isoform Long of Estradiol 17-beta-dehydrogenase 8 OS=Mus musculus GN=Hsd17b8;>tr|G3UX44|G3UX44_MOUSE Estradiol 17-beta-dehydrogenase 8 (Fra	3	3	3	3	3	3	3	1	0	1	0	3	3	3	3	3	1	0	1	0	3	3	3	3	3	1	0	1	0	3	3	15.1	15.1	15.1	26.588	259	259;274;234	3	3	3	1
Q9R0P5	Q9R0P5	2	2	2	Destrin	Dstn	>sp|Q9R0P5|DEST_MOUSE Destrin OS=Mus musculus GN=Dstn PE=1 SV=3	1	2	2	2	2	2	2	0	0	0	0	2	2	2	2	2	0	0	0	0	2	2	2	2	2	0	0	0	0	2	2	16.4	16.4	16.4	18.521	165	165	2	2	2
Q9QXC1;Q6YJU1	Q9QXC1;Q6YJU1	4;3	4;3	4;3	Fetuin-B	Fetub	>sp|Q9QXC1|FETUB_MOUSE Fetuin-B OS=Mus musculus GN=Fetub PE=1 SV=1;>tr|Q6YJU1|Q6YJU1_MOUSE Fetuin-B OS=Mus musculus GN=Fetub PE=2 SV=1	2	4	4	4	3	0	3	3	1	2	0	0	0	3	0	3	3	1	2	0	0	0	3	0	3	3	1	2	0	0	0	12.9	12.9	12.9	42.712	388	388;308	3		4	3	1
Q61646	Q61646	3	3	3	Haptoglobin;Haptoglobin alpha chain;Haptoglobin beta chain	Hp	>sp|Q61646|HPT_MOUSE Haptoglobin OS=Mus musculus GN=Hp PE=1 SV=1	1	3	3	3	1	1	3	0	0	0	0	1	1	1	1	3	0	0	0	0	1	1	1	1	3	0	0	0	0	1	1	13.8	13.8	13.8	38.752	347	347	1	1	3
Q91X70;E9Q6D8;Q8BRY4	Q91X70;E9Q6D8;Q8BRY4	2;2;1	2;2;1	2;2;1		C6	>tr|Q91X70|Q91X70_MOUSE Complement component 6 OS=Mus musculus GN=C6 PE=2 SV=1;>tr|E9Q6D8|E9Q6D8_MOUSE Protein C6 OS=Mus musculus GN=C6 PE=2 SV=1;>tr|Q8BRY4|Q8BRY4_MOUSE Protein C6 (Fragment) OS=Mus musculus GN=C6 PE=2 SV=1	3	2	2	2	0	0	2	0	0	0	0	0	0	0	0	2	0	0	0	0	0	0	0	0	2	0	0	0	0	0	0	4.8	4.8	4.8	86.63	769	769;931;261			3
Q8BP43;P58771;E9Q456;Q8BSH3	Q8BP43;P58771;E9Q456;Q8BSH3	7;7;6;6	3;3;2;2	2;2;2;1	Tropomyosin alpha-1 chain	Tpm1	>tr|Q8BP43|Q8BP43_MOUSE Tropomyosin 1, alpha, isoform CRA_c OS=Mus musculus GN=Tpm1 PE=2 SV=1;>sp|P58771|TPM1_MOUSE Tropomyosin alpha-1 chain OS=Mus musculus GN=Tpm1 PE=1 SV=1;>tr|E9Q456|E9Q456_MOUSE Tropomyosin alpha-1 chain OS=Mus musculus GN=Tpm1 PE=2 S	4	7	3	2	4	3	4	4	1	1	1	4	7	0	0	1	1	0	0	0	2	3	0	0	1	1	0	0	0	2	2	33.1	15.1	10.2	32.819	284	284;284;248;284			2	1
P62137;P63087;P63087-2	P62137	3;1;1	3;1;1	2;0;0	Serine/threonine-protein phosphatase PP1-alpha catalytic subunit	Ppp1ca	>sp|P62137|PP1A_MOUSE Serine/threonine-protein phosphatase PP1-alpha catalytic subunit OS=Mus musculus GN=Ppp1ca PE=1 SV=1	3	3	3	2	2	1	3	2	0	0	0	2	2	2	1	3	2	0	0	0	2	2	1	0	2	1	0	0	0	1	1	11.5	11.5	5.8	37.54	330	330;323;337	2	1	3	2
F7CJS8;D3YWH9;Q9CXW7;Q6ZWN5	F7CJS8;D3YWH9;Q9CXW7;Q6ZWN5	2;2;2;2	2;2;2;2	2;2;2;2	40S ribosomal protein S9	Rps9	>tr|F7CJS8|F7CJS8_MOUSE 40S ribosomal protein S9 (Fragment) OS=Mus musculus GN=Rps9 PE=2 SV=1;>tr|D3YWH9|D3YWH9_MOUSE 40S ribosomal protein S9 OS=Mus musculus GN=Rps9 PE=2 SV=1;>tr|Q9CXW7|Q9CXW7_MOUSE 40S ribosomal protein S9 OS=Mus musculus GN=Rps9 PE=2 S	4	2	2	2	1	1	2	1	0	1	1	1	1	1	1	2	1	0	1	1	1	1	1	1	2	1	0	1	1	1	1	7.4	7.4	7.4	16.206	135	135;136;139;194	1	1	2	1
Q8C7G5	Q8C7G5	4	4	4	Apolipoprotein A-V	Apoa5	>sp|Q8C7G5|APOA5_MOUSE Apolipoprotein A-V OS=Mus musculus GN=Apoa5 PE=2 SV=1	1	4	4	4	4	2	2	1	0	1	0	1	1	4	2	2	1	0	1	0	1	1	4	2	2	1	0	1	0	1	1	18.2	18.2	18.2	41.262	368	368	4	2	3	1
P17665;J3QNB4	P17665;J3QNB4	2;1	2;1	2;1	Cytochrome c oxidase subunit 7C, mitochondrial	Cox7c;Gm20091	>sp|P17665|COX7C_MOUSE Cytochrome c oxidase subunit 7C, mitochondrial OS=Mus musculus GN=Cox7c PE=1 SV=1;>tr|J3QNB4|J3QNB4_MOUSE Uncharacterized protein OS=Mus musculus GN=Gm20091 PE=4 SV=1	2	2	2	2	0	2	2	1	0	0	0	1	2	0	2	2	1	0	0	0	1	2	0	2	2	1	0	0	0	1	2	31.7	31.7	31.7	7.3325	63	63;63		2	3	1
P51150	P51150	2	2	2	Ras-related protein Rab-7a	Rab7a	>sp|P51150|RAB7A_MOUSE Ras-related protein Rab-7a OS=Mus musculus GN=Rab7a PE=1 SV=2	1	2	2	2	2	2	2	2	0	0	0	2	2	2	2	2	2	0	0	0	2	2	2	2	2	2	0	0	0	2	2	11.6	11.6	11.6	23.489	207	207	3	2	3	3
E9QAH1;E9PVZ8	E9QAH1;E9PVZ8	3;3	3;3	3;3		Golgb1	>tr|E9QAH1|E9QAH1_MOUSE Protein Golgb1 OS=Mus musculus GN=Golgb1 PE=2 SV=1;>tr|E9PVZ8|E9PVZ8_MOUSE Protein Golgb1 OS=Mus musculus GN=Golgb1 PE=2 SV=1	2	3	3	3	2	2	3	0	0	0	2	3	1	2	2	3	0	0	0	2	3	1	2	2	3	0	0	0	2	3	1	1.9	1.9	1.9	365.29	3197	3197;3238	2	2	3
P67984	P67984	3	3	3	60S ribosomal protein L22	Rpl22	>sp|P67984|RL22_MOUSE 60S ribosomal protein L22 OS=Mus musculus GN=Rpl22 PE=2 SV=2	1	3	3	3	1	2	2	0	0	0	0	2	3	1	2	2	0	0	0	0	2	3	1	2	2	0	0	0	0	2	3	30.5	30.5	30.5	14.759	128	128	1	2	2
A6H6E2	A6H6E2	2	2	2	Multimerin-2	Mmrn2	>sp|A6H6E2|MMRN2_MOUSE Multimerin-2 OS=Mus musculus GN=Mmrn2 PE=2 SV=1	1	2	2	2	2	1	1	2	0	0	1	2	1	2	1	1	2	0	0	1	2	1	2	1	1	2	0	0	1	2	1	3.4	3.4	3.4	105.21	943	943	3	1	1	2
Q91ZX7;Q3U5J2	Q91ZX7	5;1	5;1	5;1	Prolow-density lipoprotein receptor-related protein 1;Low-density lipoprotein receptor-related protein 1 85 kDa subunit;Low-density lipoprotein receptor-related protein 1 515 kDa subunit;Low-density lipoprotein receptor-related protein 1 intracellular domain	Lrp1	>sp|Q91ZX7|LRP1_MOUSE Prolow-density lipoprotein receptor-related protein 1 OS=Mus musculus GN=Lrp1 PE=1 SV=1	2	5	5	5	2	1	3	1	0	0	2	5	4	2	1	3	1	0	0	2	5	4	2	1	3	1	0	0	2	5	4	1.7	1.7	1.7	504.74	4545	4545;743	2	1	3	1
D3YYM6;Q91V55;P97461	D3YYM6;Q91V55;P97461	3;3;2	3;3;2	3;3;2	40S ribosomal protein S5;40S ribosomal protein S5, N-terminally processed	Rps5	>tr|D3YYM6|D3YYM6_MOUSE 40S ribosomal protein S5 (Fragment) OS=Mus musculus GN=Rps5 PE=3 SV=1;>tr|Q91V55|Q91V55_MOUSE 40S ribosomal protein S5 OS=Mus musculus GN=Rps5 PE=2 SV=1;>sp|P97461|RS5_MOUSE 40S ribosomal protein S5 OS=Mus musculus GN=Rps5 PE=2 SV=3	3	3	3	3	1	2	2	1	0	0	1	3	3	1	2	2	1	0	0	1	3	3	1	2	2	1	0	0	1	3	3	28.6	28.6	28.6	20.413	182	182;204;204	2	3	3	1
P61458	P61458	4	4	4	Pterin-4-alpha-carbinolamine dehydratase	Pcbd1	>sp|P61458|PHS_MOUSE Pterin-4-alpha-carbinolamine dehydratase OS=Mus musculus GN=Pcbd1 PE=1 SV=2	1	4	4	4	0	0	0	0	0	0	0	3	4	0	0	0	0	0	0	0	3	4	0	0	0	0	0	0	0	3	4	46.2	46.2	46.2	11.985	104	104
P07309	P07309	4	4	4	Transthyretin	Ttr	>sp|P07309|TTHY_MOUSE Transthyretin OS=Mus musculus GN=Ttr PE=1 SV=1	1	4	4	4	2	1	2	0	0	0	0	3	4	2	1	2	0	0	0	0	3	4	2	1	2	0	0	0	0	3	4	51	51	51	15.776	147	147	2	1	2
A8Y5N9;A2AIT6;Q8BWP5;A8Y5P0	A8Y5N9;A2AIT6;Q8BWP5	3;3;3;1	3;3;3;1	3;3;3;1	Alpha-tocopherol transfer protein	Ttpa	>tr|A8Y5N9|A8Y5N9_MOUSE Alpha-tocopherol transfer protein OS=Mus musculus GN=Ttpa PE=4 SV=1;>tr|A2AIT6|A2AIT6_MOUSE Alpha-tocopherol transfer protein OS=Mus musculus GN=Ttpa PE=2 SV=2;>sp|Q8BWP5|TTPA_MOUSE Alpha-tocopherol transfer protein OS=Mus musculus	4	3	3	3	2	1	2	0	0	0	0	3	2	2	1	2	0	0	0	0	3	2	2	1	2	0	0	0	0	3	2	21.1	21.1	21.1	24.16	209	209;262;278;91	2	1	2
P19639	P19639	6	2	2	Glutathione S-transferase Mu 3	Gstm3	>sp|P19639|GSTM4_MOUSE Glutathione S-transferase Mu 3 OS=Mus musculus GN=Gstm3 PE=1 SV=2	1	6	2	2	2	4	5	5	1	1	1	5	5	1	1	2	2	1	0	0	2	2	1	1	2	2	1	0	0	2	2	37.6	14.7	14.7	25.701	218	218	1	1	2	2	1
O89017	O89017	2	2	2	Legumain	Lgmn	>sp|O89017|LGMN_MOUSE Legumain OS=Mus musculus GN=Lgmn PE=1 SV=1	1	2	2	2	1	1	2	1	0	0	1	1	1	1	1	2	1	0	0	1	1	1	1	1	2	1	0	0	1	1	1	9.2	9.2	9.2	49.372	435	435	1	1	2	1
E9Q6B8;D3Z598;Q8K4G1-2;E9QPS5;Q8K4G1-3;Q8K4G1	E9Q6B8;D3Z598;Q8K4G1-2;E9QPS5;Q8K4G1-3;Q8K4G1	2;2;2;2;2;2	2;2;2;2;2;2	2;2;2;2;2;2	Latent-transforming growth factor beta-binding protein 4	Ltbp4	>tr|E9Q6B8|E9Q6B8_MOUSE Latent-transforming growth factor beta-binding protein 4 OS=Mus musculus GN=Ltbp4 PE=2 SV=1;>tr|D3Z598|D3Z598_MOUSE Latent-transforming growth factor beta-binding protein 4 OS=Mus musculus GN=Ltbp4 PE=2 SV=1;>sp|Q8K4G1-2|LTBP4_MOUSE	6	2	2	2	1	0	1	2	0	0	2	2	1	1	0	1	2	0	0	2	2	1	1	0	1	2	0	0	2	2	1	4	4	4	121.96	1147	1147;1558;1600;1665;1666;1666	1		1	2
P19536;Q9D881	P19536;Q9D881	2;2	2;2	2;2	Cytochrome c oxidase subunit 5B, mitochondrial	Cox5b	>sp|P19536|COX5B_MOUSE Cytochrome c oxidase subunit 5B, mitochondrial OS=Mus musculus GN=Cox5b PE=1 SV=1;>tr|Q9D881|Q9D881_MOUSE Cytochrome c oxidase subunit 5B, mitochondrial OS=Mus musculus GN=Cox5b PE=2 SV=1	2	2	2	2	0	2	1	1	0	0	0	2	2	0	2	1	1	0	0	0	2	2	0	2	1	1	0	0	0	2	2	22.7	22.7	22.7	13.813	128	128;129		2	1	1
Q8K482	Q8K482	3	3	3	EMILIN-2	Emilin2	>sp|Q8K482|EMIL2_MOUSE EMILIN-2 OS=Mus musculus GN=Emilin2 PE=1 SV=1	1	3	3	3	2	0	3	3	2	2	0	0	0	2	0	3	3	2	2	0	0	0	2	0	3	3	2	2	0	0	0	4.6	4.6	4.6	117.31	1074	1074	2		3	3	2
Q792Z0;Q792Y8;Q792Y9;Q9Z1R9	Q792Z0;Q792Y8	3;2;1;1	3;2;1;1	2;1;0;0		Prss3;Gm10334	>tr|Q792Z0|Q792Z0_MOUSE Protein Prss3 OS=Mus musculus GN=Prss3 PE=3 SV=1;>tr|Q792Y8|Q792Y8_MOUSE MCG15081 OS=Mus musculus GN=Gm10334 PE=3 SV=1	4	3	3	2	0	0	0	0	0	0	0	1	2	0	0	0	0	0	0	0	1	2	0	0	0	0	0	0	0	1	2	18.3	18.3	12.2	26.183	246	246;246;245;246
Q9CXS4;Q9CXS4-2;F6SS03	Q9CXS4;Q9CXS4-2;F6SS03	2;1;1	2;1;1	2;1;1	Centromere protein V	Cenpv	>sp|Q9CXS4|CENPV_MOUSE Centromere protein V OS=Mus musculus GN=Cenpv PE=2 SV=2;>sp|Q9CXS4-2|CENPV_MOUSE Isoform 2 of Centromere protein V OS=Mus musculus GN=Cenpv;>tr|F6SS03|F6SS03_MOUSE Centromere protein V (Fragment) OS=Mus musculus GN=Cenpv PE=4 SV=1	3	2	2	2	2	2	2	0	0	0	1	1	2	2	2	2	0	0	0	1	1	2	2	2	2	0	0	0	1	1	2	10.7	10.7	10.7	27.541	252	252;90;96	2	2	2
P97501	P97501	4	4	4	Dimethylaniline monooxygenase [N-oxide-forming] 3	Fmo3	>sp|P97501|FMO3_MOUSE Dimethylaniline monooxygenase [N-oxide-forming] 3 OS=Mus musculus GN=Fmo3 PE=1 SV=1	1	4	4	4	4	0	0	0	0	0	0	4	4	4	0	0	0	0	0	0	4	4	4	0	0	0	0	0	0	4	4	11	11	11	60.515	534	534	4
O35386	O35386	3	3	3	Phytanoyl-CoA dioxygenase, peroxisomal	Phyh	>sp|O35386|PAHX_MOUSE Phytanoyl-CoA dioxygenase, peroxisomal OS=Mus musculus GN=Phyh PE=1 SV=1	1	3	3	3	1	2	3	0	0	0	0	1	2	1	2	3	0	0	0	0	1	2	1	2	3	0	0	0	0	1	2	9.5	9.5	9.5	38.607	338	338	1	2	4
P97333	P97333	3	3	3	Neuropilin-1	Nrp1	>sp|P97333|NRP1_MOUSE Neuropilin-1 OS=Mus musculus GN=Nrp1 PE=1 SV=2	1	3	3	3	1	2	3	0	0	0	0	0	0	1	2	3	0	0	0	0	0	0	1	2	3	0	0	0	0	0	0	6.2	6.2	6.2	103	923	923	1	2	3
D3YWR7;Q8BVI4;D3Z099;D3Z1A1	D3YWR7;Q8BVI4;D3Z099;D3Z1A1	3;3;2;2	3;3;2;2	3;3;2;2	Dihydropteridine reductase	Qdpr	>tr|D3YWR7|D3YWR7_MOUSE Dihydropteridine reductase OS=Mus musculus GN=Qdpr PE=4 SV=1;>sp|Q8BVI4|DHPR_MOUSE Dihydropteridine reductase OS=Mus musculus GN=Qdpr PE=1 SV=2;>tr|D3Z099|D3Z099_MOUSE Dihydropteridine reductase (Fragment) OS=Mus musculus GN=Qdpr PE	4	3	3	3	0	0	0	0	0	0	0	3	3	0	0	0	0	0	0	0	3	3	0	0	0	0	0	0	0	3	3	27.5	27.5	27.5	20.008	189	189;241;137;159
CON__Q8IUT8;CON__O76011	CON__Q8IUT8;CON__O76011	14;13	3;2	3;2			>Q8IUT8 TREMBL:Q8IUT8 Type I hair keratin 4 - Homo sapiens (Human).;>O76011 SWISS-PROT:O76011 Keratin, type I cuticular HA4 (Hair keratin, type I HA4)	2	14	3	3	2	10	0	8	4	0	3	5	0	0	3	0	0	0	0	0	0	0	0	3	0	0	0	0	0	0	0	39.2	11	11	49.411	436	436;394		3
Q61694;Q61767;E9Q007	Q61694;Q61767	4;3;1	4;3;1	4;3;1	3 beta-hydroxysteroid dehydrogenase type 5;3 beta-hydroxysteroid dehydrogenase type 4	Hsd3b5;Hsd3b4	>sp|Q61694|3BHS5_MOUSE 3 beta-hydroxysteroid dehydrogenase type 5 OS=Mus musculus GN=Hsd3b5 PE=1 SV=4;>sp|Q61767|3BHS4_MOUSE 3 beta-hydroxysteroid dehydrogenase type 4 OS=Mus musculus GN=Hsd3b4 PE=2 SV=3	3	4	4	4	0	0	4	0	0	0	1	0	0	0	0	4	0	0	0	1	0	0	0	0	4	0	0	0	1	0	0	13.7	13.7	13.7	41.892	373	373;373;373			4
Q6PB66	Q6PB66	4	4	4	Leucine-rich PPR motif-containing protein, mitochondrial	Lrpprc	>sp|Q6PB66|LPPRC_MOUSE Leucine-rich PPR motif-containing protein, mitochondrial OS=Mus musculus GN=Lrpprc PE=1 SV=2	1	4	4	4	1	1	3	0	0	0	1	4	4	1	1	3	0	0	0	1	4	4	1	1	3	0	0	0	1	4	4	5	5	5	156.61	1392	1392	1	1	3
A2AAJ9-2;E9QQ96;H7BX05;A2AAJ9;J9JIB2;E9PU99;F6TJX7	A2AAJ9-2;E9QQ96;H7BX05;A2AAJ9	5;5;5;5;2;2;1	5;5;5;5;2;2;1	5;5;5;5;2;2;1	Obscurin	Obscn	>sp|A2AAJ9-2|OBSCN_MOUSE Isoform 2 of Obscurin OS=Mus musculus GN=Obscn;>tr|E9QQ96|E9QQ96_MOUSE Obscurin OS=Mus musculus GN=Obscn PE=2 SV=2;>tr|H7BX05|H7BX05_MOUSE Obscurin OS=Mus musculus GN=Obscn PE=2 SV=2;>sp|A2AAJ9|OBSCN_MOUSE Obscurin OS=Mus musculus	7	5	5	5	0	0	0	5	0	0	0	0	0	0	0	0	5	0	0	0	0	0	0	0	0	5	0	0	0	0	0	2.2	2.2	2.2	779.85	7167	7167;7496;8032;8891;855;4167;2553				5
B9EHJ3;P39447	B9EHJ3;P39447	5;5	5;5	5;5	Tight junction protein ZO-1	Tjp1	>tr|B9EHJ3|B9EHJ3_MOUSE Tight junction protein ZO-1 OS=Mus musculus GN=Tjp1 PE=2 SV=1;>sp|P39447|ZO1_MOUSE Tight junction protein ZO-1 OS=Mus musculus GN=Tjp1 PE=1 SV=2	2	5	5	5	2	1	4	0	0	0	1	2	1	2	1	4	0	0	0	1	2	1	2	1	4	0	0	0	1	2	1	6.1	6.1	6.1	188.85	1685	1685;1745	2	1	5
P09542	P09542	5	4	4	Myosin light chain 3	Myl3	>sp|P09542|MYL3_MOUSE Myosin light chain 3 OS=Mus musculus GN=Myl3 PE=1 SV=4	1	5	4	4	0	0	0	1	0	0	0	3	5	0	0	0	1	0	0	0	3	4	0	0	0	1	0	0	0	3	4	29.4	23.5	23.5	22.421	204	204				1
Q91WP6;G3X8T9	Q91WP6;G3X8T9	7;7	5;5	5;5	Serine protease inhibitor A3N	Serpina3n	>sp|Q91WP6|SPA3N_MOUSE Serine protease inhibitor A3N OS=Mus musculus GN=Serpina3n PE=1 SV=1;>tr|G3X8T9|G3X8T9_MOUSE Serine (Or cysteine) peptidase inhibitor, clade A, member 3N, isoform CRA_a OS=Mus musculus GN=Serpina3n PE=3 SV=1	2	7	5	5	2	6	7	0	0	0	0	1	1	1	4	5	0	0	0	0	1	1	1	4	5	0	0	0	0	1	1	24.2	17.7	17.7	46.717	418	418;418	1	4	5
Q8K310	Q8K310	3	3	3	Matrin-3	Matr3	>sp|Q8K310|MATR3_MOUSE Matrin-3 OS=Mus musculus GN=Matr3 PE=1 SV=1	1	3	3	3	3	0	3	0	0	0	0	3	0	3	0	3	0	0	0	0	3	0	3	0	3	0	0	0	0	3	0	9.3	9.3	9.3	94.629	846	846	3		3
Q9JJI8	Q9JJI8	1	1	1	60S ribosomal protein L38	Rpl38	>sp|Q9JJI8|RL38_MOUSE 60S ribosomal protein L38 OS=Mus musculus GN=Rpl38 PE=2 SV=3	1	1	1	1	1	1	1	1	0	1	1	1	1	1	1	1	1	0	1	1	1	1	1	1	1	1	0	1	1	1	1	14.3	14.3	14.3	8.2038	70	70	1	1	1	1
Q64521;A2AQR0	Q64521;A2AQR0	7;7	7;7	7;7	Glycerol-3-phosphate dehydrogenase, mitochondrial	Gpd2	>sp|Q64521|GPDM_MOUSE Glycerol-3-phosphate dehydrogenase, mitochondrial OS=Mus musculus GN=Gpd2 PE=1 SV=2;>tr|A2AQR0|A2AQR0_MOUSE Glycerol-3-phosphate dehydrogenase, mitochondrial OS=Mus musculus GN=Gpd2 PE=2 SV=1	2	7	7	7	1	1	2	0	0	0	0	7	6	1	1	2	0	0	0	0	7	6	1	1	2	0	0	0	0	7	6	14.3	14.3	14.3	80.953	727	727;745	1	1	2
P16332	P16332	4	4	4	Methylmalonyl-CoA mutase, mitochondrial	Mut	>sp|P16332|MUTA_MOUSE Methylmalonyl-CoA mutase, mitochondrial OS=Mus musculus GN=Mut PE=2 SV=2	1	4	4	4	3	2	2	1	0	0	0	4	3	3	2	2	1	0	0	0	4	3	3	2	2	1	0	0	0	4	3	8.2	8.2	8.2	82.843	748	748	3	2	2	1
F6UFG6;D3YYE1;D3Z7M9;O35381;Q64G17	F6UFG6;D3YYE1;D3Z7M9;O35381	3;3;3;3;1	3;3;3;3;1	3;3;3;3;1	Acidic leucine-rich nuclear phosphoprotein 32 family member A	Anp32a	>tr|F6UFG6|F6UFG6_MOUSE Acidic leucine-rich nuclear phosphoprotein 32 family member A (Fragment) OS=Mus musculus GN=Anp32a PE=4 SV=1;>tr|D3YYE1|D3YYE1_MOUSE Acidic leucine-rich nuclear phosphoprotein 32 family member A (Fragment) OS=Mus musculus GN=Anp32a	5	3	3	3	2	1	2	0	0	0	1	1	2	2	1	2	0	0	0	1	1	2	2	1	2	0	0	0	1	1	2	27.5	27.5	27.5	15.306	138	138;198;233;247;123	2	1	2
Q8CIE6;F8WHL2	Q8CIE6;F8WHL2	3;3	3;3	3;3	Coatomer subunit alpha;Xenin;Proxenin	Copa	>sp|Q8CIE6|COPA_MOUSE Coatomer subunit alpha OS=Mus musculus GN=Copa PE=1 SV=2;>tr|F8WHL2|F8WHL2_MOUSE Coatomer subunit alpha OS=Mus musculus GN=Copa PE=2 SV=1	2	3	3	3	3	1	3	1	0	0	2	3	3	3	1	3	1	0	0	2	3	3	3	1	3	1	0	0	2	3	3	3.2	3.2	3.2	138.43	1224	1224;1233	3	1	3	1
P56593	P56593	6	5	3	Cytochrome P450 2A12	Cyp2a12	>sp|P56593|CP2AC_MOUSE Cytochrome P450 2A12 OS=Mus musculus GN=Cyp2a12 PE=1 SV=2	1	6	5	3	1	1	2	0	0	0	2	6	5	0	1	2	0	0	0	2	5	4	0	1	1	0	0	0	2	3	2	17.5	15.9	10.6	56.179	492	492		1	2
Q9CQQ7	Q9CQQ7	5	5	5	ATP synthase subunit b, mitochondrial	Atp5f1	>sp|Q9CQQ7|AT5F1_MOUSE ATP synthase subunit b, mitochondrial OS=Mus musculus GN=Atp5f1 PE=1 SV=1	1	5	5	5	2	1	3	1	0	0	0	5	2	2	1	3	1	0	0	0	5	2	2	1	3	1	0	0	0	5	2	29.3	29.3	29.3	28.948	256	256	2	1	3	1
Q8K262	Q8K262	1	1	1	Placenta-specific protein 9	Plac9	>sp|Q8K262|PLAC9_MOUSE Placenta-specific protein 9 OS=Mus musculus GN=Plac9 PE=2 SV=1	1	1	1	1	1	1	1	1	1	0	0	1	1	1	1	1	1	1	0	0	1	1	1	1	1	1	1	0	0	1	1	10.2	10.2	10.2	11.275	108	108	2	2	1	2	2
P07744;CON__P07744	P07744;CON__P07744	6;6	2;2	2;2	Keratin, type II cytoskeletal 4	Krt4	>sp|P07744|K2C4_MOUSE Keratin, type II cytoskeletal 4 OS=Mus musculus GN=Krt4 PE=1 SV=2;>P07744 SWISS-PROT:P07744 Tax_Id=10090 Gene_Symbol=Krt4 Keratin, type II cytoskeletal 4	2	6	2	2	4	3	4	4	3	4	5	6	6	0	0	0	0	0	0	2	2	2	0	0	0	0	0	0	2	2	2	10.5	5.1	5.1	56.283	525	525;525
Q61555	Q61555	5	3	3	Fibrillin-2	Fbn2	>sp|Q61555|FBN2_MOUSE Fibrillin-2 OS=Mus musculus GN=Fbn2 PE=1 SV=2	1	5	3	3	0	0	0	5	1	2	3	3	4	0	0	0	3	1	1	2	2	3	0	0	0	3	1	1	2	2	3	2.1	1.4	1.4	313.82	2907	2907				3	1
O08573-2;B1AQR8;O08573;G3X9T7	O08573-2;B1AQR8;O08573;G3X9T7	2;2;2;2	2;2;2;2	2;2;2;2	Galectin-9	Lgals9	>sp|O08573-2|LEG9_MOUSE Isoform Short of Galectin-9 OS=Mus musculus GN=Lgals9;>tr|B1AQR8|B1AQR8_MOUSE Galectin-9 OS=Mus musculus GN=Lgals9 PE=2 SV=1;>sp|O08573|LEG9_MOUSE Galectin-9 OS=Mus musculus GN=Lgals9 PE=1 SV=1;>tr|G3X9T7|G3X9T7_MOUSE Galectin-9 OS=	4	2	2	2	2	0	1	1	0	1	0	2	2	2	0	1	1	0	1	0	2	2	2	0	1	1	0	1	0	2	2	6.8	6.8	6.8	36.543	322	322;352;353;353	2		2	1
P61294;P35279-2;P35279;D3YV69;Q8BHD0	P61294;P35279-2;P35279;D3YV69;Q8BHD0	2;2;2;1;1	2;2;2;1;1	2;2;2;1;1	Ras-related protein Rab-6B;Ras-related protein Rab-6A;Ras-related protein Rab-39A	Rab6b;Rab6a;Rab39a	>sp|P61294|RAB6B_MOUSE Ras-related protein Rab-6B OS=Mus musculus GN=Rab6b PE=1 SV=1;>sp|P35279-2|RAB6A_MOUSE Isoform 2 of Ras-related protein Rab-6A OS=Mus musculus GN=Rab6a;>sp|P35279|RAB6A_MOUSE Ras-related protein Rab-6A OS=Mus musculus GN=Rab6a PE=1 S	5	2	2	2	2	0	2	0	0	0	0	2	2	2	0	2	0	0	0	0	2	2	2	0	2	0	0	0	0	2	2	10.6	10.6	10.6	23.461	208	208;208;208;175;217	2		2
O55143-2;J3KMM5;O55143	O55143-2;J3KMM5;O55143	13;13;13	4;4;4	4;4;4	Sarcoplasmic/endoplasmic reticulum calcium ATPase 2	Atp2a2	>sp|O55143-2|AT2A2_MOUSE Isoform SERCA2A of Sarcoplasmic/endoplasmic reticulum calcium ATPase 2 OS=Mus musculus GN=Atp2a2;>tr|J3KMM5|J3KMM5_MOUSE Sarcoplasmic/endoplasmic reticulum calcium ATPase 2 OS=Mus musculus GN=Atp2a2 PE=3 SV=1;>sp|O55143|AT2A2_MOUSE	3	13	4	4	2	0	6	13	1	0	1	3	0	0	0	2	4	0	0	0	1	0	0	0	2	4	0	0	0	1	0	16	5.6	5.6	109.75	998	998;998;1044			2	4
P80316;E0CZA1	P80316	4;1	4;1	4;1	T-complex protein 1 subunit epsilon	Cct5	>sp|P80316|TCPE_MOUSE T-complex protein 1 subunit epsilon OS=Mus musculus GN=Cct5 PE=1 SV=1	2	4	4	4	3	3	4	2	0	0	0	3	3	3	3	4	2	0	0	0	3	3	3	3	4	2	0	0	0	3	3	12.6	12.6	12.6	59.623	541	541;199	3	3	4	2
G3UXT7;F6QCI0;Q8CFQ9;P56959;Q8BQ46	G3UXT7;F6QCI0;Q8CFQ9;P56959;Q8BQ46	1;1;1;1;1	1;1;1;1;1	1;1;1;1;1	RNA-binding protein FUS	Fus;Taf15	>tr|G3UXT7|G3UXT7_MOUSE RNA-binding protein FUS (Fragment) OS=Mus musculus GN=Fus PE=4 SV=1;>tr|F6QCI0|F6QCI0_MOUSE Protein Taf15 (Fragment) OS=Mus musculus GN=Taf15 PE=4 SV=1;>tr|Q8CFQ9|Q8CFQ9_MOUSE Fusion, derived from t(1216) malignant liposarcoma (Huma	5	1	1	1	1	0	0	1	1	0	1	1	1	1	0	0	1	1	0	1	1	1	1	0	0	1	1	0	1	1	1	6.9	6.9	6.9	13.897	130	130;324;517;518;557	1			1	1
F7CR37;Q6PDM1-3;Q6PDM1-2;Q6PDM1	F7CR37;Q6PDM1-3;Q6PDM1-2;Q6PDM1	1;1;1;1	1;1;1;1	1;1;1;1	Male-specific lethal 1 homolog	Msl1	>tr|F7CR37|F7CR37_MOUSE Male-specific lethal 1 homolog (Fragment) OS=Mus musculus GN=Msl1 PE=4 SV=1;>sp|Q6PDM1-3|MSL1_MOUSE Isoform 3 of Male-specific lethal 1 homolog OS=Mus musculus GN=Msl1;>sp|Q6PDM1-2|MSL1_MOUSE Isoform 2 of Male-specific lethal 1 homo	4	1	1	1	1	1	1	0	0	0	0	0	0	1	1	1	0	0	0	0	0	0	1	1	1	0	0	0	0	0	0	12.2	12.2	12.2	16.527	147	147;370;600;616	1	2	1
Q9DCX8	Q9DCX8	4	4	4	Iodotyrosine dehalogenase 1	Iyd	>sp|Q9DCX8|IYD1_MOUSE Iodotyrosine dehalogenase 1 OS=Mus musculus GN=Iyd PE=1 SV=1	1	4	4	4	0	0	2	0	0	0	0	4	3	0	0	2	0	0	0	0	4	3	0	0	2	0	0	0	0	4	3	21.4	21.4	21.4	32.814	285	285			2
Q8VC97	Q8VC97	2	2	2	Beta-ureidopropionase	Upb1	>sp|Q8VC97|BUP1_MOUSE Beta-ureidopropionase OS=Mus musculus GN=Upb1 PE=2 SV=1	1	2	2	2	1	0	2	0	0	0	0	1	2	1	0	2	0	0	0	0	1	2	1	0	2	0	0	0	0	1	2	13	13	13	43.937	393	393	1		2
Q9R0Q7;D3Z7C6	Q9R0Q7;D3Z7C6	3;2	3;2	3;2	Prostaglandin E synthase 3	Ptges3	>sp|Q9R0Q7|TEBP_MOUSE Prostaglandin E synthase 3 OS=Mus musculus GN=Ptges3 PE=1 SV=1;>tr|D3Z7C6|D3Z7C6_MOUSE Prostaglandin E synthase 3 OS=Mus musculus GN=Ptges3 PE=2 SV=1	2	3	3	3	1	1	2	0	0	0	0	3	3	1	1	2	0	0	0	0	3	3	1	1	2	0	0	0	0	3	3	27.5	27.5	27.5	18.721	160	160;130	1	1	2
Q7JCZ0;P03930	Q7JCZ0;P03930	1;1	1;1	1;1	ATP synthase protein 8	mt-Atp8;Mtatp8	>tr|Q7JCZ0|Q7JCZ0_MOUSE ATP synthase protein 8 OS=Mus musculus GN=mt-Atp8 PE=3 SV=1;>sp|P03930|ATP8_MOUSE ATP synthase protein 8 OS=Mus musculus GN=Mtatp8 PE=1 SV=1	2	1	1	1	0	0	1	1	0	0	0	1	1	0	0	1	1	0	0	0	1	1	0	0	1	1	0	0	0	1	1	14.9	14.9	14.9	7.7662	67	67;67			1	1
B1AX78;Q2TPA8;B1AX77	B1AX78;Q2TPA8;B1AX77	2;2;1	2;2;1	2;2;1	Hydroxysteroid dehydrogenase-like protein 2	Hsdl2	>tr|B1AX78|B1AX78_MOUSE Hydroxysteroid dehydrogenase-like protein 2 OS=Mus musculus GN=Hsdl2 PE=2 SV=1;>sp|Q2TPA8|HSDL2_MOUSE Hydroxysteroid dehydrogenase-like protein 2 OS=Mus musculus GN=Hsdl2 PE=2 SV=1;>tr|B1AX77|B1AX77_MOUSE Hydroxysteroid dehydrogenas	3	2	2	2	2	0	2	0	0	0	0	2	1	2	0	2	0	0	0	0	2	1	2	0	2	0	0	0	0	2	1	10.3	10.3	10.3	41.866	370	370;490;149	2		2
E9PVC6;Q6NZJ6-2;E9Q9E1;E9PVC5;Q6NZJ6;E9Q770	E9PVC6;Q6NZJ6-2;E9Q9E1;E9PVC5;Q6NZJ6	5;5;5;5;5;2	5;5;5;5;5;2	5;5;5;5;5;2	Eukaryotic translation initiation factor 4 gamma 1	Eif4g1	>tr|E9PVC6|E9PVC6_MOUSE Eukaryotic translation initiation factor 4 gamma 1 OS=Mus musculus GN=Eif4g1 PE=2 SV=1;>sp|Q6NZJ6-2|IF4G1_MOUSE Isoform 2 of Eukaryotic translation initiation factor 4 gamma 1 OS=Mus musculus GN=Eif4g1;>tr|E9Q9E1|E9Q9E1_MOUSE Eukary	6	5	5	5	3	1	3	1	0	1	1	5	2	3	1	3	1	0	1	1	5	2	3	1	3	1	0	1	1	5	2	5	5	5	171.28	1553	1553;1586;1593;1594;1600;958	3	1	3	1
Q9JHW2	Q9JHW2	4	4	4	Omega-amidase NIT2	Nit2	>sp|Q9JHW2|NIT2_MOUSE Omega-amidase NIT2 OS=Mus musculus GN=Nit2 PE=1 SV=1	1	4	4	4	1	0	0	0	0	0	0	3	4	1	0	0	0	0	0	0	3	4	1	0	0	0	0	0	0	3	4	27.5	27.5	27.5	30.501	276	276	1
Q61941;E9Q8F4;Q8C9V5;Q8BGK0	Q61941;E9Q8F4;Q8C9V5;Q8BGK0	4;3;3;3	4;3;3;3	4;3;3;3	NAD(P) transhydrogenase, mitochondrial	Nnt	>sp|Q61941|NNTM_MOUSE NAD(P) transhydrogenase, mitochondrial OS=Mus musculus GN=Nnt PE=1 SV=2;>tr|E9Q8F4|E9Q8F4_MOUSE NAD(P) transhydrogenase, mitochondrial OS=Mus musculus GN=Nnt PE=2 SV=1;>tr|Q8C9V5|Q8C9V5_MOUSE NAD(P) transhydrogenase, mitochondrial OS=	4	4	4	4	0	0	0	2	0	0	0	4	4	0	0	0	2	0	0	0	4	4	0	0	0	2	0	0	0	4	4	5.6	5.6	5.6	113.84	1086	1086;713;721;835				2
Q9CWF2;Q7TMM9	Q9CWF2;Q7TMM9	10;10	1;1	1;1	Tubulin beta-2B chain;Tubulin beta-2A chain	Tubb2b;Tubb2a	>sp|Q9CWF2|TBB2B_MOUSE Tubulin beta-2B chain OS=Mus musculus GN=Tubb2b PE=1 SV=1;>sp|Q7TMM9|TBB2A_MOUSE Tubulin beta-2A chain OS=Mus musculus GN=Tubb2a PE=1 SV=1	2	10	1	1	8	9	10	6	3	3	5	9	8	1	1	1	1	0	1	0	1	1	1	1	1	1	0	1	0	1	1	30.6	2	2	49.953	445	445;445	1	1	1	1
Q5XJF6;P53026;D3YXT2	Q5XJF6;P53026;D3YXT2	2;2;1	2;2;1	2;2;1	Ribosomal protein;60S ribosomal protein L10a	Rpl10a;Rpl10a-ps2	>tr|Q5XJF6|Q5XJF6_MOUSE Ribosomal protein OS=Mus musculus GN=Rpl10a PE=2 SV=1;>sp|P53026|RL10A_MOUSE 60S ribosomal protein L10a OS=Mus musculus GN=Rpl10a PE=1 SV=3;>tr|D3YXT2|D3YXT2_MOUSE Ribosomal protein OS=Mus musculus GN=Rpl10a-ps2 PE=3 SV=1	3	2	2	2	0	0	0	1	0	0	0	2	2	0	0	0	1	0	0	0	2	2	0	0	0	1	0	0	0	2	2	12	12	12	24.831	217	217;217;214				1
Q8JZU2;F6VVY4	Q8JZU2;F6VVY4	3;2	3;2	3;2		Slc25a1	>tr|Q8JZU2|Q8JZU2_MOUSE Protein Slc25a1 OS=Mus musculus GN=Slc25a1 PE=2 SV=1;>tr|F6VVY4|F6VVY4_MOUSE Protein Slc25a1 (Fragment) OS=Mus musculus GN=Slc25a1 PE=3 SV=1	2	3	3	3	0	0	2	0	0	0	0	3	3	0	0	2	0	0	0	0	3	3	0	0	2	0	0	0	0	3	3	10.3	10.3	10.3	33.931	311	311;197			2
Q9JKF1;F8VQ29	Q9JKF1	10;1	8;0	8;0	Ras GTPase-activating-like protein IQGAP1	Iqgap1	>sp|Q9JKF1|IQGA1_MOUSE Ras GTPase-activating-like protein IQGAP1 OS=Mus musculus GN=Iqgap1 PE=1 SV=2	2	10	8	8	4	1	5	0	0	0	6	5	2	2	1	3	0	0	0	6	3	1	2	1	3	0	0	0	6	3	1	11.4	10.3	10.3	188.74	1657	1657;1632	3	2	4
P60766;P60766-1	P60766	3;1	3;1	3;1	Cell division control protein 42 homolog	Cdc42	>sp|P60766|CDC42_MOUSE Cell division control protein 42 homolog OS=Mus musculus GN=Cdc42 PE=1 SV=2	2	3	3	3	3	3	3	0	0	0	0	3	3	3	3	3	0	0	0	0	3	3	3	3	3	0	0	0	0	3	3	20.4	20.4	20.4	21.258	191	191;191	3	3	3
Q9QZQ8-2;Q9QZQ8;Q8CCK0	Q9QZQ8-2;Q9QZQ8;Q8CCK0	2;2;1	2;2;1	2;2;1	Core histone macro-H2A.1;Core histone macro-H2A.2	H2afy;H2afy2	>sp|Q9QZQ8-2|H2AY_MOUSE Isoform 1 of Core histone macro-H2A.1 OS=Mus musculus GN=H2afy;>sp|Q9QZQ8|H2AY_MOUSE Core histone macro-H2A.1 OS=Mus musculus GN=H2afy PE=1 SV=3;>sp|Q8CCK0|H2AW_MOUSE Core histone macro-H2A.2 OS=Mus musculus GN=H2afy2 PE=1 SV=3	3	2	2	2	0	1	0	0	0	0	1	2	2	0	1	0	0	0	0	1	2	2	0	1	0	0	0	0	1	2	2	10	10	10	39.289	369	369;372;372		1
E9PZ30;Q8K154	E9PZ30;Q8K154	2;2	2;2	1;1		Ugt2b34	>tr|E9PZ30|E9PZ30_MOUSE Protein Ugt2b34 OS=Mus musculus GN=Ugt2b34 PE=2 SV=1;>tr|Q8K154|Q8K154_MOUSE Protein Ugt2b34 OS=Mus musculus GN=Ugt2b34 PE=2 SV=1	2	2	2	1	1	0	2	0	0	0	1	1	2	1	0	2	0	0	0	1	1	2	0	0	1	0	0	0	0	1	1	6.8	6.8	5	50.143	440	440;532	1		2
P97792-2;P97792	P97792-2;P97792	2;2	2;2	2;2	Coxsackievirus and adenovirus receptor homolog	Cxadr	>sp|P97792-2|CXAR_MOUSE Isoform 2 of Coxsackievirus and adenovirus receptor homolog OS=Mus musculus GN=Cxadr;>sp|P97792|CXAR_MOUSE Coxsackievirus and adenovirus receptor homolog OS=Mus musculus GN=Cxadr PE=1 SV=1	2	2	2	2	1	1	2	0	0	0	0	1	1	1	1	2	0	0	0	0	1	1	1	1	2	0	0	0	0	1	1	7.1	7.1	7.1	38.843	352	352;365	1	1	2
Q9WVA4	Q9WVA4	1	1	1	Transgelin-2	Tagln2	>sp|Q9WVA4|TAGL2_MOUSE Transgelin-2 OS=Mus musculus GN=Tagln2 PE=1 SV=4	1	1	1	1	1	1	1	0	0	1	0	1	1	1	1	1	0	0	1	0	1	1	1	1	1	0	0	1	0	1	1	9	9	9	22.395	199	199	2	1	2
Q9D1M7	Q9D1M7	1	1	1	Peptidyl-prolyl cis-trans isomerase FKBP11	Fkbp11	>sp|Q9D1M7|FKB11_MOUSE Peptidyl-prolyl cis-trans isomerase FKBP11 OS=Mus musculus GN=Fkbp11 PE=2 SV=1	1	1	1	1	0	1	1	0	0	0	0	1	1	0	1	1	0	0	0	0	1	1	0	1	1	0	0	0	0	1	1	9	9	9	22.137	201	201		1	2
Q6NVD0;Q6NVD0-2	Q6NVD0	4;1	4;1	4;1	FRAS1-related extracellular matrix protein 2	Frem2	>sp|Q6NVD0|FREM2_MOUSE FRAS1-related extracellular matrix protein 2 OS=Mus musculus GN=Frem2 PE=2 SV=2	2	4	4	4	0	0	0	0	0	0	4	4	4	0	0	0	0	0	0	4	4	4	0	0	0	0	0	0	4	4	4	1.9	1.9	1.9	350.64	3160	3160;873
D3YUH4;E9Q6A9;Q02248;F6QZ47	D3YUH4;E9Q6A9;Q02248;F6QZ47	2;2;2;1	2;2;2;1	2;2;2;1	Catenin beta-1	Ctnnb1	>tr|D3YUH4|D3YUH4_MOUSE Catenin beta-1 (Fragment) OS=Mus musculus GN=Ctnnb1 PE=2 SV=1;>tr|E9Q6A9|E9Q6A9_MOUSE Catenin beta-1 OS=Mus musculus GN=Ctnnb1 PE=2 SV=1;>sp|Q02248|CTNB1_MOUSE Catenin beta-1 OS=Mus musculus GN=Ctnnb1 PE=1 SV=1;>tr|F6QZ47|F6QZ47_MOU	4	2	2	2	0	1	2	0	0	0	0	1	1	0	1	2	0	0	0	0	1	1	0	1	2	0	0	0	0	1	1	17.2	17.2	17.2	19.287	174	174;607;781;145		1	2
Q64727	Q64727	3	3	3	Vinculin	Vcl	>sp|Q64727|VINC_MOUSE Vinculin OS=Mus musculus GN=Vcl PE=1 SV=4	1	3	3	3	2	2	3	1	0	0	1	2	3	2	2	3	1	0	0	1	2	3	2	2	3	1	0	0	1	2	3	4.2	4.2	4.2	116.72	1066	1066	2	2	3	1
Q8QZR5	Q8QZR5	5	5	5	Alanine aminotransferase 1	Gpt	>sp|Q8QZR5|ALAT1_MOUSE Alanine aminotransferase 1 OS=Mus musculus GN=Gpt PE=2 SV=3	1	5	5	5	1	0	0	0	0	0	1	5	5	1	0	0	0	0	0	1	5	5	1	0	0	0	0	0	1	5	5	15.5	15.5	15.5	55.142	496	496	1
P61358;A2A4Q0;E9PV49	P61358;A2A4Q0;E9PV49	2;1;1	2;1;1	2;1;1	60S ribosomal protein L27	Rpl27;Gm4825	>sp|P61358|RL27_MOUSE 60S ribosomal protein L27 OS=Mus musculus GN=Rpl27 PE=2 SV=2;>tr|A2A4Q0|A2A4Q0_MOUSE 60S ribosomal protein L27 (Fragment) OS=Mus musculus GN=Rpl27 PE=2 SV=1;>tr|E9PV49|E9PV49_MOUSE Protein Gm4825 OS=Mus musculus GN=Gm4825 PE=4 SV=1	3	2	2	2	0	2	1	1	0	0	1	2	2	0	2	1	1	0	0	1	2	2	0	2	1	1	0	0	1	2	2	12.5	12.5	12.5	15.798	136	136;87;136		2	1	1
Q8BMF4	Q8BMF4	2	2	2	Dihydrolipoyllysine-residue acetyltransferase component of pyruvate dehydrogenase complex, mitochondrial	Dlat	>sp|Q8BMF4|ODP2_MOUSE Dihydrolipoyllysine-residue acetyltransferase component of pyruvate dehydrogenase complex, mitochondrial OS=Mus musculus GN=Dlat PE=1 SV=2	1	2	2	2	1	1	2	2	0	0	1	2	2	1	1	2	2	0	0	1	2	2	1	1	2	2	0	0	1	2	2	3.7	3.7	3.7	67.941	642	642	1	2	3	2
Q8CG76	Q8CG76	2	2	2	Aflatoxin B1 aldehyde reductase member 2	Akr7a2	>sp|Q8CG76|ARK72_MOUSE Aflatoxin B1 aldehyde reductase member 2 OS=Mus musculus GN=Akr7a2 PE=1 SV=3	1	2	2	2	1	1	1	0	0	0	0	2	2	1	1	1	0	0	0	0	2	2	1	1	1	0	0	0	0	2	2	7.1	7.1	7.1	40.612	367	367	1	1	3
Q8VC28	Q8VC28	3	3	1	Aldo-keto reductase family 1 member C13	Akr1c13	>sp|Q8VC28|AK1CD_MOUSE Aldo-keto reductase family 1 member C13 OS=Mus musculus GN=Akr1c13 PE=1 SV=2	1	3	3	1	1	0	3	0	0	0	0	3	3	1	0	3	0	0	0	0	3	3	0	0	1	0	0	0	0	1	1	18	18	5.9	37.057	323	323	1		3
Q9Z2C8-2;Q9JKB3-2;P62960;B2RUF0;Q9Z2C8;Q9JKB3	Q9Z2C8-2;Q9JKB3-2;P62960;B2RUF0;Q9Z2C8;Q9JKB3	1;1;1;1;1;1	1;1;1;1;1;1	1;1;1;1;1;1	Nuclease-sensitive element-binding protein 1;Y-box-binding protein 2;Y-box-binding protein 3	Ybx1;Ybx2;Ybx3	>sp|Q9Z2C8-2|YBOX2_MOUSE Isoform 2 of Y-box-binding protein 2 OS=Mus musculus GN=Ybx2;>sp|Q9JKB3-2|YBOX3_MOUSE Isoform 2 of Y-box-binding protein 3 OS=Mus musculus GN=Ybx3;>sp|P62960|YBOX1_MOUSE Nuclease-sensitive element-binding protein 1 OS=Mus musculus	6	1	1	1	1	1	1	1	0	0	0	1	1	1	1	1	1	0	0	0	1	1	1	1	1	1	0	0	0	1	1	6	6	6	31.465	282	282;292;322;359;360;361	2	1	1	1
P56656	P56656	5	4	3	Cytochrome P450 2C39	Cyp2c39	>sp|P56656|CP239_MOUSE Cytochrome P450 2C39 OS=Mus musculus GN=Cyp2c39 PE=2 SV=2	1	5	4	3	0	0	2	0	0	0	1	5	3	0	0	1	0	0	0	0	4	3	0	0	1	0	0	0	0	3	2	10.2	10.2	6.9	55.826	490	490			1
Q5FW57;M0QWP3	Q5FW57;M0QWP3	3;2	3;2	3;2	Glycine N-acyltransferase-like protein	Gm4952	>sp|Q5FW57|GLYAL_MOUSE Glycine N-acyltransferase-like protein OS=Mus musculus GN=Gm4952 PE=1 SV=3;>tr|M0QWP3|M0QWP3_MOUSE Glycine N-acyltransferase-like protein (Fragment) OS=Mus musculus GN=Gm4952 PE=4 SV=1	2	3	3	3	1	0	3	0	0	0	0	3	3	1	0	3	0	0	0	0	3	3	1	0	3	0	0	0	0	3	3	16.9	16.9	16.9	34.168	296	296;216	1		3
P80317;E9QPA6	P80317;E9QPA6	2;2	2;2	2;2	T-complex protein 1 subunit zeta	Cct6a	>sp|P80317|TCPZ_MOUSE T-complex protein 1 subunit zeta OS=Mus musculus GN=Cct6a PE=1 SV=3;>tr|E9QPA6|E9QPA6_MOUSE T-complex protein 1 subunit zeta OS=Mus musculus GN=Cct6a PE=3 SV=1	2	2	2	2	2	2	2	1	0	1	1	2	2	2	2	2	1	0	1	1	2	2	2	2	2	1	0	1	1	2	2	7	7	7	58.004	531	531;532	2	2	2	1
Q9R062;K3W4S6;D3Z5N4	Q9R062;K3W4S6	3;2;1	3;2;1	3;2;1	Glycogenin-1	Gyg1;Gyg	>sp|Q9R062|GLYG_MOUSE Glycogenin-1 OS=Mus musculus GN=Gyg1 PE=2 SV=3;>tr|K3W4S6|K3W4S6_MOUSE Glycogenin-1 OS=Mus musculus GN=Gyg PE=4 SV=1	3	3	3	3	0	0	0	0	0	0	1	1	1	0	0	0	0	0	0	1	1	1	0	0	0	0	0	0	1	1	1	21.9	21.9	21.9	37.402	333	333;377;372
Q99JI6;P62835	Q99JI6;P62835	2;2	2;2	2;2	Ras-related protein Rap-1b;Ras-related protein Rap-1A	Rap1b;Rap1a	>sp|Q99JI6|RAP1B_MOUSE Ras-related protein Rap-1b OS=Mus musculus GN=Rap1b PE=2 SV=2;>sp|P62835|RAP1A_MOUSE Ras-related protein Rap-1A OS=Mus musculus GN=Rap1a PE=2 SV=1	2	2	2	2	2	2	2	0	0	0	1	1	2	2	2	2	0	0	0	1	1	2	2	2	2	0	0	0	1	1	2	7.6	7.6	7.6	20.825	184	184;184	3	3	3
P14094	P14094	1	1	1	Sodium/potassium-transporting ATPase subunit beta-1	Atp1b1	>sp|P14094|AT1B1_MOUSE Sodium/potassium-transporting ATPase subunit beta-1 OS=Mus musculus GN=Atp1b1 PE=1 SV=1	1	1	1	1	1	0	1	1	0	0	1	1	1	1	0	1	1	0	0	1	1	1	1	0	1	1	0	0	1	1	1	3.6	3.6	3.6	35.194	304	304	1		2	1
Q03734;D3Z451;Q6P4P1	Q03734	7;1;1	3;1;1	2;0;0	Serine protease inhibitor A3M	Serpina3m	>sp|Q03734|SPA3M_MOUSE Serine protease inhibitor A3M OS=Mus musculus GN=Serpina3m PE=1 SV=2	3	7	3	2	3	6	6	0	0	0	0	0	2	0	3	3	0	0	0	0	0	0	0	2	2	0	0	0	0	0	0	24.9	10.8	7.9	47.064	418	418;420;422		3	3
Q01339;I7HJR3	Q01339	3;1	3;1	3;1	Beta-2-glycoprotein 1	Apoh	>sp|Q01339|APOH_MOUSE Beta-2-glycoprotein 1 OS=Mus musculus GN=Apoh PE=1 SV=1	2	3	3	3	1	0	3	0	0	0	0	0	0	1	0	3	0	0	0	0	0	0	1	0	3	0	0	0	0	0	0	12.8	12.8	12.8	38.618	345	345;154	1		3
P54775	P54775	3	3	3	26S protease regulatory subunit 6B	Psmc4	>sp|P54775|PRS6B_MOUSE 26S protease regulatory subunit 6B OS=Mus musculus GN=Psmc4 PE=1 SV=2	1	3	3	3	3	2	2	0	0	0	0	3	2	3	2	2	0	0	0	0	3	2	3	2	2	0	0	0	0	3	2	17.2	17.2	17.2	47.408	418	418	3	2	3
Q8R164	Q8R164	5	5	5	Valacyclovir hydrolase	Bphl	>sp|Q8R164|BPHL_MOUSE Valacyclovir hydrolase OS=Mus musculus GN=Bphl PE=2 SV=1	1	5	5	5	3	0	1	0	0	0	0	4	5	3	0	1	0	0	0	0	4	5	3	0	1	0	0	0	0	4	5	31.3	31.3	31.3	32.851	291	291	3		2
Q9CY58-3;Q9CY58-2;Q9CY58;Q9CY58-4	Q9CY58-3;Q9CY58-2;Q9CY58;Q9CY58-4	4;4;4;3	4;4;4;3	4;4;4;3	Plasminogen activator inhibitor 1 RNA-binding protein	Serbp1	>sp|Q9CY58-3|PAIRB_MOUSE Isoform 3 of Plasminogen activator inhibitor 1 RNA-binding protein OS=Mus musculus GN=Serbp1;>sp|Q9CY58-2|PAIRB_MOUSE Isoform 2 of Plasminogen activator inhibitor 1 RNA-binding protein OS=Mus musculus GN=Serbp1;>sp|Q9CY58|PAIRB_MOU	4	4	4	4	2	3	2	0	0	0	1	1	4	2	3	2	0	0	0	1	1	4	2	3	2	0	0	0	1	1	4	16.3	16.3	16.3	42.235	386	386;392;407;235	2	3	2
Q99L13	Q99L13	4	4	4	3-hydroxyisobutyrate dehydrogenase, mitochondrial	Hibadh	>sp|Q99L13|3HIDH_MOUSE 3-hydroxyisobutyrate dehydrogenase, mitochondrial OS=Mus musculus GN=Hibadh PE=2 SV=1	1	4	4	4	1	0	1	0	0	0	0	4	4	1	0	1	0	0	0	0	4	4	1	0	1	0	0	0	0	4	4	17.6	17.6	17.6	35.44	335	335	1		1
Q9D172	Q9D172	1	1	1	ES1 protein homolog, mitochondrial	D10Jhu81e	>sp|Q9D172|ES1_MOUSE ES1 protein homolog, mitochondrial OS=Mus musculus GN=D10Jhu81e PE=1 SV=1	1	1	1	1	1	1	1	0	0	0	1	1	1	1	1	1	0	0	0	1	1	1	1	1	1	0	0	0	1	1	1	9.4	9.4	9.4	28.09	266	266	1	1	1
Q3U4W8;P56399;D3Z4K7;D3YYA5	Q3U4W8;P56399;D3Z4K7	3;3;2;1	3;3;2;1	3;3;2;1	Ubiquitin carboxyl-terminal hydrolase;Ubiquitin carboxyl-terminal hydrolase 5	Usp5	>tr|Q3U4W8|Q3U4W8_MOUSE Ubiquitin carboxyl-terminal hydrolase OS=Mus musculus GN=Usp5 PE=2 SV=1;>sp|P56399|UBP5_MOUSE Ubiquitin carboxyl-terminal hydrolase 5 OS=Mus musculus GN=Usp5 PE=1 SV=1;>tr|D3Z4K7|D3Z4K7_MOUSE Ubiquitin carboxyl-terminal hydrolase 5	4	3	3	3	2	1	3	0	0	0	0	2	2	2	1	3	0	0	0	0	2	2	2	1	3	0	0	0	0	2	2	6.8	6.8	6.8	93.354	835	835;858;304;209	2	1	3
Q02739	Q02739	1	1	1	Gap junction beta-5 protein	Gjb5	>sp|Q02739|CXB5_MOUSE Gap junction beta-5 protein OS=Mus musculus GN=Gjb5 PE=2 SV=1	1	1	1	1	0	0	0	1	1	1	1	0	1	0	0	0	1	1	1	1	0	1	0	0	0	1	1	1	1	0	1	5.5	5.5	5.5	31.194	271	271				1	1
Q8R1G2;E0CXH4;E0CXT6	Q8R1G2;E0CXH4	4;2;1	4;2;1	4;2;1	Carboxymethylenebutenolidase homolog	Cmbl	>sp|Q8R1G2|CMBL_MOUSE Carboxymethylenebutenolidase homolog OS=Mus musculus GN=Cmbl PE=2 SV=1;>tr|E0CXH4|E0CXH4_MOUSE Carboxymethylenebutenolidase homolog (Fragment) OS=Mus musculus GN=Cmbl PE=2 SV=1	3	4	4	4	3	1	3	0	0	0	1	4	4	3	1	3	0	0	0	1	4	4	3	1	3	0	0	0	1	4	4	28.2	28.2	28.2	27.902	245	245;174;118	3	1	3
F6Z5N5;F6YTG0;Q3TLP5-3;Q3TLP5-2;Q3TLP5	F6Z5N5;F6YTG0;Q3TLP5-3;Q3TLP5-2;Q3TLP5	1;1;1;1;1	1;1;1;1;1	1;1;1;1;1	Enoyl-CoA hydratase domain-containing protein 2, mitochondrial	Echdc2	>tr|F6Z5N5|F6Z5N5_MOUSE Enoyl-CoA hydratase domain-containing protein 2, mitochondrial (Fragment) OS=Mus musculus GN=Echdc2 PE=4 SV=1;>tr|F6YTG0|F6YTG0_MOUSE Enoyl-CoA hydratase domain-containing protein 2, mitochondrial (Fragment) OS=Mus musculus GN=Echdc	5	1	1	1	1	1	1	0	0	0	0	1	1	1	1	1	0	0	0	0	1	1	1	1	1	0	0	0	0	1	1	14.3	14.3	14.3	12.647	119	119;185;191;265;296	2	2	2
Q8CHQ9	Q8CHQ9	2	2	2	Probable N-acetyltransferase CML2	Cml2	>sp|Q8CHQ9|CMLO2_MOUSE Probable N-acetyltransferase CML2 OS=Mus musculus GN=Cml2 PE=2 SV=1	1	2	2	2	0	0	2	0	0	0	0	1	1	0	0	2	0	0	0	0	1	1	0	0	2	0	0	0	0	1	1	22.7	22.7	22.7	26.424	238	238			2
Q6XVG2;P56654;K7N6C2	Q6XVG2	5;2;1	4;2;1	1;0;0	Cytochrome P450 2C54	Cyp2c54	>sp|Q6XVG2|CP254_MOUSE Cytochrome P450 2C54 OS=Mus musculus GN=Cyp2c54 PE=2 SV=1	3	5	4	1	2	1	5	0	0	0	2	4	4	1	0	4	0	0	0	1	3	3	0	0	1	0	0	0	1	1	1	10.2	8.6	2.7	55.857	490	490;490;491	1		4
Q9JK92	Q9JK92	2	2	2	Heat shock protein beta-8	Hspb8	>sp|Q9JK92|HSPB8_MOUSE Heat shock protein beta-8 OS=Mus musculus GN=Hspb8 PE=1 SV=1	1	2	2	2	2	2	2	0	0	0	0	0	0	2	2	2	0	0	0	0	0	0	2	2	2	0	0	0	0	0	0	10.2	10.2	10.2	21.533	196	196	2	2	2
Q9D1D4-2;Q9D1D4	Q9D1D4-2;Q9D1D4	1;1	1;1	1;1	Transmembrane emp24 domain-containing protein 10	Tmed10	>sp|Q9D1D4-2|TMEDA_MOUSE Isoform 2 of Transmembrane emp24 domain-containing protein 10 OS=Mus musculus GN=Tmed10;>sp|Q9D1D4|TMEDA_MOUSE Transmembrane emp24 domain-containing protein 10 OS=Mus musculus GN=Tmed10 PE=2 SV=1	2	1	1	1	0	1	1	1	0	0	1	1	1	0	1	1	1	0	0	1	1	1	0	1	1	1	0	0	1	1	1	18.1	18.1	18.1	11.334	94	94;219		1	1	1
Q9D6Y9;F6ZHD8;G3UW30	Q9D6Y9;F6ZHD8;G3UW30	2;2;1	2;2;1	2;2;1	1,4-alpha-glucan-branching enzyme	Gbe1	>sp|Q9D6Y9|GLGB_MOUSE 1,4-alpha-glucan-branching enzyme OS=Mus musculus GN=Gbe1 PE=2 SV=1;>tr|F6ZHD8|F6ZHD8_MOUSE 1,4-alpha-glucan-branching enzyme OS=Mus musculus GN=Gbe1 PE=4 SV=2;>tr|G3UW30|G3UW30_MOUSE 1,4-alpha-glucan-branching enzyme OS=Mus musculus	3	2	2	2	2	1	2	1	0	0	0	1	2	2	1	2	1	0	0	0	1	2	2	1	2	1	0	0	0	1	2	4.1	4.1	4.1	80.363	702	702;702;660	2	1	2	1
Q8R0W0	Q8R0W0	5	4	4	Epiplakin	Eppk1	>sp|Q8R0W0|EPIPL_MOUSE Epiplakin OS=Mus musculus GN=Eppk1 PE=1 SV=2	1	5	4	4	3	1	3	2	1	1	2	4	4	2	1	2	1	1	1	2	4	4	2	1	2	1	1	1	2	4	4	10.2	9.6	9.6	723.3	6548	6548	2	1	2	1	1
Q8VCQ8;E9Q0M9;E9QA16;D3Z6I7;E9QA15	Q8VCQ8;E9Q0M9;E9QA16;D3Z6I7;E9QA15	1;1;1;1;1	1;1;1;1;1	1;1;1;1;1		Cald1	>tr|Q8VCQ8|Q8VCQ8_MOUSE Caldesmon 1 OS=Mus musculus GN=Cald1 PE=2 SV=1;>tr|E9Q0M9|E9Q0M9_MOUSE Protein Cald1 OS=Mus musculus GN=Cald1 PE=2 SV=1;>tr|E9QA16|E9QA16_MOUSE Protein Cald1 OS=Mus musculus GN=Cald1 PE=2 SV=1;>tr|D3Z6I7|D3Z6I7_MOUSE Protein Cald1 O	5	1	1	1	1	1	1	1	0	0	1	1	1	1	1	1	1	0	0	1	1	1	1	1	1	1	0	0	1	1	1	3	3	3	60.452	530	530;534;536;554;768	1	1	1	1
P49290	P49290	4	4	4	Eosinophil peroxidase;Eosinophil peroxidase light chain;Eosinophil peroxidase heavy chain	Epx	>sp|P49290|PERE_MOUSE Eosinophil peroxidase OS=Mus musculus GN=Epx PE=1 SV=2	1	4	4	4	2	2	4	0	0	0	0	0	1	2	2	4	0	0	0	0	0	1	2	2	4	0	0	0	0	0	1	8.9	8.9	8.9	81.379	716	716	2	2	5
P07146	P07146	4	3	2	Anionic trypsin-2	Prss2	>sp|P07146|TRY2_MOUSE Anionic trypsin-2 OS=Mus musculus GN=Prss2 PE=2 SV=1	1	4	3	2	0	0	0	0	0	0	0	3	3	0	0	0	0	0	0	0	2	2	0	0	0	0	0	0	0	2	2	26.4	22.4	14.2	26.203	246	246
Q9Z2T6	Q9Z2T6	12	3	3	Keratin, type II cuticular Hb5	Krt85	>sp|Q9Z2T6|KRT85_MOUSE Keratin, type II cuticular Hb5 OS=Mus musculus GN=Krt85 PE=2 SV=2	1	12	3	3	4	7	2	9	4	2	7	11	2	0	1	0	2	1	0	3	3	0	0	1	0	2	1	0	3	3	0	27	8.1	8.1	55.759	507	507		1		2	1
A2AE32;P50149;A2A610;A2AE31;F6QPU5;P20612;Q9DC51;Q3V3I2;P18872-2;P18872;B2RSH2;P08752;P63094-2;P63094;Q6R0H7-4;Q6R0H7	A2AE32;P50149;A2A610;A2AE31;F6QPU5;P20612;Q9DC51;Q3V3I2;P18872-2;P18872;B2RSH2;P08752;P63094-2;P63094;Q6R0H7-4;Q6R0H7	2;2;1;1;1;1;1;1;1;1;1;1;1;1;1;1	2;2;1;1;1;1;1;1;1;1;1;1;1;1;1;1	1;1;0;0;1;0;0;0;0;0;0;0;0;0;0;0	Guanine nucleotide-binding protein G(t) subunit alpha-2;Guanine nucleotide-binding protein G(t) subunit alpha-1;Guanine nucleotide-binding protein G(k) subunit alpha;Guanine nucleotide-binding protein G(t) subunit alpha-3;Guanine nucleotide-binding protein G(o) subunit alpha;Guanine nucleotide-binding protein G(i) subunit alpha-1;Guanine nucleotide-binding protein G(i) subunit alpha-2;Guanine nuc…	Gnat2;Gnas;Gnat1;Gnai3;Gnat3;Gnao1;Gnai1;Gnai2	>tr|A2AE32|A2AE32_MOUSE Guanine nucleotide-binding protein G(t) subunit alpha-2 (Fragment) OS=Mus musculus GN=Gnat2 PE=2 SV=1;>sp|P50149|GNAT2_MOUSE Guanine nucleotide-binding protein G(t) subunit alpha-2 OS=Mus musculus GN=Gnat2 PE=2 SV=2;>tr|A2A610|A2A61	16	2	2	1	1	1	1	0	0	0	0	1	1	1	1	1	0	0	0	0	1	1	0	0	0	0	0	0	0	0	0	14.7	14.7	9.9	25.931	232	232;354;91;113;281;350;354;354;354;354;354;355;380;394;1119;1133	1	1	1
Q9DC50	Q9DC50	4	4	4	Peroxisomal carnitine O-octanoyltransferase	Crot	>sp|Q9DC50|OCTC_MOUSE Peroxisomal carnitine O-octanoyltransferase OS=Mus musculus GN=Crot PE=1 SV=1	1	4	4	4	2	0	1	0	0	0	0	4	4	2	0	1	0	0	0	0	4	4	2	0	1	0	0	0	0	4	4	12.1	12.1	12.1	70.264	612	612	2		1
F8VQC1;E9Q740	F8VQC1;E9Q740	2;1	2;1	2;1	Signal recognition particle subunit SRP72	Srp72	>tr|F8VQC1|F8VQC1_MOUSE Signal recognition particle subunit SRP72 OS=Mus musculus GN=Srp72 PE=2 SV=1;>tr|E9Q740|E9Q740_MOUSE Signal recognition particle subunit SRP72 OS=Mus musculus GN=Srp72 PE=2 SV=1	2	2	2	2	2	1	2	0	0	0	1	1	1	2	1	2	0	0	0	1	1	1	2	1	2	0	0	0	1	1	1	4.8	4.8	4.8	74.656	671	671;610	2	1	2
F8VQ40;P19137	F8VQ40;P19137	5;5	5;5	5;5	Laminin subunit alpha-1	Lama1	>tr|F8VQ40|F8VQ40_MOUSE Laminin subunit alpha-1 OS=Mus musculus GN=Lama1 PE=4 SV=1;>sp|P19137|LAMA1_MOUSE Laminin subunit alpha-1 OS=Mus musculus GN=Lama1 PE=1 SV=1	2	5	5	5	0	0	2	5	1	5	1	0	0	0	0	2	5	1	5	1	0	0	0	0	2	5	1	5	1	0	0	2.3	2.3	2.3	338.14	3083	3083;3084			2	5	1
Q61133	Q61133	4	4	4	Glutathione S-transferase theta-2	Gstt2	>sp|Q61133|GSTT2_MOUSE Glutathione S-transferase theta-2 OS=Mus musculus GN=Gstt2 PE=2 SV=4	1	4	4	4	2	1	2	1	0	1	0	4	4	2	1	2	1	0	1	0	4	4	2	1	2	1	0	1	0	4	4	21.7	21.7	21.7	27.634	244	244	2	1	2	1
P13541	P13541	44	1	1	Myosin-3	Myh3	>sp|P13541|MYH3_MOUSE Myosin-3 OS=Mus musculus GN=Myh3 PE=2 SV=2	1	44	1	1	3	5	3	43	0	0	0	3	5	0	0	0	1	0	0	0	0	0	0	0	0	1	0	0	0	0	0	17.5	0.8	0.8	223.79	1940	1940				1
Q8BJD1	Q8BJD1	5	5	5	Inter-alpha-trypsin inhibitor heavy chain H5	Itih5	>sp|Q8BJD1|ITIH5_MOUSE Inter-alpha-trypsin inhibitor heavy chain H5 OS=Mus musculus GN=Itih5 PE=2 SV=1	1	5	5	5	0	0	1	5	1	4	1	1	0	0	0	1	5	1	4	1	1	0	0	0	1	5	1	4	1	1	0	7.7	7.7	7.7	106.75	952	952			1	6	1
Q8CG19;Q8CG19-3;Q8CG19-2;B1B1E2	Q8CG19;Q8CG19-3;Q8CG19-2	3;2;2;1	3;2;2;1	3;2;2;1	Latent-transforming growth factor beta-binding protein 1	Ltbp1	>sp|Q8CG19|LTBP1_MOUSE Latent-transforming growth factor beta-binding protein 1 OS=Mus musculus GN=Ltbp1 PE=2 SV=2;>sp|Q8CG19-3|LTBP1_MOUSE Isoform 3 of Latent-transforming growth factor beta-binding protein 1 OS=Mus musculus GN=Ltbp1;>sp|Q8CG19-2|LTBP1_MO	4	3	3	3	0	0	0	0	1	1	3	2	2	0	0	0	0	1	1	3	2	2	0	0	0	0	1	1	3	2	2	3.4	3.4	3.4	186.72	1712	1712;1341;1394;981					1
P48776	P48776	3	3	3	Tryptophan 2,3-dioxygenase	Tdo2	>sp|P48776|T23O_MOUSE Tryptophan 2,3-dioxygenase OS=Mus musculus GN=Tdo2 PE=1 SV=2	1	3	3	3	0	0	3	0	0	0	0	1	0	0	0	3	0	0	0	0	1	0	0	0	3	0	0	0	0	1	0	8.1	8.1	8.1	47.756	406	406			3
Q9QYR7-2;Q9QYR7	Q9QYR7-2;Q9QYR7	4;4	4;4	2;2	Acyl-coenzyme A thioesterase 3	Acot3	>sp|Q9QYR7-2|ACOT3_MOUSE Isoform 2 of Acyl-coenzyme A thioesterase 3 OS=Mus musculus GN=Acot3;>sp|Q9QYR7|ACOT3_MOUSE Acyl-coenzyme A thioesterase 3 OS=Mus musculus GN=Acot3 PE=2 SV=1	2	4	4	2	1	0	0	0	0	0	1	4	4	1	0	0	0	0	0	1	4	4	1	0	0	0	0	0	1	2	2	10.5	10.5	4.8	46.19	421	421;432	1
P58774;A2AIM4	P58774;A2AIM4	5;5	2;2	2;2	Tropomyosin beta chain	Tpm2	>sp|P58774|TPM2_MOUSE Tropomyosin beta chain OS=Mus musculus GN=Tpm2 PE=1 SV=1;>tr|A2AIM4|A2AIM4_MOUSE Tropomyosin beta chain OS=Mus musculus GN=Tpm2 PE=2 SV=1	2	5	2	2	3	4	3	5	1	1	1	4	5	0	1	0	2	0	0	0	2	2	0	1	0	2	0	0	0	2	2	23.6	10.2	10.2	32.836	284	284;284		1		2
Q9D8B4;G5E814	Q9D8B4;G5E814	2;2	2;2	2;2	NADH dehydrogenase [ubiquinone] 1 alpha subcomplex subunit 11	Ndufa11	>sp|Q9D8B4|NDUAB_MOUSE NADH dehydrogenase [ubiquinone] 1 alpha subcomplex subunit 11 OS=Mus musculus GN=Ndufa11 PE=2 SV=2;>tr|G5E814|G5E814_MOUSE MCG5603 OS=Mus musculus GN=Ndufa11 PE=4 SV=1	2	2	2	2	0	0	2	2	0	0	0	2	2	0	0	2	2	0	0	0	2	2	0	0	2	2	0	0	0	2	2	27	27	27	14.982	141	141;143			2	2
O35728	O35728	6	4	4	Cytochrome P450 4A14	Cyp4a14	>sp|O35728|CP4AE_MOUSE Cytochrome P450 4A14 OS=Mus musculus GN=Cyp4a14 PE=2 SV=1	1	6	4	4	0	0	1	0	0	0	0	5	4	0	0	0	0	0	0	0	4	2	0	0	0	0	0	0	0	4	2	11.2	7.1	7.1	58.719	507	507
H3BKM0;Q9DBG3;H3BIY9;Q9DBG3-2	H3BKM0;Q9DBG3;H3BIY9;Q9DBG3-2	4;4;4;4	4;4;4;4	3;3;3;3	AP-2 complex subunit beta	Ap2b1	>tr|H3BKM0|H3BKM0_MOUSE AP-2 complex subunit beta OS=Mus musculus GN=Ap2b1 PE=2 SV=1;>sp|Q9DBG3|AP2B1_MOUSE AP-2 complex subunit beta OS=Mus musculus GN=Ap2b1 PE=1 SV=1;>tr|H3BIY9|H3BIY9_MOUSE AP-2 complex subunit beta OS=Mus musculus GN=Ap2b1 PE=2 SV=1;>s	4	4	4	3	3	1	4	1	0	0	0	2	1	3	1	4	1	0	0	0	2	1	3	1	3	1	0	0	0	2	1	6.6	6.6	4.9	101.36	913	913;937;942;951	3	1	5	1
P62192	P62192	2	2	2	26S protease regulatory subunit 4	Psmc1	>sp|P62192|PRS4_MOUSE 26S protease regulatory subunit 4 OS=Mus musculus GN=Psmc1 PE=1 SV=1	1	2	2	2	2	1	1	0	0	0	2	2	2	2	1	1	0	0	0	2	2	2	2	1	1	0	0	0	2	2	2	9.1	9.1	9.1	49.184	440	440	2	1	1
D3YWU6;D3Z4Q4;D3Z2X0;D3YUG9;P47199	D3YWU6;D3Z4Q4;D3Z2X0;D3YUG9;P47199	3;3;3;3;3	3;3;3;3;3	3;3;3;3;3	Quinone oxidoreductase	Cryz	>tr|D3YWU6|D3YWU6_MOUSE Quinone oxidoreductase (Fragment) OS=Mus musculus GN=Cryz PE=2 SV=1;>tr|D3Z4Q4|D3Z4Q4_MOUSE Quinone oxidoreductase (Fragment) OS=Mus musculus GN=Cryz PE=2 SV=1;>tr|D3Z2X0|D3Z2X0_MOUSE Quinone oxidoreductase (Fragment) OS=Mus musculu	5	3	3	3	0	2	2	0	0	0	0	3	3	0	2	2	0	0	0	0	3	3	0	2	2	0	0	0	0	3	3	52	52	52	10.595	98	98;137;152;173;331		2	2
Q61879;Q5SV64;Q3UH59	Q61879;Q5SV64;Q3UH59	13;13;13	5;5;5	5;5;5	Myosin-10	Myh10	>sp|Q61879|MYH10_MOUSE Myosin-10 OS=Mus musculus GN=Myh10 PE=1 SV=2;>tr|Q5SV64|Q5SV64_MOUSE Myosin-10 OS=Mus musculus GN=Myh10 PE=2 SV=1;>tr|Q3UH59|Q3UH59_MOUSE Myosin-10 OS=Mus musculus GN=Myh10 PE=2 SV=1	3	13	5	5	6	4	4	5	1	1	9	6	5	2	2	1	1	0	0	5	1	1	2	2	1	1	0	0	5	1	1	10	4.2	4.2	228.99	1976	1976;2007;2013	3	2	2	2
Q9QZD8	Q9QZD8	1	1	1	Mitochondrial dicarboxylate carrier	Slc25a10	>sp|Q9QZD8|DIC_MOUSE Mitochondrial dicarboxylate carrier OS=Mus musculus GN=Slc25a10 PE=2 SV=2	1	1	1	1	1	0	1	0	0	0	1	1	1	1	0	1	0	0	0	1	1	1	1	0	1	0	0	0	1	1	1	8.4	8.4	8.4	31.715	287	287	2		2
B8JJG9;B8JJG7;B8JJG8;B8JJG6;Q9Z1A1	B8JJG9;B8JJG7;B8JJG8;B8JJG6;Q9Z1A1	1;1;1;1;1	1;1;1;1;1	1;1;1;1;1		Tfg	>tr|B8JJG9|B8JJG9_MOUSE Protein Tfg (Fragment) OS=Mus musculus GN=Tfg PE=2 SV=1;>tr|B8JJG7|B8JJG7_MOUSE Protein Tfg (Fragment) OS=Mus musculus GN=Tfg PE=2 SV=1;>tr|B8JJG8|B8JJG8_MOUSE Protein Tfg (Fragment) OS=Mus musculus GN=Tfg PE=2 SV=1;>tr|B8JJG6|B8JJG	5	1	1	1	1	0	1	1	0	0	0	1	1	1	0	1	1	0	0	0	1	1	1	0	1	1	0	0	0	1	1	11.2	11.2	11.2	10.233	89	89;103;131;143;397	1		1	1
O35969;O35969-2	O35969;O35969-2	2;2	2;2	2;2	Guanidinoacetate N-methyltransferase	Gamt	>sp|O35969|GAMT_MOUSE Guanidinoacetate N-methyltransferase OS=Mus musculus GN=Gamt PE=1 SV=1;>sp|O35969-2|GAMT_MOUSE Isoform 2 of Guanidinoacetate N-methyltransferase OS=Mus musculus GN=Gamt	2	2	2	2	0	0	2	0	0	0	0	2	2	0	0	2	0	0	0	0	2	2	0	0	2	0	0	0	0	2	2	19.5	19.5	19.5	26.336	236	236;252			2
Q8C7E7	Q8C7E7	1	1	1	Starch-binding domain-containing protein 1	Stbd1	>sp|Q8C7E7|STBD1_MOUSE Starch-binding domain-containing protein 1 OS=Mus musculus GN=Stbd1 PE=1 SV=1	1	1	1	1	1	1	1	0	0	0	0	1	1	1	1	1	0	0	0	0	1	1	1	1	1	0	0	0	0	1	1	5.6	5.6	5.6	36.127	338	338	1	1	1
P05208	P05208	5	5	5	Chymotrypsin-like elastase family member 2A	Cela2a	>sp|P05208|CEL2A_MOUSE Chymotrypsin-like elastase family member 2A OS=Mus musculus GN=Cela2a PE=2 SV=1	1	5	5	5	0	0	0	0	0	0	0	2	5	0	0	0	0	0	0	0	2	5	0	0	0	0	0	0	0	2	5	35.8	35.8	35.8	28.913	271	271
E9QLT0;Q8R1F5	E9QLT0;Q8R1F5	4;3	4;3	4;3	Hydroxypyruvate isomerase;Putative hydroxypyruvate isomerase	Hyi	>tr|E9QLT0|E9QLT0_MOUSE Hydroxypyruvate isomerase OS=Mus musculus GN=Hyi PE=2 SV=1;>sp|Q8R1F5|HYI_MOUSE Putative hydroxypyruvate isomerase OS=Mus musculus GN=Hyi PE=1 SV=2	2	4	4	4	0	0	1	0	0	0	0	4	4	0	0	1	0	0	0	0	4	4	0	0	1	0	0	0	0	4	4	27.3	27.3	27.3	29.395	267	267;277			1
O55131;E9Q9F5;E9Q1G8	O55131;E9Q9F5;E9Q1G8	1;1;1	1;1;1	1;1;1	Septin-7	2014-09-07	>sp|O55131|SEPT7_MOUSE Septin-7 OS=Mus musculus GN=Sept7 PE=1 SV=1;>tr|E9Q9F5|E9Q9F5_MOUSE Septin-7 OS=Mus musculus GN=Sept7 PE=2 SV=2;>tr|E9Q1G8|E9Q1G8_MOUSE Septin-7 OS=Mus musculus GN=Sept7 PE=3 SV=2	3	1	1	1	1	1	1	0	0	0	1	1	1	1	1	1	0	0	0	1	1	1	1	1	1	0	0	0	1	1	1	5.3	5.3	5.3	50.549	436	436;437;437	1	1	1
Q8CC88-2;Q8CC88	Q8CC88-2;Q8CC88	2;2	2;2	2;2	von Willebrand factor A domain-containing protein 8	Vwa8	>sp|Q8CC88-2|VWA8_MOUSE Isoform 2 of von Willebrand factor A domain-containing protein 8 OS=Mus musculus GN=Vwa8;>sp|Q8CC88|VWA8_MOUSE von Willebrand factor A domain-containing protein 8 OS=Mus musculus GN=Vwa8 PE=2 SV=2	2	2	2	2	2	2	2	0	0	0	1	2	2	2	2	2	0	0	0	1	2	2	2	2	2	0	0	0	1	2	2	2.9	2.9	2.9	116.18	1038	1038;1905	2	2	2
P56379	P56379	1	1	1	6.8 kDa mitochondrial proteolipid	Mp68	>sp|P56379|68MP_MOUSE 6.8 kDa mitochondrial proteolipid OS=Mus musculus GN=Mp68 PE=2 SV=1	1	1	1	1	0	1	1	0	0	0	0	1	1	0	1	1	0	0	0	0	1	1	0	1	1	0	0	0	0	1	1	13.8	13.8	13.8	6.6979	58	58		1	1
O55135	O55135	1	1	1	Eukaryotic translation initiation factor 6	Eif6	>sp|O55135|IF6_MOUSE Eukaryotic translation initiation factor 6 OS=Mus musculus GN=Eif6 PE=1 SV=2	1	1	1	1	1	1	1	0	0	0	0	1	1	1	1	1	0	0	0	0	1	1	1	1	1	0	0	0	0	1	1	9.8	9.8	9.8	26.511	245	245	1	1	2
Q60817;P70670	Q60817;P70670	2;2	2;2	2;2	Nascent polypeptide-associated complex subunit alpha;Nascent polypeptide-associated complex subunit alpha, muscle-specific form	Naca	>sp|Q60817|NACA_MOUSE Nascent polypeptide-associated complex subunit alpha OS=Mus musculus GN=Naca PE=1 SV=1;>sp|P70670|NACAM_MOUSE Nascent polypeptide-associated complex subunit alpha, muscle-specific form OS=Mus musculus GN=Naca PE=1 SV=2	2	2	2	2	1	1	1	1	0	1	0	2	2	1	1	1	1	0	1	0	2	2	1	1	1	1	0	1	0	2	2	20.5	20.5	20.5	23.384	215	215;2187	1	3	3	1
P17047-3;P17047;P17047-2	P17047-3;P17047;P17047-2	3;3;3	3;3;3	3;3;3	Lysosome-associated membrane glycoprotein 2	Lamp2	>sp|P17047-3|LAMP2_MOUSE Isoform LAMP-2C of Lysosome-associated membrane glycoprotein 2 OS=Mus musculus GN=Lamp2;>sp|P17047|LAMP2_MOUSE Lysosome-associated membrane glycoprotein 2 OS=Mus musculus GN=Lamp2 PE=2 SV=2;>sp|P17047-2|LAMP2_MOUSE Isoform LAMP-2B	3	3	3	3	0	1	1	0	0	0	0	3	3	0	1	1	0	0	0	0	3	3	0	1	1	0	0	0	0	3	3	8	8	8	45.655	415	415;415;416		1	1
P16406;F7B9G4;F6YHW2	P16406;F7B9G4	5;3;1	5;3;1	5;3;1	Glutamyl aminopeptidase	Enpep	>sp|P16406|AMPE_MOUSE Glutamyl aminopeptidase OS=Mus musculus GN=Enpep PE=1 SV=1;>tr|F7B9G4|F7B9G4_MOUSE Glutamyl aminopeptidase (Fragment) OS=Mus musculus GN=Enpep PE=4 SV=1	3	5	5	5	1	0	0	0	0	0	1	5	5	1	0	0	0	0	0	1	5	5	1	0	0	0	0	0	1	5	5	8	8	8	107.96	945	945;501;235	1
A2CG29	A2CG29	1	1	1		Btnl4	>tr|A2CG29|A2CG29_MOUSE Butyrophilin, subfamily 3, member A3 OS=Mus musculus GN=Btnl4 PE=4 SV=1	1	1	1	1	0	0	1	0	0	0	0	1	0	0	0	1	0	0	0	0	1	0	0	0	1	0	0	0	0	1	0	3.1	3.1	3.1	65.885	586	586			1
Q8C165;F7B8J4	Q8C165;F7B8J4	4;2	4;2	4;2	Probable carboxypeptidase PM20D1	Pm20d1	>sp|Q8C165|P20D1_MOUSE Probable carboxypeptidase PM20D1 OS=Mus musculus GN=Pm20d1 PE=2 SV=1;>tr|F7B8J4|F7B8J4_MOUSE Probable carboxypeptidase PM20D1 (Fragment) OS=Mus musculus GN=Pm20d1 PE=4 SV=1	2	4	4	4	0	0	0	0	0	0	0	4	4	0	0	0	0	0	0	0	4	4	0	0	0	0	0	0	0	4	4	15.5	15.5	15.5	55.662	503	503;99
P97328;E9Q1Q9;D3YVB6	P97328;E9Q1Q9;D3YVB6	2;2;1	2;2;1	2;2;1	Ketohexokinase	Khk	>sp|P97328|KHK_MOUSE Ketohexokinase OS=Mus musculus GN=Khk PE=1 SV=1;>tr|E9Q1Q9|E9Q1Q9_MOUSE Ketohexokinase OS=Mus musculus GN=Khk PE=2 SV=1;>tr|D3YVB6|D3YVB6_MOUSE Ketohexokinase (Fragment) OS=Mus musculus GN=Khk PE=2 SV=1	3	2	2	2	0	0	1	0	0	0	0	2	2	0	0	1	0	0	0	0	2	2	0	0	1	0	0	0	0	2	2	10.7	10.7	10.7	32.75	298	298;343;244			1
Q8BI84-2;J3KMG3;Q8BI84	Q8BI84-2;J3KMG3;Q8BI84	2;2;2	2;2;2	2;2;2	Melanoma inhibitory activity protein 3	Mia3	>sp|Q8BI84-2|MIA3_MOUSE Isoform 2 of Melanoma inhibitory activity protein 3 OS=Mus musculus GN=Mia3;>tr|J3KMG3|J3KMG3_MOUSE Melanoma inhibitory activity protein 3 OS=Mus musculus GN=Mia3 PE=4 SV=1;>sp|Q8BI84|MIA3_MOUSE Melanoma inhibitory activity protein	3	2	2	2	1	2	2	0	0	0	0	2	0	1	2	2	0	0	0	0	2	0	1	2	2	0	0	0	0	2	0	3.1	3.1	3.1	136.35	1239	1239;1565;1930	1	2	2
Q925I1;Q925I1-2	Q925I1;Q925I1-2	2;1	2;1	2;1	ATPase family AAA domain-containing protein 3	Atad3	>sp|Q925I1|ATAD3_MOUSE ATPase family AAA domain-containing protein 3 OS=Mus musculus GN=Atad3 PE=1 SV=1;>sp|Q925I1-2|ATAD3_MOUSE Isoform 2 of ATPase family AAA domain-containing protein 3 OS=Mus musculus GN=Atad3	2	2	2	2	2	2	2	0	0	0	0	1	2	2	2	2	0	0	0	0	1	2	2	2	2	0	0	0	0	1	2	5.1	5.1	5.1	66.741	591	591;512	2	2	2
Q8VHM5;A2AW41	Q8VHM5;A2AW41	2;1	2;1	2;1		Hnrnpr	>tr|Q8VHM5|Q8VHM5_MOUSE Heterogeneous nuclear ribonucleoprotein R OS=Mus musculus GN=Hnrnpr PE=2 SV=1;>tr|A2AW41|A2AW41_MOUSE Protein Hnrnpr (Fragment) OS=Mus musculus GN=Hnrnpr PE=2 SV=1	2	2	2	2	2	1	2	1	0	1	2	2	2	2	1	2	1	0	1	2	2	2	2	1	2	1	0	1	2	2	2	4.1	4.1	4.1	70.887	632	632;270	2	1	2	1
P58710	P58710	2	2	2	L-gulonolactone oxidase	Gulo	>sp|P58710|GGLO_MOUSE L-gulonolactone oxidase OS=Mus musculus GN=Gulo PE=1 SV=3	1	2	2	2	0	0	2	0	0	0	0	2	2	0	0	2	0	0	0	0	2	2	0	0	2	0	0	0	0	2	2	10.5	10.5	10.5	50.478	440	440			2
Q3UMF0-3;Q3UMF0-4;B1AZ15;Q3UMF0-2;B1AZ14;Q3UMF0	Q3UMF0-3;Q3UMF0-4;B1AZ15;Q3UMF0-2;B1AZ14;Q3UMF0	2;2;2;2;2;2	2;2;2;2;2;2	2;2;2;2;2;2	Cordon-bleu protein-like 1	Cobll1	>sp|Q3UMF0-3|COBL1_MOUSE Isoform 3 of Cordon-bleu protein-like 1 OS=Mus musculus GN=Cobll1;>sp|Q3UMF0-4|COBL1_MOUSE Isoform 4 of Cordon-bleu protein-like 1 OS=Mus musculus GN=Cobll1;>tr|B1AZ15|B1AZ15_MOUSE Cordon-bleu protein-like 1 OS=Mus musculus GN=Cobl	6	2	2	2	2	2	2	0	0	0	0	2	2	2	2	2	0	0	0	0	2	2	2	2	2	0	0	0	0	2	2	3.8	3.8	3.8	129.45	1202	1202;1203;1240;1241;1241;1273	2	2	2
O09174	O09174	3	3	3	Alpha-methylacyl-CoA racemase	Amacr	>sp|O09174|AMACR_MOUSE Alpha-methylacyl-CoA racemase OS=Mus musculus GN=Amacr PE=1 SV=4	1	3	3	3	0	1	2	0	0	0	0	2	3	0	1	2	0	0	0	0	2	3	0	1	2	0	0	0	0	2	3	14.4	14.4	14.4	41.704	381	381		1	2
Q3T9X3;P39054-2;Q3TCR7;P39054;G3X9G4;F8WIV5;G3UZZ3;P39053-5;P39053-3;Q8BZ98-2;P39053-2;Q8BZ98;E9QLL2;P39053-6;P39053-4;P39053	Q3T9X3;P39054-2;Q3TCR7;P39054;G3X9G4;F8WIV5;G3UZZ3	3;3;3;3;3;3;2;1;1;1;1;1;1;1;1;1	3;3;3;3;3;3;2;1;1;1;1;1;1;1;1;1	3;3;3;3;3;3;2;1;1;1;1;1;1;1;1;1	Dynamin-2	Dnm2	>tr|Q3T9X3|Q3T9X3_MOUSE Dynamin-2 OS=Mus musculus GN=Dnm2 PE=2 SV=1;>sp|P39054-2|DYN2_MOUSE Isoform 2 of Dynamin-2 OS=Mus musculus GN=Dnm2;>tr|Q3TCR7|Q3TCR7_MOUSE Dynamin-2 OS=Mus musculus GN=Dnm2 PE=2 SV=1;>sp|P39054|DYN2_MOUSE Dynamin-2 OS=Mus musculus G	16	3	3	3	3	1	3	0	0	0	0	1	0	3	1	3	0	0	0	0	1	0	3	1	3	0	0	0	0	1	0	6.9	6.9	6.9	97.194	860	860;866;869;870;870;870;807;851;851;859;861;863;863;864;864;867	3	1	3
Q9CQ52	Q9CQ52	3	3	3	Chymotrypsin-like elastase family member 3B	Cela3b	>sp|Q9CQ52|CEL3B_MOUSE Chymotrypsin-like elastase family member 3B OS=Mus musculus GN=Cela3b PE=2 SV=1	1	3	3	3	0	0	0	0	0	0	0	1	3	0	0	0	0	0	0	0	1	3	0	0	0	0	0	0	0	1	3	19.7	19.7	19.7	28.904	269	269
A1BN54;Q7TPR4	A1BN54;Q7TPR4	8;7	2;1	2;1	Alpha-actinin-1	Actn1	>tr|A1BN54|A1BN54_MOUSE Alpha actinin 1a OS=Mus musculus GN=Actn1 PE=2 SV=1;>sp|Q7TPR4|ACTN1_MOUSE Alpha-actinin-1 OS=Mus musculus GN=Actn1 PE=1 SV=1	2	8	2	2	5	5	6	6	0	0	6	8	7	1	1	1	1	0	0	1	2	1	1	1	1	1	0	0	1	2	1	11.7	2.9	2.9	102.72	887	887;892	2	1	2	2
Q6PDM2-3;Q6PDM2-2;Q6PDM2;H7BX95	Q6PDM2-3;Q6PDM2-2;Q6PDM2;H7BX95	3;3;3;3	3;3;3;3	3;3;3;3	Serine/arginine-rich splicing factor 1	Srsf1	>sp|Q6PDM2-3|SRSF1_MOUSE Isoform 3 of Serine/arginine-rich splicing factor 1 OS=Mus musculus GN=Srsf1;>sp|Q6PDM2-2|SRSF1_MOUSE Isoform 2 of Serine/arginine-rich splicing factor 1 OS=Mus musculus GN=Srsf1;>sp|Q6PDM2|SRSF1_MOUSE Serine/arginine-rich splicing	4	3	3	3	1	1	3	0	0	0	0	0	0	1	1	3	0	0	0	0	0	0	1	1	3	0	0	0	0	0	0	21.4	21.4	21.4	21.807	196	196;201;248;253	1	1	3
G3UWM1;G3UXJ6;G3UZI2;Q7TMK9-2;G3V018;Q7TMK9;G3XA76;G3UZ48	G3UWM1;G3UXJ6;G3UZI2;Q7TMK9-2;G3V018;Q7TMK9;G3XA76;G3UZ48	2;2;2;2;2;2;1;1	2;2;2;2;2;2;1;1	2;2;2;2;2;2;1;1	Heterogeneous nuclear ribonucleoprotein Q	Syncrip	>tr|G3UWM1|G3UWM1_MOUSE Heterogeneous nuclear ribonucleoprotein Q (Fragment) OS=Mus musculus GN=Syncrip PE=2 SV=1;>tr|G3UXJ6|G3UXJ6_MOUSE Heterogeneous nuclear ribonucleoprotein Q OS=Mus musculus GN=Syncrip PE=2 SV=1;>tr|G3UZI2|G3UZI2_MOUSE Heterogeneous n	8	2	2	2	0	2	2	1	0	1	2	2	2	0	2	2	1	0	1	2	2	2	0	2	2	1	0	1	2	2	2	14.3	14.3	14.3	21.585	196	196;448;527;562;588;623;94;464		2	2	1
Q7M6Y3-2;Q7M6Y3-3;Q7M6Y3-4;Q7M6Y3-6;Q7M6Y3-5;Q7M6Y3;Q8BQA2;Q3TWS4;E9Q9A3;Q61548-3;E9QQ05;Q61548-2;Q61548;E9QLK9	Q7M6Y3-2;Q7M6Y3-3;Q7M6Y3-4;Q7M6Y3-6;Q7M6Y3-5;Q7M6Y3;Q8BQA2;Q3TWS4;E9Q9A3;Q61548-3;E9QQ05;Q61548-2;Q61548;E9QLK9	2;2;2;2;2;2;1;1;1;1;1;1;1;1	2;2;2;2;2;2;1;1;1;1;1;1;1;1	2;2;2;2;2;2;1;1;1;1;1;1;1;1	Phosphatidylinositol-binding clathrin assembly protein;Clathrin coat assembly protein AP180	Picalm;Snap91	>sp|Q7M6Y3-2|PICAL_MOUSE Isoform 2 of Phosphatidylinositol-binding clathrin assembly protein OS=Mus musculus GN=Picalm;>sp|Q7M6Y3-3|PICAL_MOUSE Isoform 3 of Phosphatidylinositol-binding clathrin assembly protein OS=Mus musculus GN=Picalm;>sp|Q7M6Y3-4|PICAL	14	2	2	2	2	0	2	2	1	1	0	1	0	2	0	2	2	1	1	0	1	0	2	0	2	2	1	1	0	1	0	5.2	5.2	5.2	64.647	597	597;605;610;652;655;660;288;582;838;868;868;896;901;901	2		2	2	1
F6XQ00;B8JJM6;P04186;B8JJM5;F6VQX8;B8JJN0;B8JJM3;F6W2T4;H3BK95	F6XQ00;B8JJM6;P04186;B8JJM5;F6VQX8;B8JJN0;B8JJM3;F6W2T4;H3BK95	2;2;2;2;2;2;1;1;1	2;2;2;2;2;2;1;1;1	2;2;2;2;2;2;1;1;1	Complement factor B;Complement factor B Ba fragment;Complement factor B Bb fragment	Cfb;Gm20547;C2	>tr|F6XQ00|F6XQ00_MOUSE Complement factor B OS=Mus musculus GN=Cfb PE=2 SV=1;>tr|B8JJM6|B8JJM6_MOUSE Complement factor B OS=Mus musculus GN=Cfb PE=2 SV=1;>sp|P04186|CFAB_MOUSE Complement factor B OS=Mus musculus GN=Cfb PE=1 SV=2;>tr|B8JJM5|B8JJM5_MOUSE Com	9	2	2	2	2	1	2	1	0	0	0	0	0	2	1	2	1	0	0	0	0	0	2	1	2	1	0	0	0	0	0	3.2	3.2	3.2	79.437	711	711;713;761;763;971;1276;234;259;296	2	1	2	1
Q792Z1	Q792Z1	3	1	1		Try10	>tr|Q792Z1|Q792Z1_MOUSE MCG140784 OS=Mus musculus GN=Try10 PE=2 SV=1	1	3	1	1	1	1	0	1	0	1	1	1	3	1	1	0	1	0	1	1	0	1	1	1	0	1	0	1	1	0	1	19.9	10.6	10.6	26.221	246	246	1	1		1
Q9Z0U1	Q9Z0U1	3	3	3	Tight junction protein ZO-2	Tjp2	>sp|Q9Z0U1|ZO2_MOUSE Tight junction protein ZO-2 OS=Mus musculus GN=Tjp2 PE=1 SV=2	1	3	3	3	3	0	3	0	0	0	0	1	0	3	0	3	0	0	0	0	1	0	3	0	3	0	0	0	0	1	0	6.7	6.7	6.7	131.28	1167	1167	3		3
E0CYW7;E0CXA0;P51859	E0CYW7;E0CXA0;P51859	1;1;1	1;1;1	1;1;1	Hepatoma-derived growth factor	Hdgf	>tr|E0CYW7|E0CYW7_MOUSE Hepatoma-derived growth factor OS=Mus musculus GN=Hdgf PE=2 SV=1;>tr|E0CXA0|E0CXA0_MOUSE Hepatoma-derived growth factor (Fragment) OS=Mus musculus GN=Hdgf PE=2 SV=1;>sp|P51859|HDGF_MOUSE Hepatoma-derived growth factor OS=Mus musculu	3	1	1	1	0	0	0	0	0	0	0	1	1	0	0	0	0	0	0	0	1	1	0	0	0	0	0	0	0	1	1	19	19	19	9.4116	84	84;202;237
I7HLV2;Q6ZWV3	I7HLV2;Q6ZWV3	1;1	1;1	1;1	60S ribosomal protein L10	Rpl10	>tr|I7HLV2|I7HLV2_MOUSE 60S ribosomal protein L10 (Fragment) OS=Mus musculus GN=Rpl10 PE=4 SV=1;>sp|Q6ZWV3|RL10_MOUSE 60S ribosomal protein L10 OS=Mus musculus GN=Rpl10 PE=2 SV=3	2	1	1	1	1	0	1	0	0	0	0	1	1	1	0	1	0	0	0	0	1	1	1	0	1	0	0	0	0	1	1	6.5	6.5	6.5	23.072	201	201;214	1		1
Q9JKY5	Q9JKY5	4	4	3	Huntingtin-interacting protein 1-related protein	Hip1r	>sp|Q9JKY5|HIP1R_MOUSE Huntingtin-interacting protein 1-related protein OS=Mus musculus GN=Hip1r PE=1 SV=2	1	4	4	3	2	0	3	0	0	0	0	0	0	2	0	3	0	0	0	0	0	0	2	0	3	0	0	0	0	0	0	8.3	8.3	6.9	119.43	1068	1068	2		3
Q91X44	Q91X44	3	3	3	Glucokinase regulatory protein	Gckr	>sp|Q91X44|GCKR_MOUSE Glucokinase regulatory protein OS=Mus musculus GN=Gckr PE=2 SV=3	1	3	3	3	2	0	2	2	0	2	0	3	3	2	0	2	2	0	2	0	3	3	2	0	2	2	0	2	0	3	3	8.7	8.7	8.7	64.679	587	587	2		2	2
Q91YZ8;D3Z5M2;A3KFU5;A3KFU8;Q6PHQ9	Q91YZ8;D3Z5M2;A3KFU5;A3KFU8;Q6PHQ9	9;9;9;9;9	3;3;3;3;3	3;3;3;3;3		Pabpc4;Gm10110	>tr|Q91YZ8|Q91YZ8_MOUSE Poly(A) binding protein, cytoplasmic 4 OS=Mus musculus GN=Pabpc4 PE=2 SV=1;>tr|D3Z5M2|D3Z5M2_MOUSE Protein Gm10110 OS=Mus musculus GN=Gm10110 PE=4 SV=1;>tr|A3KFU5|A3KFU5_MOUSE Protein Pabpc4 OS=Mus musculus GN=Pabpc4 PE=2 SV=1;>tr|A	5	9	3	3	6	5	9	5	1	2	3	6	5	0	1	3	0	0	0	0	1	1	0	1	3	0	0	0	0	1	1	18.7	5.5	5.5	67.852	615	615;615;631;644;660		1	3
D3Z0D5;Q9EQ15	D3Z0D5;Q9EQ15	1;1	1;1	1;1	Guanine nucleotide-binding protein subunit beta-like protein 1	Gnb1l	>tr|D3Z0D5|D3Z0D5_MOUSE Guanine nucleotide-binding protein subunit beta-like protein 1 (Fragment) OS=Mus musculus GN=Gnb1l PE=2 SV=1;>sp|Q9EQ15|GNB1L_MOUSE Guanine nucleotide-binding protein subunit beta-like protein 1 OS=Mus musculus GN=Gnb1l PE=2 SV=2	2	1	1	1	0	0	0	0	0	0	1	0	0	0	0	0	0	0	0	1	0	0	0	0	0	0	0	0	1	0	0	22.7	22.7	22.7	8.1394	75	75;326
Q71RI9-2;Q71RI9;D6RJ70	Q71RI9-2;Q71RI9	5;5;2	5;5;2	5;5;2	Kynurenine--oxoglutarate transaminase 3	Ccbl2	>sp|Q71RI9-2|KAT3_MOUSE Isoform 2 of Kynurenine--oxoglutarate transaminase 3 OS=Mus musculus GN=Ccbl2;>sp|Q71RI9|KAT3_MOUSE Kynurenine--oxoglutarate transaminase 3 OS=Mus musculus GN=Ccbl2 PE=1 SV=1	3	5	5	5	0	0	0	0	0	0	1	5	5	0	0	0	0	0	0	1	5	5	0	0	0	0	0	0	1	5	5	17.4	17.4	17.4	47.32	420	420;455;71
Q9DBL1;E9Q5L3	Q9DBL1;E9Q5L3	2;2	2;2	2;2	Short/branched chain specific acyl-CoA dehydrogenase, mitochondrial	Acadsb	>sp|Q9DBL1|ACDSB_MOUSE Short/branched chain specific acyl-CoA dehydrogenase, mitochondrial OS=Mus musculus GN=Acadsb PE=1 SV=1;>tr|E9Q5L3|E9Q5L3_MOUSE Short/branched chain-specific acyl-CoA dehydrogenase, mitochondrial OS=Mus musculus GN=Acadsb PE=2 SV=1	2	2	2	2	2	0	2	0	0	0	0	2	0	2	0	2	0	0	0	0	2	0	2	0	2	0	0	0	0	2	0	5.3	5.3	5.3	47.874	432	432;465	2		3
D3YYV8;P47962	D3YYV8;P47962	2;2	2;2	2;2	60S ribosomal protein L5	Rpl5	>tr|D3YYV8|D3YYV8_MOUSE 60S ribosomal protein L5 (Fragment) OS=Mus musculus GN=Rpl5 PE=2 SV=1;>sp|P47962|RL5_MOUSE 60S ribosomal protein L5 OS=Mus musculus GN=Rpl5 PE=1 SV=3	2	2	2	2	2	1	2	1	0	1	0	1	2	2	1	2	1	0	1	0	1	2	2	1	2	1	0	1	0	1	2	19.6	19.6	19.6	17.997	163	163;297	2	1	2	1
P52843;P50236;B2RVI8	P52843;P50236	4;2;1	4;2;1	3;1;1	Bile salt sulfotransferase 1;Bile salt sulfotransferase 2	Sult2a1;Sult2a2	>sp|P52843|ST2A1_MOUSE Bile salt sulfotransferase 1 OS=Mus musculus GN=Sult2a1 PE=2 SV=1;>sp|P50236|ST2A2_MOUSE Bile salt sulfotransferase 2 OS=Mus musculus GN=Sult2a2 PE=2 SV=1	3	4	4	3	0	0	0	0	0	0	0	4	4	0	0	0	0	0	0	0	4	4	0	0	0	0	0	0	0	3	3	18.2	18.2	13.7	33.213	285	285;285;285
P62281	P62281	2	2	2	40S ribosomal protein S11	Rps11	>sp|P62281|RS11_MOUSE 40S ribosomal protein S11 OS=Mus musculus GN=Rps11 PE=2 SV=3	1	2	2	2	2	0	1	1	0	0	0	1	1	2	0	1	1	0	0	0	1	1	2	0	1	1	0	0	0	1	1	10.8	10.8	10.8	18.431	158	158	2		1	1
P59511-2;P59511	P59511-2;P59511	1;1	1;1	1;1	A disintegrin and metalloproteinase with thrombospondin motifs 20	Adamts20	>sp|P59511-2|ATS20_MOUSE Isoform 2 of A disintegrin and metalloproteinase with thrombospondin motifs 20 OS=Mus musculus GN=Adamts20;>sp|P59511|ATS20_MOUSE A disintegrin and metalloproteinase with thrombospondin motifs 20 OS=Mus musculus GN=Adamts20 PE=2 SV	2	1	1	1	0	0	0	0	0	0	0	1	0	0	0	0	0	0	0	0	1	0	0	0	0	0	0	0	0	1	0	0.8	0.8	0.8	158.03	1425	1425;1906
P11031	P11031	2	2	2	Activated RNA polymerase II transcriptional coactivator p15	Sub1	>sp|P11031|TCP4_MOUSE Activated RNA polymerase II transcriptional coactivator p15 OS=Mus musculus GN=Sub1 PE=1 SV=3	1	2	2	2	0	0	2	0	0	0	0	0	1	0	0	2	0	0	0	0	0	1	0	0	2	0	0	0	0	0	1	18.9	18.9	18.9	14.427	127	127			2
J3KMP5	J3KMP5	1	1	1		Gm21897	>tr|J3KMP5|J3KMP5_MOUSE Uncharacterized protein OS=Mus musculus GN=Gm21897 PE=4 SV=1	1	1	1	1	0	1	1	0	0	0	0	0	0	0	1	1	0	0	0	0	0	0	0	1	1	0	0	0	0	0	0	1.8	1.8	1.8	58.144	500	500		1	1
E9Q489;O09165	E9Q489;O09165	1;1	1;1	1;1	Calsequestrin;Calsequestrin-1	Casq1	>tr|E9Q489|E9Q489_MOUSE Calsequestrin (Fragment) OS=Mus musculus GN=Casq1 PE=2 SV=1;>sp|O09165|CASQ1_MOUSE Calsequestrin-1 OS=Mus musculus GN=Casq1 PE=2 SV=3	2	1	1	1	0	1	1	1	0	0	0	1	1	0	1	1	1	0	0	0	1	1	0	1	1	1	0	0	0	1	1	14.1	14.1	14.1	18.069	156	156;405		1	1	1
O08749	O08749	2	2	2	Dihydrolipoyl dehydrogenase, mitochondrial	Dld	>sp|O08749|DLDH_MOUSE Dihydrolipoyl dehydrogenase, mitochondrial OS=Mus musculus GN=Dld PE=1 SV=2	1	2	2	2	0	0	0	0	0	0	1	2	1	0	0	0	0	0	0	1	2	1	0	0	0	0	0	0	1	2	1	5.9	5.9	5.9	54.272	509	509
O88986;E9PWY6	O88986;E9PWY6	4;3	4;3	4;3	2-amino-3-ketobutyrate coenzyme A ligase, mitochondrial	Gcat	>sp|O88986|KBL_MOUSE 2-amino-3-ketobutyrate coenzyme A ligase, mitochondrial OS=Mus musculus GN=Gcat PE=1 SV=2;>tr|E9PWY6|E9PWY6_MOUSE 2-amino-3-ketobutyrate coenzyme A ligase, mitochondrial OS=Mus musculus GN=Gcat PE=2 SV=1	2	4	4	4	1	2	2	0	0	0	0	4	4	1	2	2	0	0	0	0	4	4	1	2	2	0	0	0	0	4	4	17.8	17.8	17.8	44.93	416	416;382	1	2	2
P18406	P18406	1	1	1	Protein CYR61	Cyr61	>sp|P18406|CYR61_MOUSE Protein CYR61 OS=Mus musculus GN=Cyr61 PE=1 SV=1	1	1	1	1	1	0	1	0	0	0	0	0	0	1	0	1	0	0	0	0	0	0	1	0	1	0	0	0	0	0	0	2.6	2.6	2.6	41.709	379	379	1		1
Q05915	Q05915	2	2	2	GTP cyclohydrolase 1	Gch1	>sp|Q05915|GCH1_MOUSE GTP cyclohydrolase 1 OS=Mus musculus GN=Gch1 PE=2 SV=1	1	2	2	2	1	1	2	0	0	0	0	1	0	1	1	2	0	0	0	0	1	0	1	1	2	0	0	0	0	1	0	20.3	20.3	20.3	27.014	241	241	1	1	2
Q8CGC7	Q8CGC7	4	4	4	Bifunctional glutamate/proline--tRNA ligase;Glutamate--tRNA ligase;Proline--tRNA ligase	Eprs	>sp|Q8CGC7|SYEP_MOUSE Bifunctional glutamate/proline--tRNA ligase OS=Mus musculus GN=Eprs PE=1 SV=4	1	4	4	4	3	0	4	0	0	0	3	3	2	3	0	4	0	0	0	3	3	2	3	0	4	0	0	0	3	3	2	3.2	3.2	3.2	170.08	1512	1512	3		4
Q8C5G6;Q9QZ06	Q8C5G6;Q9QZ06	2;2	2;2	2;2	Toll-interacting protein	Tollip	>tr|Q8C5G6|Q8C5G6_MOUSE Toll-interacting protein OS=Mus musculus GN=Tollip PE=2 SV=1;>sp|Q9QZ06|TOLIP_MOUSE Toll-interacting protein OS=Mus musculus GN=Tollip PE=1 SV=1	2	2	2	2	2	2	2	0	0	0	0	2	1	2	2	2	0	0	0	0	2	1	2	2	2	0	0	0	0	2	1	10	10	10	24.54	220	220;274	2	2	2
Q64442	Q64442	3	3	3	Sorbitol dehydrogenase	Sord	>sp|Q64442|DHSO_MOUSE Sorbitol dehydrogenase OS=Mus musculus GN=Sord PE=1 SV=3	1	3	3	3	0	0	0	0	0	0	0	3	3	0	0	0	0	0	0	0	3	3	0	0	0	0	0	0	0	3	3	11.2	11.2	11.2	38.249	357	357
P35951	P35951	2	2	2	Low-density lipoprotein receptor	Ldlr	>sp|P35951|LDLR_MOUSE Low-density lipoprotein receptor OS=Mus musculus GN=Ldlr PE=1 SV=2	1	2	2	2	1	1	0	0	0	1	0	2	2	1	1	0	0	0	1	0	2	2	1	1	0	0	0	1	0	2	2	4.1	4.1	4.1	94.946	862	862	1	1
P10107	P10107	2	2	2	Annexin A1	Anxa1	>sp|P10107|ANXA1_MOUSE Annexin A1 OS=Mus musculus GN=Anxa1 PE=1 SV=2	1	2	2	2	1	2	2	1	0	0	1	1	1	1	2	2	1	0	0	1	1	1	1	2	2	1	0	0	1	1	1	8.4	8.4	8.4	38.734	346	346	2	3	3	1
E9Q175;E9Q3L1;E9PVU0;E9Q174;Q64331	E9Q175;E9Q3L1;E9PVU0;E9Q174;Q64331	2;2;2;2;1	2;2;2;2;1	2;2;2;2;1	Unconventional myosin-VI	Myo6	>tr|E9Q175|E9Q175_MOUSE Unconventional myosin-VI OS=Mus musculus GN=Myo6 PE=2 SV=1;>tr|E9Q3L1|E9Q3L1_MOUSE Unconventional myosin-VI OS=Mus musculus GN=Myo6 PE=2 SV=1;>tr|E9PVU0|E9PVU0_MOUSE Unconventional myosin-VI OS=Mus musculus GN=Myo6 PE=2 SV=1;>tr|E9Q	5	2	2	2	1	1	2	0	0	0	1	1	0	1	1	2	0	0	0	1	1	0	1	1	2	0	0	0	1	1	0	3.6	3.6	3.6	144.77	1253	1253;1262;1266;1284;1265	1	1	2
Q9Z2V4	Q9Z2V4	3	3	3	Phosphoenolpyruvate carboxykinase, cytosolic [GTP]	Pck1	>sp|Q9Z2V4|PCKGC_MOUSE Phosphoenolpyruvate carboxykinase, cytosolic [GTP] OS=Mus musculus GN=Pck1 PE=2 SV=1	1	3	3	3	0	1	3	0	0	0	1	2	2	0	1	3	0	0	0	1	2	2	0	1	3	0	0	0	1	2	2	6.6	6.6	6.6	69.354	622	622		1	3
E9Q1S3;Q01405	E9Q1S3;Q01405	1;1	1;1	1;1	Protein transport protein Sec23A	Sec23a	>tr|E9Q1S3|E9Q1S3_MOUSE Protein transport protein Sec23A OS=Mus musculus GN=Sec23a PE=2 SV=1;>sp|Q01405|SC23A_MOUSE Protein transport protein Sec23A OS=Mus musculus GN=Sec23a PE=1 SV=2	2	1	1	1	1	1	1	1	0	1	0	1	1	1	1	1	1	0	1	0	1	1	1	1	1	1	0	1	0	1	1	2.3	2.3	2.3	82.955	736	736;765	1	1	1	1
P62320	P62320	2	2	2	Small nuclear ribonucleoprotein Sm D3	Snrpd3	>sp|P62320|SMD3_MOUSE Small nuclear ribonucleoprotein Sm D3 OS=Mus musculus GN=Snrpd3 PE=1 SV=1	1	2	2	2	2	1	1	1	0	0	0	2	1	2	1	1	1	0	0	0	2	1	2	1	1	1	0	0	0	2	1	15.1	15.1	15.1	13.916	126	126	2	1	1	1
A2AJ15	A2AJ15	1	1	1	Endoplasmic reticulum mannosyl-oligosaccharide 1,2-alpha-mannosidase	Man1b1	>sp|A2AJ15|MA1B1_MOUSE Endoplasmic reticulum mannosyl-oligosaccharide 1,2-alpha-mannosidase OS=Mus musculus GN=Man1b1 PE=2 SV=1	1	1	1	1	1	1	0	1	0	1	0	0	0	1	1	0	1	0	1	0	0	0	1	1	0	1	0	1	0	0	0	2.3	2.3	2.3	75.149	658	658	1	1		1
P97742	P97742	2	2	2	Carnitine O-palmitoyltransferase 1, liver isoform	Cpt1a	>sp|P97742|CPT1A_MOUSE Carnitine O-palmitoyltransferase 1, liver isoform OS=Mus musculus GN=Cpt1a PE=1 SV=4	1	2	2	2	0	0	1	0	0	0	0	2	2	0	0	1	0	0	0	0	2	2	0	0	1	0	0	0	0	2	2	6.5	6.5	6.5	88.25	773	773			1
Q99KR7	Q99KR7	2	2	2	Peptidyl-prolyl cis-trans isomerase F, mitochondrial	Ppif	>sp|Q99KR7|PPIF_MOUSE Peptidyl-prolyl cis-trans isomerase F, mitochondrial OS=Mus musculus GN=Ppif PE=1 SV=1	1	2	2	2	2	0	1	0	0	0	0	2	2	2	0	1	0	0	0	0	2	2	2	0	1	0	0	0	0	2	2	18.9	18.9	18.9	21.737	206	206	2		1
Q9CRA2;Q8CI51-3;F8WJI6;E9Q8P5;Q8CI51-2;Q8CI51	Q9CRA2;Q8CI51-3;F8WJI6;E9Q8P5;Q8CI51-2;Q8CI51	2;2;2;2;2;2	2;2;2;2;2;2	2;2;2;2;2;2	PDZ and LIM domain protein 5	Pdlim5	>tr|Q9CRA2|Q9CRA2_MOUSE PDZ and LIM domain protein 5 OS=Mus musculus GN=Pdlim5 PE=2 SV=1;>sp|Q8CI51-3|PDLI5_MOUSE Isoform 3 of PDZ and LIM domain protein 5 OS=Mus musculus GN=Pdlim5;>tr|F8WJI6|F8WJI6_MOUSE PDZ and LIM domain protein 5 OS=Mus musculus GN=Pd	6	2	2	2	1	1	1	2	0	1	0	1	2	1	1	1	2	0	1	0	1	2	1	1	1	2	0	1	0	1	2	13.1	13.1	13.1	23.793	214	214;239;239;239;337;591	1	1	1	2
Q6PHN1	Q6PHN1	1	1	1	Coiled-coil domain-containing protein 57	Ccdc57	>sp|Q6PHN1|CCD57_MOUSE Coiled-coil domain-containing protein 57 OS=Mus musculus GN=Ccdc57 PE=2 SV=1	1	1	1	1	0	1	0	0	0	0	0	0	0	0	1	0	0	0	0	0	0	0	0	1	0	0	0	0	0	0	0	1.7	1.7	1.7	116.19	1016	1016		1
O35459;F7B227	O35459;F7B227	2;1	2;1	2;1	Delta(3,5)-Delta(2,4)-dienoyl-CoA isomerase, mitochondrial	Ech1	>sp|O35459|ECH1_MOUSE Delta(3,5)-Delta(2,4)-dienoyl-CoA isomerase, mitochondrial OS=Mus musculus GN=Ech1 PE=2 SV=1;>tr|F7B227|F7B227_MOUSE Delta(3,5)-Delta(2,4)-dienoyl-CoA isomerase, mitochondrial (Fragment) OS=Mus musculus GN=Ech1 PE=2 SV=1	2	2	2	2	0	0	1	0	0	0	1	2	2	0	0	1	0	0	0	1	2	2	0	0	1	0	0	0	1	2	2	8.3	8.3	8.3	36.118	327	327;177			1
Q8R1B4	Q8R1B4	3	3	3	Eukaryotic translation initiation factor 3 subunit C	Eif3c	>sp|Q8R1B4|EIF3C_MOUSE Eukaryotic translation initiation factor 3 subunit C OS=Mus musculus GN=Eif3c PE=1 SV=1	1	3	3	3	2	0	3	1	0	0	0	3	1	2	0	3	1	0	0	0	3	1	2	0	3	1	0	0	0	3	1	3.3	3.3	3.3	105.53	911	911	2		3	1
P35492;F8WH73	P35492	3;1	3;1	3;1	Histidine ammonia-lyase	Hal	>sp|P35492|HUTH_MOUSE Histidine ammonia-lyase OS=Mus musculus GN=Hal PE=1 SV=1	2	3	3	3	0	0	0	0	0	0	1	3	3	0	0	0	0	0	0	1	3	3	0	0	0	0	0	0	1	3	3	7.3	7.3	7.3	72.257	657	657;167
P42669	P42669	2	2	2	Transcriptional activator protein Pur-alpha	Pura	>sp|P42669|PURA_MOUSE Transcriptional activator protein Pur-alpha OS=Mus musculus GN=Pura PE=1 SV=1	1	2	2	2	2	0	2	1	0	0	0	1	1	2	0	2	1	0	0	0	1	1	2	0	2	1	0	0	0	1	1	11.2	11.2	11.2	34.883	321	321	2		2	1
A6QRH3;Q8C6I5	A6QRH3;Q8C6I5	1;1	1;1	1;1		Nfs1	>tr|A6QRH3|A6QRH3_MOUSE Cysteine desulfurase, mitochondrial OS=Mus musculus GN=Nfs1 PE=2 SV=1;>tr|Q8C6I5|Q8C6I5_MOUSE Cysteine desulfurase, mitochondrial OS=Mus musculus GN=Nfs1 PE=2 SV=1	2	1	1	1	0	1	0	0	0	0	0	0	0	0	1	0	0	0	0	0	0	0	0	1	0	0	0	0	0	0	0	10.8	10.8	10.8	16.322	148	148;459		1
Q9CPX8	Q9CPX8	1	1	1	Cytochrome b-c1 complex subunit 10	Uqcr11	>sp|Q9CPX8|QCR10_MOUSE Cytochrome b-c1 complex subunit 10 OS=Mus musculus GN=Uqcr11 PE=2 SV=1	1	1	1	1	0	1	1	1	0	0	0	1	1	0	1	1	1	0	0	0	1	1	0	1	1	1	0	0	0	1	1	21.4	21.4	21.4	6.5386	56	56		1	3	2
Q62418-3;Q62418-2;Q62418	Q62418-3;Q62418-2;Q62418	1;1;1	1;1;1	1;1;1	Drebrin-like protein	Dbnl	>sp|Q62418-3|DBNL_MOUSE Isoform 3 of Drebrin-like protein OS=Mus musculus GN=Dbnl;>sp|Q62418-2|DBNL_MOUSE Isoform 2 of Drebrin-like protein OS=Mus musculus GN=Dbnl;>sp|Q62418|DBNL_MOUSE Drebrin-like protein OS=Mus musculus GN=Dbnl PE=1 SV=2	3	1	1	1	1	1	1	0	0	0	0	1	1	1	1	1	0	0	0	0	1	1	1	1	1	0	0	0	0	1	1	4.6	4.6	4.6	48.341	432	432;433;436	2	2	2
P04104	P04104	6	1	1	Keratin, type II cytoskeletal 1	Krt1	>sp|P04104|K2C1_MOUSE Keratin, type II cytoskeletal 1 OS=Mus musculus GN=Krt1 PE=1 SV=4	1	6	1	1	6	6	4	4	4	3	4	5	6	1	1	1	0	0	0	0	1	1	1	1	1	0	0	0	0	1	1	6.8	1.6	1.6	65.605	637	637	1	1	1
D3YVV9	D3YVV9	1	1	1		Synpo2	>tr|D3YVV9|D3YVV9_MOUSE Synaptopodin-2 OS=Mus musculus GN=Synpo2 PE=2 SV=1	1	1	1	1	0	1	1	0	0	0	0	0	0	0	1	1	0	0	0	0	0	0	0	1	1	0	0	0	0	0	0	1.8	1.8	1.8	129.63	1198	1198		1	1
K3W4M2;E9PZQ0;A2AGL3-2;A2AGL3;E9PW34;F6U7V1;E9Q401	K3W4M2;E9PZQ0	7;7;1;1;1;1;1	7;7;1;1;1;1;1	7;7;1;1;1;1;1	Ryanodine receptor 1	Ryr1	>tr|K3W4M2|K3W4M2_MOUSE Ryanodine receptor 1 OS=Mus musculus GN=Ryr1 PE=4 SV=1;>sp|E9PZQ0|RYR1_MOUSE Ryanodine receptor 1 OS=Mus musculus GN=Ryr1 PE=1 SV=1	7	7	7	7	0	0	0	7	0	0	0	0	0	0	0	0	7	0	0	0	0	0	0	0	0	7	0	0	0	0	0	1.9	1.9	1.9	564.89	5033	5033;5035;4834;4863;4888;4966;4966				7
Q9D2Q3	Q9D2Q3	1	1	1	Uncharacterized protein C10orf88 homolog		>sp|Q9D2Q3|CJ088_MOUSE Uncharacterized protein C10orf88 homolog OS=Mus musculus PE=2 SV=1	1	1	1	1	0	0	0	0	1	0	0	0	0	0	0	0	0	1	0	0	0	0	0	0	0	0	1	0	0	0	0	3.6	3.6	3.6	48.743	444	444					1
Q9CPT4	Q9CPT4	1	1	1	UPF0556 protein C19orf10 homolog	D17Wsu104e	>sp|Q9CPT4|CS010_MOUSE UPF0556 protein C19orf10 homolog OS=Mus musculus GN=D17Wsu104e PE=2 SV=1	1	1	1	1	0	1	1	0	0	0	0	1	1	0	1	1	0	0	0	0	1	1	0	1	1	0	0	0	0	1	1	5.4	5.4	5.4	17.982	166	166		1	1
Q9CPR4;Q6ZWZ7;F6YKV1	Q9CPR4;Q6ZWZ7;F6YKV1	2;2;1	2;2;1	2;2;1	60S ribosomal protein L17	Rpl17;Gm5277	>sp|Q9CPR4|RL17_MOUSE 60S ribosomal protein L17 OS=Mus musculus GN=Rpl17 PE=2 SV=3;>tr|Q6ZWZ7|Q6ZWZ7_MOUSE 60S ribosomal protein L17 OS=Mus musculus GN=Rpl17 PE=2 SV=1;>tr|F6YKV1|F6YKV1_MOUSE Uncharacterized protein OS=Mus musculus GN=Gm5277 PE=3 SV=1	3	2	2	2	2	1	2	0	0	0	0	1	2	2	1	2	0	0	0	0	1	2	2	1	2	0	0	0	0	1	2	10.3	10.3	10.3	21.423	184	184;184;195	2	1	2
D3YYN7;Q6PIE5;Q6PIC6;Q8VCE0;D3YVX6	D3YYN7;Q6PIE5;Q6PIC6;Q8VCE0	7;7;5;5;2	3;3;1;1;2	3;3;1;1;2	Sodium/potassium-transporting ATPase subunit alpha-2;Sodium/potassium-transporting ATPase subunit alpha-3	Atp1a2;Atp1a3	>tr|D3YYN7|D3YYN7_MOUSE Sodium/potassium-transporting ATPase subunit alpha-2 OS=Mus musculus GN=Atp1a2 PE=2 SV=1;>sp|Q6PIE5|AT1A2_MOUSE Sodium/potassium-transporting ATPase subunit alpha-2 OS=Mus musculus GN=Atp1a2 PE=1 SV=1;>sp|Q6PIC6|AT1A3_MOUSE Sodium/p	5	7	3	3	4	1	4	7	0	0	1	4	3	0	0	0	3	0	0	0	0	0	0	0	0	3	0	0	0	0	0	11.6	5.4	5.4	103.58	947	947;1020;1013;1053;673				3
Q61245-2;Q61245;E9PVT8	Q61245-2;Q61245;E9PVT8	2;2;1	1;1;1	1;1;1	Collagen alpha-1(XI) chain	Col11a1	>sp|Q61245-2|COBA1_MOUSE Isoform Short of Collagen alpha-1(XI) chain OS=Mus musculus GN=Col11a1;>sp|Q61245|COBA1_MOUSE Collagen alpha-1(XI) chain OS=Mus musculus GN=Col11a1 PE=1 SV=2;>tr|E9PVT8|E9PVT8_MOUSE Collagen alpha-1(XI) chain (Fragment) OS=Mus musc	3	2	1	1	1	2	1	2	2	2	2	1	2	0	1	0	1	1	1	1	0	1	0	1	0	1	1	1	1	0	1	1.6	1.1	1.1	171.4	1719	1719;1804;568		1		1	1
P14246	P14246	1	1	1	Solute carrier family 2, facilitated glucose transporter member 2	Slc2a2	>sp|P14246|GTR2_MOUSE Solute carrier family 2, facilitated glucose transporter member 2 OS=Mus musculus GN=Slc2a2 PE=1 SV=3	1	1	1	1	1	0	1	0	0	0	1	1	1	1	0	1	0	0	0	1	1	1	1	0	1	0	0	0	1	1	1	1.9	1.9	1.9	57.106	523	523	1		1
Q9Z2U1;D3YX79	Q9Z2U1;D3YX79	1;1	1;1	1;1	Proteasome subunit alpha type-5;Proteasome subunit alpha type	Psma5;Gm8394	>sp|Q9Z2U1|PSA5_MOUSE Proteasome subunit alpha type-5 OS=Mus musculus GN=Psma5 PE=1 SV=1;>tr|D3YX79|D3YX79_MOUSE Proteasome subunit alpha type OS=Mus musculus GN=Gm8394 PE=3 SV=1	2	1	1	1	1	1	1	0	0	0	0	1	1	1	1	1	0	0	0	0	1	1	1	1	1	0	0	0	0	1	1	5	5	5	26.411	241	241;241	1	1	1
F6RIS8;Q9QZS0;M0QWQ2	F6RIS8;Q9QZS0;M0QWQ2	2;2;1	2;2;1	2;2;1	Collagen alpha-3(IV) chain;Tumstatin	Col4a3	>tr|F6RIS8|F6RIS8_MOUSE Collagen alpha-3(IV) chain (Fragment) OS=Mus musculus GN=Col4a3 PE=2 SV=1;>sp|Q9QZS0|CO4A3_MOUSE Collagen alpha-3(IV) chain OS=Mus musculus GN=Col4a3 PE=1 SV=2;>tr|M0QWQ2|M0QWQ2_MOUSE Collagen alpha-3(IV) chain (Fragment) OS=Mus mus	3	2	2	2	0	0	0	1	0	0	2	1	1	0	0	0	1	0	0	2	1	1	0	0	0	1	0	0	2	1	1	25.4	25.4	25.4	22.381	197	197;1669;61				1
P34884	P34884	2	2	2	Macrophage migration inhibitory factor	Mif	>sp|P34884|MIF_MOUSE Macrophage migration inhibitory factor OS=Mus musculus GN=Mif PE=1 SV=2	1	2	2	2	1	0	2	0	0	0	0	1	2	1	0	2	0	0	0	0	1	2	1	0	2	0	0	0	0	1	2	17.4	17.4	17.4	12.504	115	115	1		2
Q99L88;Q99L88-2	Q99L88;Q99L88-2	2;1	2;1	2;1	Beta-1-syntrophin	Sntb1	>sp|Q99L88|SNTB1_MOUSE Beta-1-syntrophin OS=Mus musculus GN=Sntb1 PE=1 SV=4;>sp|Q99L88-2|SNTB1_MOUSE Isoform 2 of Beta-1-syntrophin OS=Mus musculus GN=Sntb1	2	2	2	2	1	0	2	0	0	0	1	2	2	1	0	2	0	0	0	1	2	2	1	0	2	0	0	0	1	2	2	5.8	5.8	5.8	58.081	537	537;276	1		2
Q9QXM0	Q9QXM0	1	1	1	Abhydrolase domain-containing protein 2	Abhd2	>sp|Q9QXM0|ABHD2_MOUSE Abhydrolase domain-containing protein 2 OS=Mus musculus GN=Abhd2 PE=2 SV=1	1	1	1	1	1	0	1	0	0	0	0	0	0	1	0	1	0	0	0	0	0	0	1	0	1	0	0	0	0	0	0	5.9	5.9	5.9	48.377	425	425	2		2
Q8BSL7;P84078;P61205;P84084	Q8BSL7;P84078;P61205;P84084	2;2;2;1	2;2;2;1	1;1;1;0	ADP-ribosylation factor 2;ADP-ribosylation factor 1;ADP-ribosylation factor 3;ADP-ribosylation factor 5	Arf2;Arf1;Arf3;Arf5	>sp|Q8BSL7|ARF2_MOUSE ADP-ribosylation factor 2 OS=Mus musculus GN=Arf2 PE=1 SV=2;>sp|P84078|ARF1_MOUSE ADP-ribosylation factor 1 OS=Mus musculus GN=Arf1 PE=1 SV=2;>sp|P61205|ARF3_MOUSE ADP-ribosylation factor 3 OS=Mus musculus GN=Arf3 PE=2 SV=2;>sp|P84084	4	2	2	1	0	1	2	0	0	1	0	2	2	0	1	2	0	0	1	0	2	2	0	0	1	0	0	0	0	1	1	19.3	19.3	7.7	20.746	181	181;181;181;180		1	2
Q9Z2I0	Q9Z2I0	2	2	2	LETM1 and EF-hand domain-containing protein 1, mitochondrial	Letm1	>sp|Q9Z2I0|LETM1_MOUSE LETM1 and EF-hand domain-containing protein 1, mitochondrial OS=Mus musculus GN=Letm1 PE=2 SV=1	1	2	2	2	0	1	1	2	0	0	1	2	2	0	1	1	2	0	0	1	2	2	0	1	1	2	0	0	1	2	2	4.2	4.2	4.2	82.988	738	738		1	1	2
P43137	P43137	1	1	1	Lithostathine-1	Reg1	>sp|P43137|LIT1_MOUSE Lithostathine-1 OS=Mus musculus GN=Reg1 PE=2 SV=1	1	1	1	1	0	0	0	0	0	0	0	1	1	0	0	0	0	0	0	0	1	1	0	0	0	0	0	0	0	1	1	7.3	7.3	7.3	18.518	165	165
Q8R2Q8	Q8R2Q8	1	1	1	Bone marrow stromal antigen 2	Bst2	>sp|Q8R2Q8|BST2_MOUSE Bone marrow stromal antigen 2 OS=Mus musculus GN=Bst2 PE=1 SV=1	1	1	1	1	0	0	1	0	0	0	0	1	1	0	0	1	0	0	0	0	1	1	0	0	1	0	0	0	0	1	1	9.9	9.9	9.9	19.152	172	172			1
P00493	P00493	2	2	2	Hypoxanthine-guanine phosphoribosyltransferase	Hprt1	>sp|P00493|HPRT_MOUSE Hypoxanthine-guanine phosphoribosyltransferase OS=Mus musculus GN=Hprt1 PE=1 SV=3	1	2	2	2	1	1	2	0	0	0	1	0	1	1	1	2	0	0	0	1	0	1	1	1	2	0	0	0	1	0	1	10.6	10.6	10.6	24.57	218	218	1	1	2
E9PYA3;Q99KB8-2;Q99KB8;G5E8T9;D3YUX8;D3YWI0;E9Q2H8	E9PYA3;Q99KB8-2;Q99KB8;G5E8T9;D3YUX8;D3YWI0;E9Q2H8	2;2;2;2;1;1;1	2;2;2;2;1;1;1	2;2;2;2;1;1;1	Hydroxyacylglutathione hydrolase, mitochondrial	Hagh	>tr|E9PYA3|E9PYA3_MOUSE Hydroxyacylglutathione hydrolase, mitochondrial (Fragment) OS=Mus musculus GN=Hagh PE=2 SV=1;>sp|Q99KB8-2|GLO2_MOUSE Isoform 2 of Hydroxyacylglutathione hydrolase, mitochondrial OS=Mus musculus GN=Hagh;>sp|Q99KB8|GLO2_MOUSE Hydroxya	7	2	2	2	1	1	0	0	0	0	0	2	1	1	1	0	0	0	0	0	2	1	1	1	0	0	0	0	0	2	1	16	16	16	26	237	237;260;309;309;132;167;217	1	1
Q9CQ75	Q9CQ75	1	1	1	NADH dehydrogenase [ubiquinone] 1 alpha subcomplex subunit 2	Ndufa2	>sp|Q9CQ75|NDUA2_MOUSE NADH dehydrogenase [ubiquinone] 1 alpha subcomplex subunit 2 OS=Mus musculus GN=Ndufa2 PE=1 SV=3	1	1	1	1	1	1	1	1	0	0	0	1	1	1	1	1	1	0	0	0	1	1	1	1	1	1	0	0	0	1	1	14.1	14.1	14.1	10.916	99	99	1	1	1	1
Q8VCB3	Q8VCB3	3	3	3	Glycogen [starch] synthase, liver	Gys2	>sp|Q8VCB3|GYS2_MOUSE Glycogen [starch] synthase, liver OS=Mus musculus GN=Gys2 PE=1 SV=2	1	3	3	3	0	0	2	0	0	0	0	3	3	0	0	2	0	0	0	0	3	3	0	0	2	0	0	0	0	3	3	7.7	7.7	7.7	80.87	704	704			2
F6UKN5;D3Z1S1;F6WYM0;D3YYB1;D3Z3C0;E9Q3V6;P42208;D3YV76;D3YZU7	F6UKN5;D3Z1S1;F6WYM0;D3YYB1;D3Z3C0;E9Q3V6;P42208;D3YV76;D3YZU7	2;2;2;2;2;2;2;1;1	2;2;2;2;2;2;2;1;1	2;2;2;2;2;2;2;1;1	Septin-2	2014-09-02	>tr|F6UKN5|F6UKN5_MOUSE Septin-2 (Fragment) OS=Mus musculus GN=Sept2 PE=2 SV=2;>tr|D3Z1S1|D3Z1S1_MOUSE Septin-2 (Fragment) OS=Mus musculus GN=Sept2 PE=2 SV=1;>tr|F6WYM0|F6WYM0_MOUSE Septin-2 (Fragment) OS=Mus musculus GN=Sept2 PE=2 SV=2;>tr|D3YYB1|D3YYB1_M	9	2	2	2	2	1	2	0	0	1	0	2	2	2	1	2	0	0	1	0	2	2	2	1	2	0	0	1	0	2	2	26.2	26.2	26.2	12.15	107	107;177;212;213;221;321;361;77;120	2	1	2
E9QA74;E9Q405;Q9JMH9-5;Q9JMH9-7;Q9JMH9-2;Q9JMH9-4;Q9JMH9-1;K3W4L0;B2RRE2;Q9JMH9;Q9JMH9-6;E9QAX2	E9QA74;E9Q405;Q9JMH9-5;Q9JMH9-7;Q9JMH9-2;Q9JMH9-4;Q9JMH9-1;K3W4L0;B2RRE2;Q9JMH9;Q9JMH9-6;E9QAX2	2;2;2;2;2;2;2;2;2;2;2;2	2;2;2;2;2;2;2;2;2;2;2;2	2;2;2;2;2;2;2;2;2;2;2;2	Unconventional myosin-XVIIIa	Myo18a	>tr|E9QA74|E9QA74_MOUSE Unconventional myosin-XVIIIa OS=Mus musculus GN=Myo18a PE=2 SV=1;>tr|E9Q405|E9Q405_MOUSE Unconventional myosin-XVIIIa OS=Mus musculus GN=Myo18a PE=2 SV=1;>sp|Q9JMH9-5|MY18A_MOUSE Isoform 5 of Unconventional myosin-XVIIIa OS=Mus musc	12	2	2	2	2	1	1	1	0	0	1	2	1	2	1	1	1	0	0	1	2	1	2	1	1	1	0	0	1	2	1	2.1	2.1	2.1	186.53	1642	1642;1700;1704;1716;1719;1998;2035;2036;2047;2050;2062;2083	2	1	1	1
Q61233;Q99K51;B1AX58	Q61233	3;1;1	3;1;1	3;1;1	Plastin-2	Lcp1	>sp|Q61233|PLSL_MOUSE Plastin-2 OS=Mus musculus GN=Lcp1 PE=1 SV=4	3	3	3	3	2	0	3	0	0	0	0	2	2	2	0	3	0	0	0	0	2	2	2	0	3	0	0	0	0	2	2	7	7	7	70.148	627	627;630;639	2		3
P80313	P80313	1	1	1	T-complex protein 1 subunit eta	Cct7	>sp|P80313|TCPH_MOUSE T-complex protein 1 subunit eta OS=Mus musculus GN=Cct7 PE=1 SV=1	1	1	1	1	1	1	1	1	0	1	1	1	1	1	1	1	1	0	1	1	1	1	1	1	1	1	0	1	1	1	1	4	4	4	59.652	544	544	2	1	2	1
Q8BJ64	Q8BJ64	2	2	2	Choline dehydrogenase, mitochondrial	Chdh	>sp|Q8BJ64|CHDH_MOUSE Choline dehydrogenase, mitochondrial OS=Mus musculus GN=Chdh PE=1 SV=1	1	2	2	2	0	2	2	0	0	0	0	1	1	0	2	2	0	0	0	0	1	1	0	2	2	0	0	0	0	1	1	6.4	6.4	6.4	66.414	596	596		2	2
D3Z568;F6Y6V5;D3YX99;D3Z6W9;Q9CQH3	D3Z568;F6Y6V5;D3YX99;D3Z6W9;Q9CQH3	2;2;2;2;2	2;2;2;2;2	2;2;2;2;2	NADH dehydrogenase [ubiquinone] 1 beta subcomplex subunit 5, mitochondrial	Ndufb5	>tr|D3Z568|D3Z568_MOUSE NADH dehydrogenase (Ubiquinone) 1 beta subcomplex, 5, isoform CRA_e OS=Mus musculus GN=Ndufb5 PE=4 SV=1;>tr|F6Y6V5|F6Y6V5_MOUSE NADH dehydrogenase [ubiquinone] 1 beta subcomplex subunit 5, mitochondrial (Fragment) OS=Mus musculus GN	5	2	2	2	0	0	0	2	0	0	1	2	2	0	0	0	2	0	0	1	2	2	0	0	0	2	0	0	1	2	2	12.6	12.6	12.6	14.038	119	119;135;172;181;189				2
Q9JM99-5;Q9JM99-4;E9QQ18;Q9JM99-3;E9QQ17;Q9JM99-2;Q9JM99;E0CZ58	Q9JM99-5;Q9JM99-4;E9QQ18;Q9JM99-3;E9QQ17;Q9JM99-2;Q9JM99;E0CZ58	3;3;3;3;3;3;3;3	3;3;3;3;3;3;3;3	3;3;3;3;3;3;3;3	Proteoglycan 4;Proteoglycan 4 C-terminal part	Prg4	>sp|Q9JM99-5|PRG4_MOUSE Isoform E of Proteoglycan 4 OS=Mus musculus GN=Prg4;>sp|Q9JM99-4|PRG4_MOUSE Isoform D of Proteoglycan 4 OS=Mus musculus GN=Prg4;>tr|E9QQ18|E9QQ18_MOUSE Lipid phosphate phosphatase-related protein type 2 OS=Mus musculus GN=Prg4 PE=2	8	3	3	3	1	2	3	1	0	0	0	1	0	1	2	3	1	0	0	0	1	0	1	2	3	1	0	0	0	1	0	10.4	10.4	10.4	47.988	423	423;925;965;966;1012;1013;1054;1221	1	2	3	1
Q8K0C5	Q8K0C5	2	2	2	Zymogen granule membrane protein 16	Zg16	>sp|Q8K0C5|ZG16_MOUSE Zymogen granule membrane protein 16 OS=Mus musculus GN=Zg16 PE=2 SV=1	1	2	2	2	0	0	0	0	0	0	1	1	2	0	0	0	0	0	0	1	1	2	0	0	0	0	0	0	1	1	2	16.2	16.2	16.2	18.209	167	167
D3YTX1;Q91V88;Q91V88-2;Q91V88-3;Q91V88-4	D3YTX1;Q91V88;Q91V88-2;Q91V88-3;Q91V88-4	2;2;2;2;2	2;2;2;2;2	2;2;2;2;2	Nephronectin	Npnt	>tr|D3YTX1|D3YTX1_MOUSE Nephronectin OS=Mus musculus GN=Npnt PE=2 SV=1;>sp|Q91V88|NPNT_MOUSE Nephronectin OS=Mus musculus GN=Npnt PE=1 SV=1;>sp|Q91V88-2|NPNT_MOUSE Isoform 2 of Nephronectin OS=Mus musculus GN=Npnt;>sp|Q91V88-3|NPNT_MOUSE Isoform 3 of Nephr	5	2	2	2	0	0	0	2	0	1	2	1	1	0	0	0	2	0	1	2	1	1	0	0	0	2	0	1	2	1	1	4.6	4.6	4.6	50.04	457	457;561;578;592;609				2
Q60597-2;Q60597;Q60597-4;Q60597-3;Q5SVY1;Q5SVY0	Q60597-2;Q60597;Q60597-4;Q60597-3	4;4;4;4;1;1	4;4;4;4;1;1	4;4;4;4;1;1	2-oxoglutarate dehydrogenase, mitochondrial	Ogdh	>sp|Q60597-2|ODO1_MOUSE Isoform 2 of 2-oxoglutarate dehydrogenase, mitochondrial OS=Mus musculus GN=Ogdh;>sp|Q60597|ODO1_MOUSE 2-oxoglutarate dehydrogenase, mitochondrial OS=Mus musculus GN=Ogdh PE=1 SV=3;>sp|Q60597-4|ODO1_MOUSE Isoform 4 of 2-oxoglutarate	6	4	4	4	0	0	2	1	0	0	4	4	4	0	0	2	1	0	0	4	4	4	0	0	2	1	0	0	4	4	4	5.1	5.1	5.1	115.42	1013	1013;1023;1034;1038;84;123			2	1
Q3V0K6;Q91WN4-2;Q91WN4	Q3V0K6;Q91WN4-2;Q91WN4	1;1;1	1;1;1	1;1;1	Kynurenine 3-monooxygenase	Kmo	>tr|Q3V0K6|Q3V0K6_MOUSE Kynurenine 3-monooxygenase OS=Mus musculus GN=Kmo PE=2 SV=1;>sp|Q91WN4-2|KMO_MOUSE Isoform 2 of Kynurenine 3-monooxygenase OS=Mus musculus GN=Kmo;>sp|Q91WN4|KMO_MOUSE Kynurenine 3-monooxygenase OS=Mus musculus GN=Kmo PE=1 SV=1	3	1	1	1	1	0	1	0	0	0	1	1	1	1	0	1	0	0	0	1	1	1	1	0	1	0	0	0	1	1	1	5.1	5.1	5.1	28.396	255	255;445;479	1		1
Q61830	Q61830	5	5	5	Macrophage mannose receptor 1	Mrc1	>sp|Q61830|MRC1_MOUSE Macrophage mannose receptor 1 OS=Mus musculus GN=Mrc1 PE=1 SV=2	1	5	5	5	0	0	0	0	0	0	0	5	4	0	0	0	0	0	0	0	5	4	0	0	0	0	0	0	0	5	4	5.8	5.8	5.8	164.98	1456	1456
G3UZB9;G3UYM0;G3UY59;G3V020;G3UW37;G3UY87;Q9JMD3;E9PVP0	G3UZB9;G3UYM0;G3UY59;G3V020;G3UW37;G3UY87;Q9JMD3;E9PVP0	1;1;1;1;1;1;1;1	1;1;1;1;1;1;1;1	1;1;1;1;1;1;1;1	PCTP-like protein	Stard10	>tr|G3UZB9|G3UZB9_MOUSE PCTP-like protein (Fragment) OS=Mus musculus GN=Stard10 PE=4 SV=1;>tr|G3UYM0|G3UYM0_MOUSE PCTP-like protein (Fragment) OS=Mus musculus GN=Stard10 PE=2 SV=1;>tr|G3UY59|G3UY59_MOUSE PCTP-like protein OS=Mus musculus GN=Stard10 PE=2 SV	8	1	1	1	1	0	1	0	0	0	0	1	1	1	0	1	0	0	0	0	1	1	1	0	1	0	0	0	0	1	1	28.6	28.6	28.6	5.427	49	49;150;160;170;265;283;291;364	1		1
Q9QZR9	Q9QZR9	2	2	2	Collagen alpha-4(IV) chain	Col4a4	>sp|Q9QZR9|CO4A4_MOUSE Collagen alpha-4(IV) chain OS=Mus musculus GN=Col4a4 PE=2 SV=1	1	2	2	2	0	0	0	0	0	1	2	1	1	0	0	0	0	0	1	2	1	1	0	0	0	0	0	1	2	1	1	2.1	2.1	2.1	164.09	1682	1682
A2AA71;Q3U2P1;A2AA72;Q3U2P1-2	A2AA71;Q3U2P1;A2AA72;Q3U2P1-2	2;2;1;1	2;2;1;1	2;2;1;1	Protein transport protein Sec24A	Sec24a	>tr|A2AA71|A2AA71_MOUSE Protein transport protein Sec24A OS=Mus musculus GN=Sec24a PE=2 SV=1;>sp|Q3U2P1|SC24A_MOUSE Protein transport protein Sec24A OS=Mus musculus GN=Sec24a PE=1 SV=1;>tr|A2AA72|A2AA72_MOUSE Protein transport protein Sec24A OS=Mus musculu	4	2	2	2	1	1	2	2	0	1	0	2	1	1	1	2	2	0	1	0	2	1	1	1	2	2	0	1	0	2	1	2.7	2.7	2.7	118.65	1089	1089;1090;591;592	1	1	2	2
Q9ERS2	Q9ERS2	1	1	1	NADH dehydrogenase [ubiquinone] 1 alpha subcomplex subunit 13	Ndufa13	>sp|Q9ERS2|NDUAD_MOUSE NADH dehydrogenase [ubiquinone] 1 alpha subcomplex subunit 13 OS=Mus musculus GN=Ndufa13 PE=1 SV=3	1	1	1	1	0	1	1	1	0	0	0	1	1	0	1	1	1	0	0	0	1	1	0	1	1	1	0	0	0	1	1	6.2	6.2	6.2	16.859	144	144		1	1	1
D3Z4J1;Q9JII5-2;Q9JII5;Q3UGB5	D3Z4J1;Q9JII5-2;Q9JII5;Q3UGB5	1;1;1;1	1;1;1;1	1;1;1;1	DAZ-associated protein 1	Dazap1	>tr|D3Z4J1|D3Z4J1_MOUSE DAZ-associated protein 1 (Fragment) OS=Mus musculus GN=Dazap1 PE=2 SV=1;>sp|Q9JII5-2|DAZP1_MOUSE Isoform 2 of DAZ-associated protein 1 OS=Mus musculus GN=Dazap1;>sp|Q9JII5|DAZP1_MOUSE DAZ-associated protein 1 OS=Mus musculus GN=Daza	4	1	1	1	1	1	1	0	0	0	0	1	1	1	1	1	0	0	0	0	1	1	1	1	1	0	0	0	0	1	1	9.4	9.4	9.4	19.364	171	171;405;406;406	1	1	1
Q8K157;F6XWR4	Q8K157	3;1	3;1	3;1	Aldose 1-epimerase	Galm	>sp|Q8K157|GALM_MOUSE Aldose 1-epimerase OS=Mus musculus GN=Galm PE=2 SV=1	2	3	3	3	0	0	0	0	0	0	0	3	3	0	0	0	0	0	0	0	3	3	0	0	0	0	0	0	0	3	3	16.7	16.7	16.7	37.798	342	342;184
Q9QUM9;E0CXB1	Q9QUM9;E0CXB1	2;1	2;1	2;1	Proteasome subunit alpha type-6	Psma6	>sp|Q9QUM9|PSA6_MOUSE Proteasome subunit alpha type-6 OS=Mus musculus GN=Psma6 PE=1 SV=1;>tr|E0CXB1|E0CXB1_MOUSE Proteasome subunit alpha type-6 OS=Mus musculus GN=Psma6 PE=2 SV=1	2	2	2	2	2	0	2	0	0	0	0	2	2	2	0	2	0	0	0	0	2	2	2	0	2	0	0	0	0	2	2	8.5	8.5	8.5	27.372	246	246;227	2		2
P62075	P62075	1	1	1	Mitochondrial import inner membrane translocase subunit Tim13	Timm13	>sp|P62075|TIM13_MOUSE Mitochondrial import inner membrane translocase subunit Tim13 OS=Mus musculus GN=Timm13 PE=1 SV=1	1	1	1	1	0	0	1	0	0	0	0	1	1	0	0	1	0	0	0	0	1	1	0	0	1	0	0	0	0	1	1	14.7	14.7	14.7	10.458	95	95			1
Q9ERE2;E9QLY5;CON__tr|Q28130|Q28130_BOVIN;CON__Q8N1N4-2;CON__Q7RTT2;CON__sp|A6QNX5|K2C78_BOVIN	Q9ERE2;E9QLY5	17;17;2;2;2;2	1;1;0;0;0;0	0;0;0;0;0;0	Keratin, type II cuticular Hb1	Krt81	>sp|Q9ERE2|KRT81_MOUSE Keratin, type II cuticular Hb1 (Fragment) OS=Mus musculus GN=Krt81 PE=2 SV=1;>tr|E9QLY5|E9QLY5_MOUSE Keratin, type II cuticular Hb1 OS=Mus musculus GN=Krt81 PE=2 SV=1	6	17	1	0	5	8	2	15	4	2	12	17	2	0	0	0	1	0	0	1	1	0	0	0	0	0	0	0	0	0	0	42.3	3.1	0	43.761	390	390;481;215;521;521;528				1
P80315;G5E839;G3UYW5	P80315;G5E839	3;2;1	3;2;1	3;2;1	T-complex protein 1 subunit delta	Cct4	>sp|P80315|TCPD_MOUSE T-complex protein 1 subunit delta OS=Mus musculus GN=Cct4 PE=1 SV=3;>tr|G5E839|G5E839_MOUSE T-complex protein 1 subunit delta OS=Mus musculus GN=Cct4 PE=2 SV=1	3	3	3	3	3	0	2	0	0	0	0	1	0	3	0	2	0	0	0	0	1	0	3	0	2	0	0	0	0	1	0	9.3	9.3	9.3	58.066	539	539;509;120	3		2
G3UXY0;G3X9K9;G3UXZ5;P97371	G3UXY0;G3X9K9;G3UXZ5;P97371	1;1;1;1	1;1;1;1	1;1;1;1	Proteasome activator complex subunit 1	Psme1	>tr|G3UXY0|G3UXY0_MOUSE Proteasome activator complex subunit 1 OS=Mus musculus GN=Psme1 PE=2 SV=1;>tr|G3X9K9|G3X9K9_MOUSE Proteasome activator complex subunit 1 OS=Mus musculus GN=Psme1 PE=2 SV=1;>tr|G3UXZ5|G3UXZ5_MOUSE Proteasome activator complex subunit	4	1	1	1	1	1	1	1	1	1	1	1	1	1	1	1	1	1	1	1	1	1	1	1	1	1	1	1	1	1	1	5.3	5.3	5.3	26.092	226	226;236;238;249	1	1	1	1	1
P97379-2;P97379	P97379-2;P97379	1;1	1;1	1;1	Ras GTPase-activating protein-binding protein 2	G3bp2	>sp|P97379-2|G3BP2_MOUSE Isoform B of Ras GTPase-activating protein-binding protein 2 OS=Mus musculus GN=G3bp2;>sp|P97379|G3BP2_MOUSE Ras GTPase-activating protein-binding protein 2 OS=Mus musculus GN=G3bp2 PE=1 SV=2	2	1	1	1	1	1	1	0	0	0	1	1	1	1	1	1	0	0	0	1	1	1	1	1	1	0	0	0	1	1	1	4.9	4.9	4.9	50.784	449	449;482	1	1	1
Q9R1P1;D3YUM8	Q9R1P1;D3YUM8	2;1	2;1	2;1	Proteasome subunit beta type-3;Proteasome subunit beta type	Psmb3;Gm4950	>sp|Q9R1P1|PSB3_MOUSE Proteasome subunit beta type-3 OS=Mus musculus GN=Psmb3 PE=1 SV=1;>tr|D3YUM8|D3YUM8_MOUSE Proteasome subunit beta type OS=Mus musculus GN=Gm4950 PE=3 SV=1	2	2	2	2	0	0	2	0	0	0	0	2	2	0	0	2	0	0	0	0	2	2	0	0	2	0	0	0	0	2	2	17.1	17.1	17.1	22.965	205	205;205			2
Q9CZ30;Q9CZ30-2;B1AYJ9	Q9CZ30;Q9CZ30-2;B1AYJ9	2;1;1	2;1;1	2;1;1	Obg-like ATPase 1	Ola1	>sp|Q9CZ30|OLA1_MOUSE Obg-like ATPase 1 OS=Mus musculus GN=Ola1 PE=1 SV=1;>sp|Q9CZ30-2|OLA1_MOUSE Isoform 2 of Obg-like ATPase 1 OS=Mus musculus GN=Ola1;>tr|B1AYJ9|B1AYJ9_MOUSE Obg-like ATPase 1 OS=Mus musculus GN=Ola1 PE=2 SV=1	3	2	2	2	2	1	2	0	0	0	0	2	2	2	1	2	0	0	0	0	2	2	2	1	2	0	0	0	0	2	2	9.3	9.3	9.3	44.729	396	396;270;281	3	1	3
Q9WTP6-2;Q9WTP6;F7BP55	Q9WTP6-2;Q9WTP6	3;3;1	3;3;1	3;3;1	Adenylate kinase 2, mitochondrial	Ak2	>sp|Q9WTP6-2|KAD2_MOUSE Isoform 2 of Adenylate kinase 2, mitochondrial OS=Mus musculus GN=Ak2;>sp|Q9WTP6|KAD2_MOUSE Adenylate kinase 2, mitochondrial OS=Mus musculus GN=Ak2 PE=1 SV=5	3	3	3	3	0	0	0	0	0	0	0	2	3	0	0	0	0	0	0	0	2	3	0	0	0	0	0	0	0	2	3	14.7	14.7	14.7	25.605	232	232;239;72
Q9Z2Y8	Q9Z2Y8	1	1	1	Proline synthase co-transcribed bacterial homolog protein	Prosc	>sp|Q9Z2Y8|PROSC_MOUSE Proline synthase co-transcribed bacterial homolog protein OS=Mus musculus GN=Prosc PE=1 SV=1	1	1	1	1	1	1	0	0	0	0	1	1	1	1	1	0	0	0	0	1	1	1	1	1	0	0	0	0	1	1	1	4.7	4.7	4.7	30.048	274	274	2	1
Q9CQV8-2;Q9CQV8;A2A5N1	Q9CQV8-2;Q9CQV8	3;3;1	2;2;1	2;2;1	14-3-3 protein beta/alpha;14-3-3 protein beta/alpha, N-terminally processed	Ywhab	>sp|Q9CQV8-2|1433B_MOUSE Isoform Short of 14-3-3 protein beta/alpha OS=Mus musculus GN=Ywhab;>sp|Q9CQV8|1433B_MOUSE 14-3-3 protein beta/alpha OS=Mus musculus GN=Ywhab PE=1 SV=3	3	3	2	2	2	2	2	0	0	0	0	2	3	2	2	2	0	0	0	0	2	2	2	2	2	0	0	0	0	2	2	16.8	12.7	12.7	27.854	244	244;246;159	2	2	2
Q9CZW5	Q9CZW5	2	2	2	Mitochondrial import receptor subunit TOM70	Tomm70a	>sp|Q9CZW5|TOM70_MOUSE Mitochondrial import receptor subunit TOM70 OS=Mus musculus GN=Tomm70a PE=1 SV=2	1	2	2	2	2	0	1	0	0	0	0	1	0	2	0	1	0	0	0	0	1	0	2	0	1	0	0	0	0	1	0	3.1	3.1	3.1	67.589	611	611	2		1
A2A815;A2A813;Q99LX0	A2A815;A2A813;Q99LX0	1;1;1	1;1;1	1;1;1	Protein DJ-1	Park7	>tr|A2A815|A2A815_MOUSE Protein DJ-1 (Fragment) OS=Mus musculus GN=Park7 PE=2 SV=1;>tr|A2A813|A2A813_MOUSE Protein DJ-1 OS=Mus musculus GN=Park7 PE=2 SV=1;>sp|Q99LX0|PARK7_MOUSE Protein DJ-1 OS=Mus musculus GN=Park7 PE=1 SV=1	3	1	1	1	0	0	1	0	0	0	0	1	1	0	0	1	0	0	0	0	1	1	0	0	1	0	0	0	0	1	1	19.9	19.9	19.9	14.3	136	136;175;189			1
Q9QXT0	Q9QXT0	2	2	2	Protein canopy homolog 2	Cnpy2	>sp|Q9QXT0|CNPY2_MOUSE Protein canopy homolog 2 OS=Mus musculus GN=Cnpy2 PE=2 SV=1	1	2	2	2	2	2	2	0	0	0	0	2	2	2	2	2	0	0	0	0	2	2	2	2	2	0	0	0	0	2	2	8.8	8.8	8.8	20.767	182	182	2	2	2
Q8BL66	Q8BL66	2	2	2	Early endosome antigen 1	Eea1	>sp|Q8BL66|EEA1_MOUSE Early endosome antigen 1 OS=Mus musculus GN=Eea1 PE=1 SV=2	1	2	2	2	2	1	1	0	0	0	0	1	0	2	1	1	0	0	0	0	1	0	2	1	1	0	0	0	0	1	0	2.4	2.4	2.4	160.91	1411	1411	2	1	1
P21183	P21183	1	1	1	Interleukin-5 receptor subunit alpha	Il5ra	>sp|P21183|IL5RA_MOUSE Interleukin-5 receptor subunit alpha OS=Mus musculus GN=Il5ra PE=2 SV=1	1	1	1	1	0	1	0	0	0	1	0	0	1	0	1	0	0	0	1	0	0	1	0	1	0	0	0	1	0	0	1	3.1	3.1	3.1	46.988	415	415		1
E9PUR4;Q61789;Q61789-2	E9PUR4;Q61789;Q61789-2	5;4;3	5;4;3	5;4;3	Laminin subunit alpha-3	Lama3	>tr|E9PUR4|E9PUR4_MOUSE Laminin subunit alpha-3 OS=Mus musculus GN=Lama3 PE=4 SV=1;>sp|Q61789|LAMA3_MOUSE Laminin subunit alpha-3 OS=Mus musculus GN=Lama3 PE=1 SV=3;>sp|Q61789-2|LAMA3_MOUSE Isoform A of Laminin subunit alpha-3 OS=Mus musculus GN=Lama3	3	5	5	5	0	0	1	0	0	0	2	2	1	0	0	1	0	0	0	2	2	1	0	0	1	0	0	0	2	2	1	2.4	2.4	2.4	366.22	3330	3330;3333;1711			1
Q99LP6	Q99LP6	1	1	1	GrpE protein homolog 1, mitochondrial	Grpel1	>sp|Q99LP6|GRPE1_MOUSE GrpE protein homolog 1, mitochondrial OS=Mus musculus GN=Grpel1 PE=1 SV=1	1	1	1	1	0	1	1	0	0	0	1	1	1	0	1	1	0	0	0	1	1	1	0	1	1	0	0	0	1	1	1	5.1	5.1	5.1	24.307	217	217		1	1
E9PZ00;Q8BFQ1;K3W4L3;Q61207;J3QPG5	E9PZ00;Q8BFQ1;K3W4L3;Q61207;J3QPG5	3;3;3;3;3	3;3;3;3;3	3;3;3;3;3	Sulfated glycoprotein 1	Psap	>tr|E9PZ00|E9PZ00_MOUSE Sulfated glycoprotein 1 OS=Mus musculus GN=Psap PE=2 SV=1;>tr|Q8BFQ1|Q8BFQ1_MOUSE Prosaposin, isoform CRA_a OS=Mus musculus GN=Psap PE=2 SV=1;>tr|K3W4L3|K3W4L3_MOUSE Sulfated glycoprotein 1 OS=Mus musculus GN=Psap PE=4 SV=1;>sp|Q612	5	3	3	3	0	0	2	0	0	0	0	1	3	0	0	2	0	0	0	0	1	3	0	0	2	0	0	0	0	1	3	6	6	6	60.672	551	551;554;556;557;557			2
Q8BGA8	Q8BGA8	1	1	1	Acyl-coenzyme A synthetase ACSM5, mitochondrial	Acsm5	>sp|Q8BGA8|ACSM5_MOUSE Acyl-coenzyme A synthetase ACSM5, mitochondrial OS=Mus musculus GN=Acsm5 PE=2 SV=1	1	1	1	1	1	1	1	0	0	0	0	1	1	1	1	1	0	0	0	0	1	1	1	1	1	0	0	0	0	1	1	3.3	3.3	3.3	64.328	578	578	1	1	1
Q8R0N6-2;Q8R0N6	Q8R0N6-2;Q8R0N6	1;1	1;1	1;1	Hydroxyacid-oxoacid transhydrogenase, mitochondrial	Adhfe1	>sp|Q8R0N6-2|HOT_MOUSE Isoform 2 of Hydroxyacid-oxoacid transhydrogenase, mitochondrial OS=Mus musculus GN=Adhfe1;>sp|Q8R0N6|HOT_MOUSE Hydroxyacid-oxoacid transhydrogenase, mitochondrial OS=Mus musculus GN=Adhfe1 PE=2 SV=2	2	1	1	1	1	0	1	0	0	0	0	1	1	1	0	1	0	0	0	0	1	1	1	0	1	0	0	0	0	1	1	5.5	5.5	5.5	45.014	419	419;465	1		1
Q9D023	Q9D023	2	2	2	Mitochondrial pyruvate carrier 2	Mpc2	>sp|Q9D023|MPC2_MOUSE Mitochondrial pyruvate carrier 2 OS=Mus musculus GN=Mpc2 PE=1 SV=1	1	2	2	2	0	0	1	1	0	0	0	2	2	0	0	1	1	0	0	0	2	2	0	0	1	1	0	0	0	2	2	15	15	15	14.286	127	127			1	1
Q60864	Q60864	3	3	3	Stress-induced-phosphoprotein 1	Stip1	>sp|Q60864|STIP1_MOUSE Stress-induced-phosphoprotein 1 OS=Mus musculus GN=Stip1 PE=1 SV=1	1	3	3	3	1	0	1	0	0	0	0	3	3	1	0	1	0	0	0	0	3	3	1	0	1	0	0	0	0	3	3	5	5	5	62.581	543	543	1		1
P06745	P06745	2	2	2	Glucose-6-phosphate isomerase	Gpi	>sp|P06745|G6PI_MOUSE Glucose-6-phosphate isomerase OS=Mus musculus GN=Gpi PE=1 SV=4	1	2	2	2	0	0	0	0	0	0	1	2	2	0	0	0	0	0	0	1	2	2	0	0	0	0	0	0	1	2	2	5.7	5.7	5.7	62.766	558	558
D3YYZ2	D3YYZ2	4	1	1		Gm5239	>tr|D3YYZ2|D3YYZ2_MOUSE MCG1031578 OS=Mus musculus GN=Gm5239 PE=4 SV=1	1	4	1	1	3	3	4	1	1	1	2	1	4	0	0	1	0	0	0	0	0	1	0	0	1	0	0	0	0	0	1	30.3	7.4	7.4	14.072	122	122			1
O55029	O55029	2	2	2	Coatomer subunit beta	Copb2	>sp|O55029|COPB2_MOUSE Coatomer subunit beta OS=Mus musculus GN=Copb2 PE=2 SV=2	1	2	2	2	2	0	2	0	0	0	2	2	2	2	0	2	0	0	0	2	2	2	2	0	2	0	0	0	2	2	2	3.2	3.2	3.2	102.45	905	905	2		2
G3UZ22;Q9Z1Q9;G3UY93	G3UZ22;Q9Z1Q9;G3UY93	1;1;1	1;1;1	1;1;1	Valine--tRNA ligase	Vars	>tr|G3UZ22|G3UZ22_MOUSE Valine--tRNA ligase (Fragment) OS=Mus musculus GN=Vars PE=2 SV=1;>sp|Q9Z1Q9|SYVC_MOUSE Valine--tRNA ligase OS=Mus musculus GN=Vars PE=2 SV=1;>tr|G3UY93|G3UY93_MOUSE Valine--tRNA ligase (Fragment) OS=Mus musculus GN=Vars PE=2 SV=1	3	1	1	1	1	1	1	1	0	0	1	1	1	1	1	1	1	0	0	1	1	1	1	1	1	1	0	0	1	1	1	6.9	6.9	6.9	24.352	231	231;1263;1278	1	1	1	1
Q64285	Q64285	3	3	3	Bile salt-activated lipase	Cel	>sp|Q64285|CEL_MOUSE Bile salt-activated lipase OS=Mus musculus GN=Cel PE=1 SV=1	1	3	3	3	0	0	0	0	0	0	3	1	3	0	0	0	0	0	0	3	1	3	0	0	0	0	0	0	3	1	3	7.3	7.3	7.3	65.812	599	599
Q00780	Q00780	1	1	1	Collagen alpha-1(VIII) chain;Vastatin	Col8a1	>sp|Q00780|CO8A1_MOUSE Collagen alpha-1(VIII) chain OS=Mus musculus GN=Col8a1 PE=1 SV=3	1	1	1	1	0	1	0	1	1	1	1	1	1	0	1	0	1	1	1	1	1	1	0	1	0	1	1	1	1	1	1	1.3	1.3	1.3	73.606	744	744		1		1	1
P48437	P48437	1	1	1	Prospero homeobox protein 1	Prox1	>sp|P48437|PROX1_MOUSE Prospero homeobox protein 1 OS=Mus musculus GN=Prox1 PE=1 SV=2	1	1	1	1	1	0	1	1	0	0	0	1	1	1	0	1	1	0	0	0	1	1	1	0	1	1	0	0	0	1	1	1.4	1.4	1.4	83.125	737	737	1		1	1
E9Q0W8;E9Q4F4;P62305	E9Q0W8;E9Q4F4;P62305	1;1;1	1;1;1	1;1;1	Small nuclear ribonucleoprotein E	Snrpe	>tr|E9Q0W8|E9Q0W8_MOUSE Small nuclear ribonucleoprotein E OS=Mus musculus GN=Snrpe PE=2 SV=1;>tr|E9Q4F4|E9Q4F4_MOUSE Small nuclear ribonucleoprotein E OS=Mus musculus GN=Snrpe PE=2 SV=1;>sp|P62305|RUXE_MOUSE Small nuclear ribonucleoprotein E OS=Mus musculu	3	1	1	1	1	1	1	1	0	1	0	0	1	1	1	1	1	0	1	0	0	1	1	1	1	1	0	1	0	0	1	21.2	21.2	21.2	6.1593	52	52;91;92	1	1	1	1
Q6ZWQ9;Q3THE2	Q6ZWQ9;Q3THE2	1;1	1;1	1;1	Myosin regulatory light chain 12B	Myl12a;Myl12b	>tr|Q6ZWQ9|Q6ZWQ9_MOUSE MCG5400 OS=Mus musculus GN=Myl12a PE=2 SV=1;>sp|Q3THE2|ML12B_MOUSE Myosin regulatory light chain 12B OS=Mus musculus GN=Myl12b PE=1 SV=2	2	1	1	1	1	1	1	0	1	0	0	1	1	1	1	1	0	1	0	0	1	1	1	1	1	0	1	0	0	1	1	5.8	5.8	5.8	19.895	172	172;172	1	1	1		1
P63260;G3UZ07;G3UYG0;E9Q606;B1ATY1;F8WGM8	P63260;G3UZ07	20;12;8;7;6;3	1;0;1;0;1;0	1;0;1;0;1;0	Actin, cytoplasmic 2;Actin, cytoplasmic 2, N-terminally processed	Actg1	>sp|P63260|ACTG_MOUSE Actin, cytoplasmic 2 OS=Mus musculus GN=Actg1 PE=1 SV=1;>tr|G3UZ07|G3UZ07_MOUSE Actin, cytoplasmic 2 (Fragment) OS=Mus musculus GN=Actg1 PE=2 SV=1	6	20	1	1	19	15	13	15	4	5	12	18	20	1	1	0	0	0	0	1	1	1	1	1	0	0	0	0	1	1	1	69.3	4.5	4.5	41.792	375	375;268;132;150;153;105	1	2
P42932;H3BLL1;H3BKG2;H3BL49	P42932;H3BLL1;H3BKG2;H3BL49	2;1;1;1	2;1;1;1	2;1;1;1	T-complex protein 1 subunit theta	Cct8	>sp|P42932|TCPQ_MOUSE T-complex protein 1 subunit theta OS=Mus musculus GN=Cct8 PE=1 SV=3;>tr|H3BLL1|H3BLL1_MOUSE T-complex protein 1 subunit theta (Fragment) OS=Mus musculus GN=Cct8 PE=2 SV=1;>tr|H3BKG2|H3BKG2_MOUSE T-complex protein 1 subunit theta (Frag	4	2	2	2	2	0	2	0	0	0	0	2	2	2	0	2	0	0	0	0	2	2	2	0	2	0	0	0	0	2	2	4.9	4.9	4.9	59.555	548	548;132;158;489	2		2
Q8BGL3;E9QAK1;Q3UEP5;D3Z6M7;L7N245;K7N6K9	Q8BGL3;E9QAK1	3;2;1;1;1;1	2;2;0;0;0;0	2;2;0;0;0;0		2810007J24Rik	>tr|Q8BGL3|Q8BGL3_MOUSE Protein 2810007J24Rik OS=Mus musculus GN=2810007J24Rik PE=2 SV=1;>tr|E9QAK1|E9QAK1_MOUSE Protein 2810007J24Rik (Fragment) OS=Mus musculus GN=2810007J24Rik PE=2 SV=1	6	3	2	2	1	0	2	0	0	0	0	3	3	1	0	2	0	0	0	0	2	2	1	0	2	0	0	0	0	2	2	12.8	8.2	8.2	33.295	282	282;189;194;284;285;285	1		2
D6RCW7;P47754	D6RCW7;P47754	1;1	1;1	1;1	F-actin-capping protein subunit alpha-2	Capza2	>tr|D6RCW7|D6RCW7_MOUSE F-actin-capping protein subunit alpha-2 OS=Mus musculus GN=Capza2 PE=2 SV=1;>sp|P47754|CAZA2_MOUSE F-actin-capping protein subunit alpha-2 OS=Mus musculus GN=Capza2 PE=1 SV=3	2	1	1	1	1	1	1	0	0	0	0	1	1	1	1	1	0	0	0	0	1	1	1	1	1	0	0	0	0	1	1	10.3	10.3	10.3	19.995	174	174;286	1	1	1
O09172	O09172	1	1	1	Glutamate--cysteine ligase regulatory subunit	Gclm	>sp|O09172|GSH0_MOUSE Glutamate--cysteine ligase regulatory subunit OS=Mus musculus GN=Gclm PE=2 SV=1	1	1	1	1	1	1	1	0	0	0	0	1	1	1	1	1	0	0	0	0	1	1	1	1	1	0	0	0	0	1	1	5.8	5.8	5.8	30.534	274	274	1	1	1
O35639	O35639	2	2	2	Annexin A3	Anxa3	>sp|O35639|ANXA3_MOUSE Annexin A3 OS=Mus musculus GN=Anxa3 PE=1 SV=4	1	2	2	2	0	0	2	0	0	0	1	0	2	0	0	2	0	0	0	1	0	2	0	0	2	0	0	0	1	0	2	7.7	7.7	7.7	36.384	323	323			3
F6ZFS0;Q8BPB5	F6ZFS0;Q8BPB5	2;2	2;2	2;2	EGF-containing fibulin-like extracellular matrix protein 1	Efemp1	>tr|F6ZFS0|F6ZFS0_MOUSE EGF-containing fibulin-like extracellular matrix protein 1 (Fragment) OS=Mus musculus GN=Efemp1 PE=4 SV=1;>sp|Q8BPB5|FBLN3_MOUSE EGF-containing fibulin-like extracellular matrix protein 1 OS=Mus musculus GN=Efemp1 PE=2 SV=1	2	2	2	2	0	0	0	1	0	0	1	1	1	0	0	0	1	0	0	1	1	1	0	0	0	1	0	0	1	1	1	18.2	18.2	18.2	22.473	198	198;493				1
O08638-2;O08638;E9Q264	O08638-2;O08638	58;58;1	1;1;0	1;1;0	Myosin-11	Myh11	>sp|O08638-2|MYH11_MOUSE Isoform 2 of Myosin-11 OS=Mus musculus GN=Myh11;>sp|O08638|MYH11_MOUSE Myosin-11 OS=Mus musculus GN=Myh11 PE=1 SV=1	3	58	1	1	21	12	12	31	3	13	45	35	13	0	0	0	1	0	1	1	1	0	0	0	0	1	0	1	1	1	0	35.2	1.2	1.2	223.26	1938	1938;1972;1925				1
Q0ZNK3	Q0ZNK3	1	1	1		Gm6760	>tr|Q0ZNK3|Q0ZNK3_MOUSE Protein Gm6760 OS=Mus musculus GN=Gm6760 PE=4 SV=1	1	1	1	1	0	1	0	1	0	0	0	0	0	0	1	0	1	0	0	0	0	0	0	1	0	1	0	0	0	0	0	9.2	9.2	9.2	9.987	87	87		1		1
Q61702;F8WJ05;CON__Q0VCM5	Q61702;F8WJ05;CON__Q0VCM5	2;2;1	2;2;1	2;2;1	Inter-alpha-trypsin inhibitor heavy chain H1	Itih1	>sp|Q61702|ITIH1_MOUSE Inter-alpha-trypsin inhibitor heavy chain H1 OS=Mus musculus GN=Itih1 PE=1 SV=2;>tr|F8WJ05|F8WJ05_MOUSE Inter-alpha-trypsin inhibitor heavy chain H1 OS=Mus musculus GN=Itih1 PE=2 SV=1;>Q0VCM5 TREMBL:Q0VCM5 (Bos taurus) Similar to Int	3	2	2	2	0	1	2	1	0	1	0	1	1	0	1	2	1	0	1	0	1	1	0	1	2	1	0	1	0	1	1	3	3	3	101.07	907	907;911;906		1	2	1
Q9D8W5;Q3TRH2;B1AT36	Q9D8W5;Q3TRH2	3;2;1	3;2;1	3;2;1	26S proteasome non-ATPase regulatory subunit 12	Psmd12	>sp|Q9D8W5|PSD12_MOUSE 26S proteasome non-ATPase regulatory subunit 12 OS=Mus musculus GN=Psmd12 PE=1 SV=4;>tr|Q3TRH2|Q3TRH2_MOUSE 26S proteasome non-ATPase regulatory subunit 12 OS=Mus musculus GN=Psmd12 PE=2 SV=1	3	3	3	3	2	0	3	0	0	0	0	1	1	2	0	3	0	0	0	0	1	1	2	0	3	0	0	0	0	1	1	8.8	8.8	8.8	52.895	456	456;418;436	2		3
E9QPG8;Q60997-4;Q60997-3;Q60997-2;Q60997	E9QPG8;Q60997-4;Q60997-3;Q60997-2;Q60997	3;3;3;3;3	3;3;3;3;3	3;3;3;3;3	Deleted in malignant brain tumors 1 protein	Dmbt1	>tr|E9QPG8|E9QPG8_MOUSE Deleted in malignant brain tumors 1 protein OS=Mus musculus GN=Dmbt1 PE=2 SV=1;>sp|Q60997-4|DMBT1_MOUSE Isoform 4 of Deleted in malignant brain tumors 1 protein OS=Mus musculus GN=Dmbt1;>sp|Q60997-3|DMBT1_MOUSE Isoform 3 of Deleted	5	3	3	3	0	0	0	0	0	0	2	0	0	0	0	0	0	0	0	2	0	0	0	0	0	0	0	0	2	0	0	4.8	4.8	4.8	211.99	1946	1946;1947;1958;2031;2085
Q99LF4	Q99LF4	1	1	1	tRNA-splicing ligase RtcB homolog	D10Wsu52e	>sp|Q99LF4|RTCB_MOUSE tRNA-splicing ligase RtcB homolog OS=Mus musculus GN=D10Wsu52e PE=2 SV=1	1	1	1	1	1	0	1	0	0	0	0	1	1	1	0	1	0	0	0	0	1	1	1	0	1	0	0	0	0	1	1	2	2	2	55.249	505	505	1		1
P33622;E9QP56	P33622;E9QP56	2;2	2;2	2;2	Apolipoprotein C-III	Apoc3	>sp|P33622|APOC3_MOUSE Apolipoprotein C-III OS=Mus musculus GN=Apoc3 PE=2 SV=2;>tr|E9QP56|E9QP56_MOUSE Apolipoprotein C-III OS=Mus musculus GN=Apoc3 PE=2 SV=1	2	2	2	2	1	0	1	0	0	0	0	2	2	1	0	1	0	0	0	0	2	2	1	0	1	0	0	0	0	2	2	42.4	42.4	42.4	10.982	99	99;137	1		1
Q9JLB0-2;Q9JLB0	Q9JLB0-2;Q9JLB0	2;2	2;2	2;2	MAGUK p55 subfamily member 6	Mpp6	>sp|Q9JLB0-2|MPP6_MOUSE Isoform Alpha of MAGUK p55 subfamily member 6 OS=Mus musculus GN=Mpp6;>sp|Q9JLB0|MPP6_MOUSE MAGUK p55 subfamily member 6 OS=Mus musculus GN=Mpp6 PE=1 SV=1	2	2	2	2	1	0	2	0	0	0	0	1	2	1	0	2	0	0	0	0	1	2	1	0	2	0	0	0	0	1	2	6.9	6.9	6.9	60.924	539	539;553	1		2
A2ASQ1-3;A2ASQ1-2;A2ASQ1;M0QWP1	A2ASQ1-3;A2ASQ1-2;A2ASQ1;M0QWP1	1;1;1;1	1;1;1;1	1;1;1;1	Agrin;Agrin N-terminal 110 kDa subunit;Agrin C-terminal 110 kDa subunit;Agrin C-terminal 90 kDa fragment;Agrin C-terminal 22 kDa fragment	Agrn	>sp|A2ASQ1-3|AGRIN_MOUSE Isoform 3 of Agrin OS=Mus musculus GN=Agrn;>sp|A2ASQ1-2|AGRIN_MOUSE Isoform 2 of Agrin OS=Mus musculus GN=Agrn;>sp|A2ASQ1|AGRIN_MOUSE Agrin OS=Mus musculus GN=Agrn PE=1 SV=1;>tr|M0QWP1|M0QWP1_MOUSE Agrin OS=Mus musculus GN=Agrn PE=	4	1	1	1	1	1	1	1	1	1	1	1	1	1	1	1	1	1	1	1	1	1	1	1	1	1	1	1	1	1	1	0.6	0.6	0.6	198.33	1867	1867;1928;1950;2034	1	1	1	1	1
E9Q634;G3V011;Q8CG29;P70248	E9Q634;G3V011;Q8CG29;P70248	2;1;1;1	2;1;1;1	2;1;1;1	Unconventional myosin-Ie;Unconventional myosin-If	Myo1e;Myo1f	>sp|E9Q634|MYO1E_MOUSE Unconventional myosin-Ie OS=Mus musculus GN=Myo1e PE=1 SV=1;>tr|G3V011|G3V011_MOUSE Unconventional myosin-If OS=Mus musculus GN=Myo1f PE=2 SV=1;>tr|Q8CG29|Q8CG29_MOUSE Myosin IF OS=Mus musculus GN=Myo1f PE=4 SV=1;>sp|P70248|MYO1F_MOU	4	2	2	2	2	1	2	0	0	0	0	2	0	2	1	2	0	0	0	0	2	0	2	1	2	0	0	0	0	2	0	2.5	2.5	2.5	126.82	1107	1107;785;1098;1099	2	1	2
O55060;D3YWK6;D3Z380	O55060;D3YWK6;D3Z380	2;1;1	2;1;1	2;1;1	Thiopurine S-methyltransferase	Tpmt	>sp|O55060|TPMT_MOUSE Thiopurine S-methyltransferase OS=Mus musculus GN=Tpmt PE=1 SV=1;>tr|D3YWK6|D3YWK6_MOUSE Thiopurine S-methyltransferase (Fragment) OS=Mus musculus GN=Tpmt PE=2 SV=1;>tr|D3Z380|D3Z380_MOUSE Thiopurine S-methyltransferase OS=Mus musculu	3	2	2	2	1	0	1	0	0	0	1	2	2	1	0	1	0	0	0	1	2	2	1	0	1	0	0	0	1	2	2	10.4	10.4	10.4	27.585	240	240;188;205	1		1
A2A547;P84099	A2A547;P84099	1;1	1;1	1;1	60S ribosomal protein L19	Rpl19	>tr|A2A547|A2A547_MOUSE 60S ribosomal protein L19 OS=Mus musculus GN=Rpl19 PE=2 SV=1;>sp|P84099|RL19_MOUSE 60S ribosomal protein L19 OS=Mus musculus GN=Rpl19 PE=1 SV=1	2	1	1	1	1	0	0	0	0	0	0	1	1	1	0	0	0	0	0	0	1	1	1	0	0	0	0	0	0	1	1	8.8	8.8	8.8	23.247	194	194;196	1
F6VF36;Q9DBG7	F6VF36;Q9DBG7	1;1	1;1	1;1	Signal recognition particle receptor subunit alpha	Srpr	>tr|F6VF36|F6VF36_MOUSE Signal recognition particle receptor subunit alpha (Fragment) OS=Mus musculus GN=Srpr PE=2 SV=1;>sp|Q9DBG7|SRPR_MOUSE Signal recognition particle receptor subunit alpha OS=Mus musculus GN=Srpr PE=1 SV=1	2	1	1	1	1	0	1	0	0	0	0	0	0	1	0	1	0	0	0	0	0	0	1	0	1	0	0	0	0	0	0	9.2	9.2	9.2	16.809	153	153;636	1		1
Q9JLI2	Q9JLI2	2	2	2		Col5a3	>tr|Q9JLI2|Q9JLI2_MOUSE Collagen type V alpha 3 chain OS=Mus musculus GN=Col5a3 PE=2 SV=1	1	2	2	2	1	0	0	1	0	0	0	1	2	1	0	0	1	0	0	0	1	2	1	0	0	1	0	0	0	1	2	2.6	2.6	2.6	171.97	1739	1739	1			1
Q8VDW0-2;Q8VDW0;Q9Z1N5	Q8VDW0-2;Q8VDW0;Q9Z1N5	1;1;1	1;1;1	1;1;1	ATP-dependent RNA helicase DDX39A;Spliceosome RNA helicase Ddx39b	Ddx39a;Ddx39b	>sp|Q8VDW0-2|DX39A_MOUSE Isoform 2 of ATP-dependent RNA helicase DDX39A OS=Mus musculus GN=Ddx39a;>sp|Q8VDW0|DX39A_MOUSE ATP-dependent RNA helicase DDX39A OS=Mus musculus GN=Ddx39a PE=2 SV=1;>sp|Q9Z1N5|DX39B_MOUSE Spliceosome RNA helicase Ddx39b OS=Mus mus	3	1	1	1	1	1	1	0	0	0	0	1	1	1	1	1	0	0	0	0	1	1	1	1	1	0	0	0	0	1	1	5.5	5.5	5.5	21.244	182	182;427;428	1	1	1
P46978	P46978	2	2	2	Dolichyl-diphosphooligosaccharide--protein glycosyltransferase subunit STT3A	Stt3a	>sp|P46978|STT3A_MOUSE Dolichyl-diphosphooligosaccharide--protein glycosyltransferase subunit STT3A OS=Mus musculus GN=Stt3a PE=1 SV=1	1	2	2	2	0	0	2	1	0	0	0	2	1	0	0	2	1	0	0	0	2	1	0	0	2	1	0	0	0	2	1	5.7	5.7	5.7	80.597	705	705			2	1
E9Q6R7	E9Q6R7	3	3	3		Utrn	>tr|E9Q6R7|E9Q6R7_MOUSE Protein Utrn OS=Mus musculus GN=Utrn PE=2 SV=1	1	3	3	3	2	0	3	0	0	0	2	3	2	2	0	3	0	0	0	2	3	2	2	0	3	0	0	0	2	3	2	1.6	1.6	1.6	392.7	3430	3430	2		3
E9Q0X0;E9PW69;Q9R1P0	E9Q0X0;E9PW69;Q9R1P0	1;1;1	1;1;1	1;1;1	Proteasome subunit alpha type;Proteasome subunit alpha type-4	Psma4	>tr|E9Q0X0|E9Q0X0_MOUSE Proteasome subunit alpha type (Fragment) OS=Mus musculus GN=Psma4 PE=2 SV=1;>tr|E9PW69|E9PW69_MOUSE Proteasome subunit alpha type (Fragment) OS=Mus musculus GN=Psma4 PE=2 SV=1;>sp|Q9R1P0|PSA4_MOUSE Proteasome subunit alpha type-4 OS	3	1	1	1	1	0	1	0	0	0	0	1	1	1	0	1	0	0	0	0	1	1	1	0	1	0	0	0	0	1	1	7.2	7.2	7.2	15.7	139	139;210;261	1		1
Q9JJL3;Q9JJL3-2	Q9JJL3;Q9JJL3-2	1;1	1;1	1;1	Solute carrier organic anion transporter family member 1B2	Slco1b2	>sp|Q9JJL3|SO1B2_MOUSE Solute carrier organic anion transporter family member 1B2 OS=Mus musculus GN=Slco1b2 PE=1 SV=1;>sp|Q9JJL3-2|SO1B2_MOUSE Isoform 2 of Solute carrier organic anion transporter family member 1B2 OS=Mus musculus GN=Slco1b2	2	1	1	1	0	0	1	0	0	0	1	1	1	0	0	1	0	0	0	1	1	1	0	0	1	0	0	0	1	1	1	2.9	2.9	2.9	76.728	689	689;708			1
P61924	P61924	2	2	2	Coatomer subunit zeta-1	Copz1	>sp|P61924|COPZ1_MOUSE Coatomer subunit zeta-1 OS=Mus musculus GN=Copz1 PE=2 SV=1	1	2	2	2	0	0	2	0	0	1	0	2	2	0	0	2	0	0	1	0	2	2	0	0	2	0	0	1	0	2	2	20.9	20.9	20.9	20.198	177	177			2
F6USD5;F6T4L3;E0CXA8;Q80ZP8;Q9CXI5;Q3TMX5	F6USD5;F6T4L3;E0CXA8;Q80ZP8;Q9CXI5;Q3TMX5	1;1;1;1;1;1	1;1;1;1;1;1	1;1;1;1;1;1	Mesencephalic astrocyte-derived neurotrophic factor	Manf	>tr|F6USD5|F6USD5_MOUSE Mesencephalic astrocyte-derived neurotrophic factor (Fragment) OS=Mus musculus GN=Manf PE=4 SV=1;>tr|F6T4L3|F6T4L3_MOUSE Mesencephalic astrocyte-derived neurotrophic factor (Fragment) OS=Mus musculus GN=Manf PE=4 SV=1;>tr|E0CXA8|E0C	6	1	1	1	0	0	1	0	0	0	0	1	1	0	0	1	0	0	0	0	1	1	0	0	1	0	0	0	0	1	1	14	14	14	13.637	121	121;128;137;165;179;179			1
Q8K183;D3Z7R1	Q8K183;D3Z7R1	4;3	4;3	4;3	Pyridoxal kinase	Pdxk	>sp|Q8K183|PDXK_MOUSE Pyridoxal kinase OS=Mus musculus GN=Pdxk PE=1 SV=1;>tr|D3Z7R1|D3Z7R1_MOUSE Pyridoxal kinase OS=Mus musculus GN=Pdxk PE=2 SV=1	2	4	4	4	0	0	2	0	0	0	0	3	4	0	0	2	0	0	0	0	3	4	0	0	2	0	0	0	0	3	4	19.9	19.9	19.9	35.015	312	312;268			2
Q9QYJ0	Q9QYJ0	1	1	1	DnaJ homolog subfamily A member 2	Dnaja2	>sp|Q9QYJ0|DNJA2_MOUSE DnaJ homolog subfamily A member 2 OS=Mus musculus GN=Dnaja2 PE=1 SV=1	1	1	1	1	1	1	1	0	0	0	0	1	1	1	1	1	0	0	0	0	1	1	1	1	1	0	0	0	0	1	1	6.1	6.1	6.1	45.745	412	412	1	1	1
Q8BS72;Q61301-2;Q61301-3;Q61301;E0CXB9	Q8BS72;Q61301-2;Q61301-3;Q61301;E0CXB9	2;2;2;2;2	1;1;1;1;1	1;1;1;1;1	Catenin alpha-2	Ctnna2	>tr|Q8BS72|Q8BS72_MOUSE Catenin (Cadherin associated protein), alpha 2, isoform CRA_c OS=Mus musculus GN=Ctnna2 PE=2 SV=1;>sp|Q61301-2|CTNA2_MOUSE Isoform 2 of Catenin alpha-2 OS=Mus musculus GN=Ctnna2;>sp|Q61301-3|CTNA2_MOUSE Isoform 3 of Catenin alpha-2	5	2	1	1	1	0	2	0	0	0	1	1	1	1	0	1	0	0	0	1	1	1	1	0	1	0	0	0	1	1	1	7.3	5.1	5.1	39.329	356	356;905;918;953;966	1		1
P15626;D3YX76;O35660;Q8R5I6;F6Y363;A2AE91;D3YVP8;E9PV63;J3QQ61;E9PVM7;P48774	P15626;D3YX76;O35660;Q8R5I6	7;5;4;4;3;3;1;1;1;1;1	3;1;1;1;0;0;0;0;0;0;0	1;0;0;0;0;0;0;0;0;0;0	Glutathione S-transferase Mu 2;Glutathione S-transferase Mu 6	Gstm2;Gstm6;Gstm4	>sp|P15626|GSTM2_MOUSE Glutathione S-transferase Mu 2 OS=Mus musculus GN=Gstm2 PE=1 SV=2;>tr|D3YX76|D3YX76_MOUSE Glutathione S-transferase Mu 2 OS=Mus musculus GN=Gstm2 PE=2 SV=1;>sp|O35660|GSTM6_MOUSE Glutathione S-transferase Mu 6 OS=Mus musculus GN=Gstm	11	7	3	1	4	5	4	2	1	1	1	6	6	0	1	0	0	0	0	0	2	2	0	0	0	0	0	0	0	1	1	32.6	16.1	6	25.716	218	218;184;218;218;85;184;123;158;196;215;224		1
P40124;B1ARS0	P40124;B1ARS0	2;1	2;1	2;1	Adenylyl cyclase-associated protein 1	Cap1	>sp|P40124|CAP1_MOUSE Adenylyl cyclase-associated protein 1 OS=Mus musculus GN=Cap1 PE=1 SV=4;>tr|B1ARS0|B1ARS0_MOUSE Adenylyl cyclase-associated protein 1 (Fragment) OS=Mus musculus GN=Cap1 PE=2 SV=1	2	2	2	2	1	1	1	0	0	0	0	1	1	1	1	1	0	0	0	0	1	1	1	1	1	0	0	0	0	1	1	8.2	8.2	8.2	51.564	474	474;164	1	1	1
O08914	O08914	1	1	1	Fatty-acid amide hydrolase 1	Faah	>sp|O08914|FAAH1_MOUSE Fatty-acid amide hydrolase 1 OS=Mus musculus GN=Faah PE=2 SV=1	1	1	1	1	1	1	1	0	0	0	1	1	1	1	1	1	0	0	0	1	1	1	1	1	1	0	0	0	1	1	1	3.1	3.1	3.1	63.221	579	579	2	1	2
D3YUK4;Q9DCS9	D3YUK4;Q9DCS9	2;2	2;2	2;2	NADH dehydrogenase [ubiquinone] 1 beta subcomplex subunit 10	Ndufb10	>tr|D3YUK4|D3YUK4_MOUSE NADH dehydrogenase [ubiquinone] 1 beta subcomplex subunit 10 (Fragment) OS=Mus musculus GN=Ndufb10 PE=2 SV=1;>sp|Q9DCS9|NDUBA_MOUSE NADH dehydrogenase [ubiquinone] 1 beta subcomplex subunit 10 OS=Mus musculus GN=Ndufb10 PE=1 SV=3	2	2	2	2	0	1	1	0	0	0	1	2	2	0	1	1	0	0	0	1	2	2	0	1	1	0	0	0	1	2	2	19.5	19.5	19.5	17.74	149	149;176		1	1
Q7TSG2	Q7TSG2	1	1	1	RNA polymerase II subunit A C-terminal domain phosphatase	Ctdp1	>sp|Q7TSG2|CTDP1_MOUSE RNA polymerase II subunit A C-terminal domain phosphatase OS=Mus musculus GN=Ctdp1 PE=1 SV=1	1	1	1	1	1	1	0	0	1	0	0	0	0	1	1	0	0	1	0	0	0	0	1	1	0	0	1	0	0	0	0	1.7	1.7	1.7	104.55	960	960	1	1			1
Q91VI7	Q91VI7	1	1	1	Ribonuclease inhibitor	Rnh1	>sp|Q91VI7|RINI_MOUSE Ribonuclease inhibitor OS=Mus musculus GN=Rnh1 PE=1 SV=1	1	1	1	1	0	0	1	0	0	0	0	0	1	0	0	1	0	0	0	0	0	1	0	0	1	0	0	0	0	0	1	3.9	3.9	3.9	49.816	456	456			2
Q9D733	Q9D733	2	2	2	Pancreatic secretory granule membrane major glycoprotein GP2	Gp2	>sp|Q9D733|GP2_MOUSE Pancreatic secretory granule membrane major glycoprotein GP2 OS=Mus musculus GN=Gp2 PE=2 SV=3	1	2	2	2	0	0	2	0	0	0	1	0	0	0	0	2	0	0	0	1	0	0	0	0	2	0	0	0	1	0	0	5.3	5.3	5.3	59.153	531	531			2
D3Z0Z6;D3Z136;Q8BHI7	D3Z0Z6;D3Z136;Q8BHI7	1;1;1	1;1;1	1;1;1	Elongation of very long chain fatty acids protein 5	Elovl5	>tr|D3Z0Z6|D3Z0Z6_MOUSE Elongation of very long chain fatty acids protein 5 (Fragment) OS=Mus musculus GN=Elovl5 PE=2 SV=1;>tr|D3Z136|D3Z136_MOUSE Elongation of very long chain fatty acids protein 5 (Fragment) OS=Mus musculus GN=Elovl5 PE=2 SV=1;>sp|Q8BHI7	3	1	1	1	0	0	1	0	0	0	0	1	1	0	0	1	0	0	0	0	1	1	0	0	1	0	0	0	0	1	1	18.3	18.3	18.3	8.3538	71	71;180;299			1
Q8JZZ0;Q3UP75	Q8JZZ0;Q3UP75	2;1	2;1	2;1	UDP-glucuronosyltransferase 3A2;UDP-glucuronosyltransferase 3A1	Ugt3a2;Ugt3a1	>sp|Q8JZZ0|UD3A2_MOUSE UDP-glucuronosyltransferase 3A2 OS=Mus musculus GN=Ugt3a2 PE=2 SV=2;>sp|Q3UP75|UD3A1_MOUSE UDP-glucuronosyltransferase 3A1 OS=Mus musculus GN=Ugt3a1 PE=2 SV=1	2	2	2	2	0	0	1	0	0	0	0	2	2	0	0	1	0	0	0	0	2	2	0	0	1	0	0	0	0	2	2	4.8	4.8	4.8	59.672	523	523;523			1
G3UZY2;P97493	G3UZY2;P97493	1;1	1;1	1;1	Thioredoxin;Thioredoxin, mitochondrial	Txn2	>tr|G3UZY2|G3UZY2_MOUSE Thioredoxin (Fragment) OS=Mus musculus GN=Txn2 PE=3 SV=1;>sp|P97493|THIOM_MOUSE Thioredoxin, mitochondrial OS=Mus musculus GN=Txn2 PE=2 SV=1	2	1	1	1	0	1	0	0	0	0	0	1	1	0	1	0	0	0	0	0	1	1	0	1	0	0	0	0	0	1	1	11.5	11.5	11.5	14.099	130	130;166		1
H3BJI7;Q8C6B0;Q76I24;Q5I0W6;Q76I26	H3BJI7;Q8C6B0;Q76I24;Q5I0W6;Q76I26	1;1;1;1;1	1;1;1;1;1	1;1;1;1;1		AB099516;Mettl7a1;Mettl7a2;Ubie;Mettl7a2-Higd1c	>tr|H3BJI7|H3BJI7_MOUSE Protein AB099516 OS=Mus musculus GN=AB099516 PE=2 SV=1;>tr|Q8C6B0|Q8C6B0_MOUSE MCG20149, isoform CRA_a OS=Mus musculus GN=Mettl7a1 PE=2 SV=1;>tr|Q76I24|Q76I24_MOUSE Protein Mettl7a2 OS=Mus musculus GN=Mettl7a2 PE=2 SV=1;>tr|Q5I0W6|Q	5	1	1	1	0	0	1	0	0	0	0	1	1	0	0	1	0	0	0	0	1	1	0	0	1	0	0	0	0	1	1	8.3	8.3	8.3	20.613	181	181;244;244;244;264			1
E9Q9P8	E9Q9P8	3	1	0		Rdh9	>tr|E9Q9P8|E9Q9P8_MOUSE Protein Rdh9 OS=Mus musculus GN=Rdh9 PE=2 SV=1	1	3	1	0	2	1	3	0	0	0	1	3	3	1	0	1	0	0	0	0	1	1	0	0	0	0	0	0	0	0	0	17.7	5.7	0	35.776	317	317	1		2
P21440	P21440	3	3	3	Multidrug resistance protein 3	Abcb4	>sp|P21440|MDR3_MOUSE Multidrug resistance protein 3 OS=Mus musculus GN=Abcb4 PE=2 SV=2	1	3	3	3	2	1	3	0	0	0	0	1	0	2	1	3	0	0	0	0	1	0	2	1	3	0	0	0	0	1	0	3.9	3.9	3.9	140.38	1276	1276	2	1	3
Q5XJY5	Q5XJY5	1	1	1	Coatomer subunit delta	Arcn1	>sp|Q5XJY5|COPD_MOUSE Coatomer subunit delta OS=Mus musculus GN=Arcn1 PE=2 SV=2	1	1	1	1	0	1	1	0	0	0	1	1	1	0	1	1	0	0	0	1	1	1	0	1	1	0	0	0	1	1	1	2.3	2.3	2.3	57.229	511	511		1	1
F7C5U2;D3Z2V4;Q61009	F7C5U2;D3Z2V4;Q61009	1;1;1	1;1;1	1;1;1	Scavenger receptor class B member 1	Scarb1	>tr|F7C5U2|F7C5U2_MOUSE Scavenger receptor class B member 1 (Fragment) OS=Mus musculus GN=Scarb1 PE=2 SV=1;>tr|D3Z2V4|D3Z2V4_MOUSE Scavenger receptor class B member 1 OS=Mus musculus GN=Scarb1 PE=4 SV=1;>sp|Q61009|SCRB1_MOUSE Scavenger receptor class B mem	3	1	1	1	1	0	1	0	0	0	0	1	0	1	0	1	0	0	0	0	1	0	1	0	1	0	0	0	0	1	0	17.6	17.6	17.6	18.769	176	176;506;509	1		1
P61961;F6XUP5;H7BWZ1;D3YW97	P61961;F6XUP5;H7BWZ1;D3YW97	2;2;1;1	2;2;1;1	2;2;1;1	Ubiquitin-fold modifier 1	Ufm1	>sp|P61961|UFM1_MOUSE Ubiquitin-fold modifier 1 OS=Mus musculus GN=Ufm1 PE=1 SV=1;>tr|F6XUP5|F6XUP5_MOUSE Ubiquitin-fold modifier 1 (Fragment) OS=Mus musculus GN=Ufm1 PE=4 SV=1;>tr|H7BWZ1|H7BWZ1_MOUSE Ubiquitin-fold modifier 1 OS=Mus musculus GN=Ufm1 PE=2	4	2	2	2	0	0	1	0	0	0	0	2	2	0	0	1	0	0	0	0	2	2	0	0	1	0	0	0	0	2	2	58.8	58.8	58.8	9.1175	85	85;91;57;82			1
Q3TFP0;Q9R0U0-3;Q9R0U0-2;Q9R0U0	Q3TFP0;Q9R0U0-3;Q9R0U0-2;Q9R0U0	1;1;1;1	1;1;1;1	1;1;1;1	Serine/arginine-rich splicing factor 10	Srsf10	>tr|Q3TFP0|Q3TFP0_MOUSE Serine/arginine-rich-splicing factor 10 OS=Mus musculus GN=Srsf10 PE=2 SV=1;>sp|Q9R0U0-3|SRS10_MOUSE Isoform 3 of Serine/arginine-rich splicing factor 10 OS=Mus musculus GN=Srsf10;>sp|Q9R0U0-2|SRS10_MOUSE Isoform 2 of Serine/arginin	4	1	1	1	1	1	1	1	0	0	0	1	1	1	1	1	1	0	0	0	1	1	1	1	1	1	0	0	0	1	1	8.8	8.8	8.8	22.135	182	182;183;261;262	1	1	1	1
G3X9V0;P97372;E0CZ90	G3X9V0;P97372;E0CZ90	2;2;1	2;2;1	2;2;1	Proteasome activator complex subunit 2	Psme2	>tr|G3X9V0|G3X9V0_MOUSE MCG22048, isoform CRA_a OS=Mus musculus GN=Psme2 PE=2 SV=1;>sp|P97372|PSME2_MOUSE Proteasome activator complex subunit 2 OS=Mus musculus GN=Psme2 PE=2 SV=4;>tr|E0CZ90|E0CZ90_MOUSE Proteasome activator complex subunit 2 (Fragment) OS	3	2	2	2	1	0	2	0	0	0	0	2	2	1	0	2	0	0	0	0	2	2	1	0	2	0	0	0	0	2	2	13.9	13.9	13.9	26.159	231	231;239;165	1		2
Q62087	Q62087	1	1	1	Serum paraoxonase/lactonase 3	Pon3	>sp|Q62087|PON3_MOUSE Serum paraoxonase/lactonase 3 OS=Mus musculus GN=Pon3 PE=1 SV=2	1	1	1	1	1	1	1	0	0	0	0	0	1	1	1	1	0	0	0	0	0	1	1	1	1	0	0	0	0	0	1	4.5	4.5	4.5	39.351	354	354	1	1	1
Q08731	Q08731	2	2	2	Lithostathine-2	Reg2	>sp|Q08731|LIT2_MOUSE Lithostathine-2 OS=Mus musculus GN=Reg2 PE=2 SV=1	1	2	2	2	0	0	0	0	0	0	0	1	2	0	0	0	0	0	0	0	1	2	0	0	0	0	0	0	0	1	2	13.9	13.9	13.9	19.407	173	173
P63268;P62737;D3YZY0;D3Z2K3	P63268;P62737;D3YZY0;D3Z2K3	19;19;15;12	1;1;1;1	1;1;1;1	Actin, gamma-enteric smooth muscle;Actin, aortic smooth muscle	Actg2;Acta2	>sp|P63268|ACTH_MOUSE Actin, gamma-enteric smooth muscle OS=Mus musculus GN=Actg2 PE=2 SV=1;>sp|P62737|ACTA_MOUSE Actin, aortic smooth muscle OS=Mus musculus GN=Acta2 PE=1 SV=1;>tr|D3YZY0|D3YZY0_MOUSE Actin, gamma-enteric smooth muscle (Fragment) OS=Mus mu	4	19	1	1	16	11	10	14	3	4	10	15	17	1	0	0	0	0	0	0	0	0	1	0	0	0	0	0	0	0	0	69.7	2.9	2.9	41.876	376	376;377;270;195	1
O70133-3;O70133;O70133-2;E9QNN1	O70133-3;O70133;O70133-2;E9QNN1	3;3;3;3	3;3;3;3	3;3;3;3	ATP-dependent RNA helicase A	Dhx9	>sp|O70133-3|DHX9_MOUSE Isoform 3 of ATP-dependent RNA helicase A OS=Mus musculus GN=Dhx9;>sp|O70133|DHX9_MOUSE ATP-dependent RNA helicase A OS=Mus musculus GN=Dhx9 PE=1 SV=2;>sp|O70133-2|DHX9_MOUSE Isoform 2 of ATP-dependent RNA helicase A OS=Mus musculus	4	3	3	3	2	0	3	2	0	2	0	2	0	2	0	3	2	0	2	0	2	0	2	0	3	2	0	2	0	2	0	4	4	4	125.61	1164	1164;1380;1381;1384	2		3	2
J3QPZ9;P21550	J3QPZ9;P21550	2;2	1;1	1;1	Enolase;Beta-enolase	Eno3	>tr|J3QPZ9|J3QPZ9_MOUSE Enolase (Fragment) OS=Mus musculus GN=Eno3 PE=3 SV=1;>sp|P21550|ENOB_MOUSE Beta-enolase OS=Mus musculus GN=Eno3 PE=1 SV=3	2	2	1	1	0	0	1	1	0	0	0	2	2	0	0	1	1	0	0	0	1	1	0	0	1	1	0	0	0	1	1	21.1	13.7	13.7	20.492	190	190;434			1	1
Q8K1M6-4;Q8K1M6-3;E9PUD2;Q8K1M6-2;Q8K1M6;Q8K1M6-5	Q8K1M6-4;Q8K1M6-3;E9PUD2;Q8K1M6-2;Q8K1M6;Q8K1M6-5	2;2;2;2;2;1	2;2;2;2;2;1	2;2;2;2;2;1	Dynamin-1-like protein	Dnm1l	>sp|Q8K1M6-4|DNM1L_MOUSE Isoform 4 of Dynamin-1-like protein OS=Mus musculus GN=Dnm1l;>sp|Q8K1M6-3|DNM1L_MOUSE Isoform 3 of Dynamin-1-like protein OS=Mus musculus GN=Dnm1l;>tr|E9PUD2|E9PUD2_MOUSE Dynamin-1-like protein OS=Mus musculus GN=Dnm1l PE=2 SV=1;>s	6	2	2	2	1	0	2	1	0	0	0	2	2	1	0	2	1	0	0	0	2	2	1	0	2	1	0	0	0	2	2	6.4	6.4	6.4	68.7	612	612;699;712;716;742;221	2		3	1
P32921-2;P32921	P32921-2;P32921	1;1	1;1	1;1	Tryptophan--tRNA ligase, cytoplasmic;T1-TrpRS;T2-TrpRS	Wars	>sp|P32921-2|SYWC_MOUSE Isoform 2 of Tryptophan--tRNA ligase, cytoplasmic OS=Mus musculus GN=Wars;>sp|P32921|SYWC_MOUSE Tryptophan--tRNA ligase, cytoplasmic OS=Mus musculus GN=Wars PE=1 SV=2	2	1	1	1	1	1	1	0	0	0	0	1	1	1	1	1	0	0	0	0	1	1	1	1	1	0	0	0	0	1	1	3.4	3.4	3.4	53.64	475	475;481	1	1	1
Q62095	Q62095	6	1	1	ATP-dependent RNA helicase DDX3Y	Ddx3y	>sp|Q62095|DDX3Y_MOUSE ATP-dependent RNA helicase DDX3Y OS=Mus musculus GN=Ddx3y PE=1 SV=2	1	6	1	1	6	5	6	3	0	3	4	5	6	1	0	1	0	0	0	0	1	1	1	0	1	0	0	0	0	1	1	11.2	1.5	1.5	73.427	658	658	1		1
Q62448-2;F7CBP1;Q62448;G3XA17	Q62448-2;F7CBP1;Q62448;G3XA17	2;2;2;2	2;2;2;2	2;2;2;2	Eukaryotic translation initiation factor 4 gamma 2	Eif4g2	>sp|Q62448-2|IF4G2_MOUSE Isoform 2 of Eukaryotic translation initiation factor 4 gamma 2 OS=Mus musculus GN=Eif4g2;>tr|F7CBP1|F7CBP1_MOUSE Eukaryotic translation initiation factor 4 gamma 2 OS=Mus musculus GN=Eif4g2 PE=4 SV=1;>sp|Q62448|IF4G2_MOUSE Eukaryo	4	2	2	2	2	1	2	0	0	0	0	2	1	2	1	2	0	0	0	0	2	1	2	1	2	0	0	0	0	2	1	2.9	2.9	2.9	97.893	868	868;868;906;906	2	1	2
Q8BH61	Q8BH61	1	1	1	Coagulation factor XIII A chain	F13a1	>sp|Q8BH61|F13A_MOUSE Coagulation factor XIII A chain OS=Mus musculus GN=F13a1 PE=2 SV=3	1	1	1	1	1	0	1	1	1	1	0	0	0	1	0	1	1	1	1	0	0	0	1	0	1	1	1	1	0	0	0	1.8	1.8	1.8	83.206	732	732	1		1	1	1
O08547	O08547	1	1	1	Vesicle-trafficking protein SEC22b	Sec22b	>sp|O08547|SC22B_MOUSE Vesicle-trafficking protein SEC22b OS=Mus musculus GN=Sec22b PE=1 SV=3	1	1	1	1	1	0	1	1	0	0	0	1	1	1	0	1	1	0	0	0	1	1	1	0	1	1	0	0	0	1	1	10.2	10.2	10.2	24.74	215	215	1		1	1
O70503;O70503-2	O70503;O70503-2	2;1	2;1	2;1	Estradiol 17-beta-dehydrogenase 12	Hsd17b12	>sp|O70503|DHB12_MOUSE Estradiol 17-beta-dehydrogenase 12 OS=Mus musculus GN=Hsd17b12 PE=2 SV=1;>sp|O70503-2|DHB12_MOUSE Isoform 2 of Estradiol 17-beta-dehydrogenase 12 OS=Mus musculus GN=Hsd17b12	2	2	2	2	0	0	1	0	0	0	0	2	2	0	0	1	0	0	0	0	2	2	0	0	1	0	0	0	0	2	2	9.9	9.9	9.9	34.741	312	312;177			1
D3YTQ8;Q9CPP6	D3YTQ8;Q9CPP6	1;1	1;1	1;1	NADH dehydrogenase [ubiquinone] 1 alpha subcomplex subunit 5	Ndufa5	>tr|D3YTQ8|D3YTQ8_MOUSE NADH dehydrogenase (Ubiquinone) 1 alpha subcomplex, 5, isoform CRA_a OS=Mus musculus GN=Ndufa5 PE=4 SV=1;>sp|Q9CPP6|NDUA5_MOUSE NADH dehydrogenase [ubiquinone] 1 alpha subcomplex subunit 5 OS=Mus musculus GN=Ndufa5 PE=1 SV=3	2	1	1	1	0	1	1	0	0	0	0	1	1	0	1	1	0	0	0	0	1	1	0	1	1	0	0	0	0	1	1	26	26	26	8.6851	77	77;116		1	1
Q9CQR2	Q9CQR2	2	2	2	40S ribosomal protein S21	Rps21	>sp|Q9CQR2|RS21_MOUSE 40S ribosomal protein S21 OS=Mus musculus GN=Rps21 PE=2 SV=1	1	2	2	2	1	0	0	0	0	0	0	2	2	1	0	0	0	0	0	0	2	2	1	0	0	0	0	0	0	2	2	31.3	31.3	31.3	9.1413	83	83	1
Q8BH59	Q8BH59	6	4	4	Calcium-binding mitochondrial carrier protein Aralar1	Slc25a12	>sp|Q8BH59|CMC1_MOUSE Calcium-binding mitochondrial carrier protein Aralar1 OS=Mus musculus GN=Slc25a12 PE=1 SV=1	1	6	4	4	1	0	0	6	0	0	0	2	2	0	0	0	4	0	0	0	0	0	0	0	0	4	0	0	0	0	0	12.9	9.9	9.9	74.569	677	677				4
Q9JLF6	Q9JLF6	1	1	1	Protein-glutamine gamma-glutamyltransferase K	Tgm1	>sp|Q9JLF6|TGM1_MOUSE Protein-glutamine gamma-glutamyltransferase K OS=Mus musculus GN=Tgm1 PE=1 SV=2	1	1	1	1	1	0	1	0	0	0	0	1	1	1	0	1	0	0	0	0	1	1	1	0	1	0	0	0	0	1	1	2	2	2	89.825	815	815	1		1
P32261	P32261	2	2	2	Antithrombin-III	Serpinc1	>sp|P32261|ANT3_MOUSE Antithrombin-III OS=Mus musculus GN=Serpinc1 PE=1 SV=1	1	2	2	2	2	1	1	0	0	0	0	0	0	2	1	1	0	0	0	0	0	0	2	1	1	0	0	0	0	0	0	5.6	5.6	5.6	52.003	465	465	2	1	1
E9Q1V0;F8WJK8;Q99L47	E9Q1V0;F8WJK8;Q99L47	1;1;1	1;1;1	1;1;1	Hsc70-interacting protein	St13	>tr|E9Q1V0|E9Q1V0_MOUSE Hsc70-interacting protein (Fragment) OS=Mus musculus GN=St13 PE=2 SV=1;>tr|F8WJK8|F8WJK8_MOUSE Hsc70-interacting protein OS=Mus musculus GN=St13 PE=2 SV=1;>sp|Q99L47|F10A1_MOUSE Hsc70-interacting protein OS=Mus musculus GN=St13 PE=2	3	1	1	1	0	0	1	0	0	0	0	1	1	0	0	1	0	0	0	0	1	1	0	0	1	0	0	0	0	1	1	7.8	7.8	7.8	14.245	129	129;362;371			1
G3X982	G3X982	2	2	2		Aox3	>tr|G3X982|G3X982_MOUSE Aldehyde oxidase 3, isoform CRA_a OS=Mus musculus GN=Aox3 PE=4 SV=1	1	2	2	2	0	0	0	0	0	0	2	2	2	0	0	0	0	0	0	2	2	2	0	0	0	0	0	0	2	2	2	2.9	2.9	2.9	146.9	1335	1335
A2AQB2	A2AQB2	22	2	2		Neb	>tr|A2AQB2|A2AQB2_MOUSE Protein Neb OS=Mus musculus GN=Neb PE=2 SV=1	1	22	2	2	0	0	2	22	0	0	0	1	0	0	0	1	2	0	0	0	0	0	0	0	1	2	0	0	0	0	0	10.3	0.8	0.8	353.16	3044	3044			1	2
Q91WK0-2;Q91WK0;E9QN52	Q91WK0-2;Q91WK0;E9QN52	2;2;2	2;2;2	2;2;2	Leucine-rich repeat flightless-interacting protein 2	Lrrfip2	>sp|Q91WK0-2|LRRF2_MOUSE Isoform 2 of Leucine-rich repeat flightless-interacting protein 2 OS=Mus musculus GN=Lrrfip2;>sp|Q91WK0|LRRF2_MOUSE Leucine-rich repeat flightless-interacting protein 2 OS=Mus musculus GN=Lrrfip2 PE=1 SV=1;>tr|E9QN52|E9QN52_MOUSE L	3	2	2	2	2	1	2	0	0	0	0	1	0	2	1	2	0	0	0	0	1	0	2	1	2	0	0	0	0	1	0	6	6	6	45.538	400	400;415;415	2	1	2
Q3UQ28	Q3UQ28	2	2	2	Peroxidasin homolog	Pxdn	>sp|Q3UQ28|PXDN_MOUSE Peroxidasin homolog OS=Mus musculus GN=Pxdn PE=2 SV=2	1	2	2	2	0	0	0	2	0	1	1	2	1	0	0	0	2	0	1	1	2	1	0	0	0	2	0	1	1	2	1	2.6	2.6	2.6	165.1	1475	1475				2
Q3UEP4;D3YUP6	Q3UEP4;D3YUP6	4;3	2;1	2;1		Ugt2b36	>tr|Q3UEP4|Q3UEP4_MOUSE MCG1788 OS=Mus musculus GN=Ugt2b36 PE=2 SV=1;>tr|D3YUP6|D3YUP6_MOUSE Protein Ugt2b36 (Fragment) OS=Mus musculus GN=Ugt2b36 PE=2 SV=1	2	4	2	2	1	0	3	0	0	0	2	4	4	0	0	1	0	0	0	0	2	2	0	0	1	0	0	0	0	2	2	12.6	7.7	7.7	61.041	530	530;265			1
B2RX12-3;B2RX12-2;J3QML2;B2RX12	B2RX12-3;B2RX12-2;J3QML2;B2RX12	1;1;1;1	1;1;1;1	1;1;1;1	Canalicular multispecific organic anion transporter 2	Abcc3	>sp|B2RX12-3|MRP3_MOUSE Isoform 3 of Canalicular multispecific organic anion transporter 2 OS=Mus musculus GN=Abcc3;>sp|B2RX12-2|MRP3_MOUSE Isoform 2 of Canalicular multispecific organic anion transporter 2 OS=Mus musculus GN=Abcc3;>tr|J3QML2|J3QML2_MOUSE	4	1	1	1	1	0	1	0	0	0	1	1	1	1	0	1	0	0	0	1	1	1	1	0	1	0	0	0	1	1	1	1.6	1.6	1.6	166.46	1498	1498;1522;1523;1523	1		1
P35486	P35486	1	1	1	Pyruvate dehydrogenase E1 component subunit alpha, somatic form, mitochondrial	Pdha1	>sp|P35486|ODPA_MOUSE Pyruvate dehydrogenase E1 component subunit alpha, somatic form, mitochondrial OS=Mus musculus GN=Pdha1 PE=1 SV=1	1	1	1	1	1	1	1	0	0	0	0	1	1	1	1	1	0	0	0	0	1	1	1	1	1	0	0	0	0	1	1	2.3	2.3	2.3	43.231	390	390	1	1	1
Q9CQC2;B2KF29	Q9CQC2;B2KF29	2;1	2;1	2;1	Colipase	Clps	>sp|Q9CQC2|COL_MOUSE Colipase OS=Mus musculus GN=Clps PE=2 SV=1;>tr|B2KF29|B2KF29_MOUSE Colipase OS=Mus musculus GN=Clps PE=2 SV=1	2	2	2	2	0	0	0	0	0	0	0	1	2	0	0	0	0	0	0	0	1	2	0	0	0	0	0	0	0	1	2	30.1	30.1	30.1	12.444	113	113;72
Q3U0V1	Q3U0V1	2	2	1	Far upstream element-binding protein 2	Khsrp	>sp|Q3U0V1|FUBP2_MOUSE Far upstream element-binding protein 2 OS=Mus musculus GN=Khsrp PE=1 SV=2	1	2	2	1	0	0	2	0	0	0	0	0	0	0	0	2	0	0	0	0	0	0	0	0	1	0	0	0	0	0	0	2.5	2.5	1.3	76.775	748	748			2
Q9D8U3	Q9D8U3	1	1	1	Endoplasmic reticulum resident protein 27	Erp27	>sp|Q9D8U3|ERP27_MOUSE Endoplasmic reticulum resident protein 27 OS=Mus musculus GN=Erp27 PE=2 SV=1	1	1	1	1	0	0	0	0	0	0	0	0	1	0	0	0	0	0	0	0	0	1	0	0	0	0	0	0	0	0	1	7.7	7.7	7.7	30.693	272	272
P99025	P99025	2	2	2	GTP cyclohydrolase 1 feedback regulatory protein	Gchfr	>sp|P99025|GFRP_MOUSE GTP cyclohydrolase 1 feedback regulatory protein OS=Mus musculus GN=Gchfr PE=1 SV=3	1	2	2	2	0	0	0	0	0	0	0	2	2	0	0	0	0	0	0	0	2	2	0	0	0	0	0	0	0	2	2	33.3	33.3	33.3	9.584	84	84
Q91XE4	Q91XE4	1	1	1	Aspartoacylase-2	Acy3	>sp|Q91XE4|ACY3_MOUSE Aspartoacylase-2 OS=Mus musculus GN=Acy3 PE=1 SV=1	1	1	1	1	1	0	1	0	0	0	0	1	1	1	0	1	0	0	0	0	1	1	1	0	1	0	0	0	0	1	1	6	6	6	35.286	318	318	1		1
D3Z2N7;Q9EQK5;E9Q3X0	D3Z2N7;Q9EQK5;E9Q3X0	1;1;1	1;1;1	1;1;1	Major vault protein	Mvp	>tr|D3Z2N7|D3Z2N7_MOUSE V-type proton ATPase 16 kDa proteolipid subunit (Fragment) OS=Mus musculus GN=Mvp PE=2 SV=2;>sp|Q9EQK5|MVP_MOUSE Major vault protein OS=Mus musculus GN=Mvp PE=1 SV=4;>tr|E9Q3X0|E9Q3X0_MOUSE V-type proton ATPase 16 kDa proteolipid su	3	1	1	1	1	1	1	0	0	0	1	1	1	1	1	1	0	0	0	1	1	1	1	1	1	0	0	0	1	1	1	11.9	11.9	11.9	15.151	134	134;861;870	1	1	1
G3X972	G3X972	1	1	1		Sec24c	>tr|G3X972|G3X972_MOUSE Protein Sec24c OS=Mus musculus GN=Sec24c PE=4 SV=1	1	1	1	1	0	0	1	0	0	0	0	0	0	0	0	1	0	0	0	0	0	0	0	0	1	0	0	0	0	0	0	1.5	1.5	1.5	118.58	1096	1096			1
Q9JKY7	Q9JKY7	2	2	2		Cyp2d22	>tr|Q9JKY7|Q9JKY7_MOUSE Cytochrome P450 CYP2D22 OS=Mus musculus GN=Cyp2d22 PE=2 SV=1	1	2	2	2	0	0	2	0	0	0	0	2	2	0	0	2	0	0	0	0	2	2	0	0	2	0	0	0	0	2	2	4.6	4.6	4.6	56.467	500	500			2
P61027	P61027	2	1	1	Ras-related protein Rab-10	Rab10	>sp|P61027|RAB10_MOUSE Ras-related protein Rab-10 OS=Mus musculus GN=Rab10 PE=1 SV=1	1	2	1	1	2	1	2	2	0	0	0	2	2	1	0	1	1	0	0	0	1	1	1	0	1	1	0	0	0	1	1	11	5.5	5.5	22.541	200	200	1		1	1
Q9JM62-2;Q9JM62;D3Z6V2	Q9JM62-2;Q9JM62;D3Z6V2	2;2;1	2;2;1	2;2;1	Receptor expression-enhancing protein 6	Reep6	>sp|Q9JM62-2|REEP6_MOUSE Isoform 2 of Receptor expression-enhancing protein 6 OS=Mus musculus GN=Reep6;>sp|Q9JM62|REEP6_MOUSE Receptor expression-enhancing protein 6 OS=Mus musculus GN=Reep6 PE=2 SV=1;>tr|D3Z6V2|D3Z6V2_MOUSE Receptor expression-enhancing p	3	2	2	2	0	0	1	0	0	0	0	2	1	0	0	1	0	0	0	0	2	1	0	0	1	0	0	0	0	2	1	13.2	13.2	13.2	19.448	174	174;201;124			1
Q66K08	Q66K08	1	1	1	Cartilage intermediate layer protein 1;Cartilage intermediate layer protein 1 C1;Cartilage intermediate layer protein 1 C2	Cilp	>sp|Q66K08|CILP1_MOUSE Cartilage intermediate layer protein 1 OS=Mus musculus GN=Cilp PE=2 SV=1	1	1	1	1	1	1	1	1	0	0	0	0	0	1	1	1	1	0	0	0	0	0	1	1	1	1	0	0	0	0	0	1.7	1.7	1.7	132.33	1184	1184	1	1	1	1
E0CZC5;P70274	E0CZC5;P70274	1;1	1;1	1;1	Selenoprotein P	Sepp1	>tr|E0CZC5|E0CZC5_MOUSE Selenoprotein P (Fragment) OS=Mus musculus GN=Sepp1 PE=4 SV=1;>sp|P70274|SEPP1_MOUSE Selenoprotein P OS=Mus musculus GN=Sepp1 PE=2 SV=3	2	1	1	1	1	0	1	1	0	0	0	0	0	1	0	1	1	0	0	0	0	0	1	0	1	1	0	0	0	0	0	12.4	12.4	12.4	20.032	177	177;380	1		1	1
P48758	P48758	3	3	3	Carbonyl reductase [NADPH] 1	Cbr1	>sp|P48758|CBR1_MOUSE Carbonyl reductase [NADPH] 1 OS=Mus musculus GN=Cbr1 PE=1 SV=3	1	3	3	3	0	0	1	0	0	0	0	2	3	0	0	1	0	0	0	0	2	3	0	0	1	0	0	0	0	2	3	17.7	17.7	17.7	30.641	277	277			1
P84096	P84096	1	1	1	Rho-related GTP-binding protein RhoG	Rhog	>sp|P84096|RHOG_MOUSE Rho-related GTP-binding protein RhoG OS=Mus musculus GN=Rhog PE=2 SV=1	1	1	1	1	1	1	1	0	0	0	0	0	0	1	1	1	0	0	0	0	0	0	1	1	1	0	0	0	0	0	0	9.9	9.9	9.9	21.308	191	191	1	1	1
Q8VCR7	Q8VCR7	6	1	1	Alpha/beta hydrolase domain-containing protein 14B	Abhd14b	>sp|Q8VCR7|ABHEB_MOUSE Alpha/beta hydrolase domain-containing protein 14B OS=Mus musculus GN=Abhd14b PE=2 SV=1	1	6	1	1	2	0	3	0	0	0	0	6	6	0	0	0	0	0	0	0	1	1	0	0	0	0	0	0	0	1	1	42.4	9.5	9.5	22.45	210	210
A2AR43;Q9D7J9	A2AR43;Q9D7J9	1;1	1;1	1;1	Enoyl-CoA hydratase domain-containing protein 3, mitochondrial	Echdc3	>tr|A2AR43|A2AR43_MOUSE Enoyl-CoA hydratase domain-containing protein 3, mitochondrial OS=Mus musculus GN=Echdc3 PE=2 SV=1;>sp|Q9D7J9|ECHD3_MOUSE Enoyl-CoA hydratase domain-containing protein 3, mitochondrial OS=Mus musculus GN=Echdc3 PE=2 SV=1	2	1	1	1	1	1	0	0	0	0	0	1	1	1	1	0	0	0	0	0	1	1	1	1	0	0	0	0	0	1	1	10.1	10.1	10.1	19.482	178	178;300	1	1
Q61316;Q3U2G2	Q61316;Q3U2G2	1;1	1;1	1;1	Heat shock 70 kDa protein 4	Hspa4	>sp|Q61316|HSP74_MOUSE Heat shock 70 kDa protein 4 OS=Mus musculus GN=Hspa4 PE=1 SV=1;>tr|Q3U2G2|Q3U2G2_MOUSE Heat shock 70 kDa protein 4 OS=Mus musculus GN=Hspa4 PE=2 SV=1	2	1	1	1	1	1	1	0	0	0	1	1	1	1	1	1	0	0	0	1	1	1	1	1	1	0	0	0	1	1	1	2.1	2.1	2.1	94.132	841	841;842	1	1	1
Q9DBB1	Q9DBB1	2	2	2	Dual specificity protein phosphatase 6	Dusp6	>sp|Q9DBB1|DUS6_MOUSE Dual specificity protein phosphatase 6 OS=Mus musculus GN=Dusp6 PE=1 SV=1	1	2	2	2	1	2	2	0	0	0	0	0	0	1	2	2	0	0	0	0	0	0	1	2	2	0	0	0	0	0	0	8.9	8.9	8.9	42.407	381	381	1	2	2
D3Z3X5;Q64471	D3Z3X5;Q64471	1;1	1;1	1;1	Glutathione S-transferase theta-1	Gstt1	>tr|D3Z3X5|D3Z3X5_MOUSE Glutathione S-transferase theta-1 OS=Mus musculus GN=Gstt1 PE=3 SV=1;>sp|Q64471|GSTT1_MOUSE Glutathione S-transferase theta-1 OS=Mus musculus GN=Gstt1 PE=1 SV=4	2	1	1	1	1	0	1	0	0	0	0	1	1	1	0	1	0	0	0	0	1	1	1	0	1	0	0	0	0	1	1	5.2	5.2	5.2	26.04	232	232;240	1		1
P62334	P62334	1	1	1	26S protease regulatory subunit 10B	Psmc6	>sp|P62334|PRS10_MOUSE 26S protease regulatory subunit 10B OS=Mus musculus GN=Psmc6 PE=1 SV=1	1	1	1	1	1	1	1	0	0	0	0	1	1	1	1	1	0	0	0	0	1	1	1	1	1	0	0	0	0	1	1	3.6	3.6	3.6	44.172	389	389	1	1	1
D3YW32;P52503	D3YW32;P52503	1;1	1;1	1;1	NADH dehydrogenase [ubiquinone] iron-sulfur protein 6, mitochondrial	Ndufs6	>tr|D3YW32|D3YW32_MOUSE NADH dehydrogenase [ubiquinone] iron-sulfur protein 6, mitochondrial OS=Mus musculus GN=Ndufs6 PE=2 SV=1;>sp|P52503|NDUS6_MOUSE NADH dehydrogenase [ubiquinone] iron-sulfur protein 6, mitochondrial OS=Mus musculus GN=Ndufs6 PE=1 SV=2	2	1	1	1	0	0	0	0	0	0	0	1	1	0	0	0	0	0	0	0	1	1	0	0	0	0	0	0	0	1	1	22.4	22.4	22.4	10.908	98	98;116
Q3LFS9;P31809-3;P31809-2;Q925P3;P31809	Q3LFS9;P31809-3;P31809-2;Q925P3;P31809	1;1;1;1;1	1;1;1;1;1	1;1;1;1;1	Carcinoembryonic antigen-related cell adhesion molecule 1	Ceacam1	>tr|Q3LFS9|Q3LFS9_MOUSE CEA-related cell adhesion molecule 1, isoform 1/2L OS=Mus musculus GN=Ceacam1 PE=2 SV=2;>sp|P31809-3|CEAM1_MOUSE Isoform 3 of Carcinoembryonic antigen-related cell adhesion molecule 1 OS=Mus musculus GN=Ceacam1;>sp|P31809-2|CEAM1_MO	5	1	1	1	0	0	0	0	0	0	0	1	1	0	0	0	0	0	0	0	1	1	0	0	0	0	0	0	0	1	1	4.7	4.7	4.7	37.241	341	341;341;458;521;521
Q921M4-2;Q921M4;E9PUQ5	Q921M4-2;Q921M4;E9PUQ5	1;1;1	1;1;1	1;1;1	Golgin subfamily A member 2	Golga2	>sp|Q921M4-2|GOGA2_MOUSE Isoform 2 of Golgin subfamily A member 2 OS=Mus musculus GN=Golga2;>sp|Q921M4|GOGA2_MOUSE Golgin subfamily A member 2 OS=Mus musculus GN=Golga2 PE=1 SV=3;>tr|E9PUQ5|E9PUQ5_MOUSE Golgin subfamily A member 2 OS=Mus musculus GN=Golga2	3	1	1	1	1	0	1	0	0	0	0	1	1	1	0	1	0	0	0	0	1	1	1	0	1	0	0	0	0	1	1	1	1	1	110.05	967	967;999;1026	1		1
Q05144	Q05144	1	1	1	Ras-related C3 botulinum toxin substrate 2	Rac2	>sp|Q05144|RAC2_MOUSE Ras-related C3 botulinum toxin substrate 2 OS=Mus musculus GN=Rac2 PE=2 SV=1	1	1	1	1	1	1	1	0	0	0	0	0	0	1	1	1	0	0	0	0	0	0	1	1	1	0	0	0	0	0	0	7.8	7.8	7.8	21.441	192	192	1	1	1
Q8BT60	Q8BT60	1	1	1	Copine-3	Cpne3	>sp|Q8BT60|CPNE3_MOUSE Copine-3 OS=Mus musculus GN=Cpne3 PE=1 SV=2	1	1	1	1	1	0	1	0	0	0	0	0	0	1	0	1	0	0	0	0	0	0	1	0	1	0	0	0	0	0	0	3	3	3	59.584	533	533	1		1
Q9ESP1	Q9ESP1	1	1	1	Stromal cell-derived factor 2-like protein 1	Sdf2l1	>sp|Q9ESP1|SDF2L_MOUSE Stromal cell-derived factor 2-like protein 1 OS=Mus musculus GN=Sdf2l1 PE=2 SV=2	1	1	1	1	0	0	1	0	0	0	0	1	1	0	0	1	0	0	0	0	1	1	0	0	1	0	0	0	0	1	1	9	9	9	23.648	221	221			1
Q61897;CON__REFSEQ:XP_986630;CON__O76015;CON__O76013;CON__O76014;Q6IFX3;CON__tr|E1BFG1|E1BFG1_BOVIN;CON__tr|A6QP90|A6QP90_BOVIN;B1AQ75	Q61897;CON__REFSEQ:XP_986630	14;14;4;4;4;3;3;2;2	1;1;0;0;0;0;0;0;0	1;1;0;0;0;0;0;0;0	Keratin, type I cuticular Ha3-II	Krt33b	>sp|Q61897|KT33B_MOUSE Keratin, type I cuticular Ha3-II OS=Mus musculus GN=Krt33b PE=2 SV=2;>REFSEQ:XP_986630 Tax_Id=10090 Gene_Symbol=Krt33b keratin complex 1, acidic, gene 3	9	14	1	1	4	2	0	14	11	1	9	14	1	0	0	0	1	1	0	1	1	0	0	0	0	1	1	0	1	1	0	41.6	4.5	4.5	45.863	404	404;476;456;467;471;439;452;405;473				1	1
D3Z7K0;D3YWF6;Q7TQI3	D3Z7K0;D3YWF6;Q7TQI3	1;1;1	1;1;1	1;1;1	Ubiquitin thioesterase OTUB1	Otub1	>tr|D3Z7K0|D3Z7K0_MOUSE Ubiquitin thioesterase OTUB1 (Fragment) OS=Mus musculus GN=Otub1 PE=2 SV=1;>tr|D3YWF6|D3YWF6_MOUSE Ubiquitin thioesterase OTUB1 OS=Mus musculus GN=Otub1 PE=2 SV=1;>sp|Q7TQI3|OTUB1_MOUSE Ubiquitin thioesterase OTUB1 OS=Mus musculus G	3	1	1	1	0	0	1	0	0	0	0	1	1	0	0	1	0	0	0	0	1	1	0	0	1	0	0	0	0	1	1	15.8	15.8	15.8	11.245	95	95;241;271			1
P68510	P68510	2	1	1	14-3-3 protein eta	Ywhah	>sp|P68510|1433F_MOUSE 14-3-3 protein eta OS=Mus musculus GN=Ywhah PE=1 SV=2	1	2	1	1	1	0	0	0	0	0	0	1	2	1	0	0	0	0	0	0	1	1	1	0	0	0	0	0	0	1	1	13	8.9	8.9	28.211	246	246	1
E9PV80;Q61026	E9PV80;Q61026	1;1	1;1	1;1	Nuclear receptor coactivator 2	Ncoa2	>tr|E9PV80|E9PV80_MOUSE Nuclear receptor coactivator 2 OS=Mus musculus GN=Ncoa2 PE=4 SV=1;>sp|Q61026|NCOA2_MOUSE Nuclear receptor coactivator 2 OS=Mus musculus GN=Ncoa2 PE=1 SV=3	2	1	1	1	1	0	1	0	0	0	0	1	1	1	0	1	0	0	0	0	1	1	1	0	1	0	0	0	0	1	1	1.3	1.3	1.3	151.35	1393	1393;1462	1		1
D3Z6D1;Q91X36	D3Z6D1;Q91X36	1;1	1;1	1;1		Sult5a1	>tr|D3Z6D1|D3Z6D1_MOUSE Protein Sult5a1 (Fragment) OS=Mus musculus GN=Sult5a1 PE=2 SV=1;>tr|Q91X36|Q91X36_MOUSE Protein Sult5a1 OS=Mus musculus GN=Sult5a1 PE=2 SV=1	2	1	1	1	1	0	1	0	0	0	0	0	0	1	0	1	0	0	0	0	0	0	1	0	1	0	0	0	0	0	0	3.2	3.2	3.2	25.37	219	219;291	1		1
B1AWZ5;Q9CQE1	B1AWZ5;Q9CQE1	1;1	1;1	1;1	Protein NipSnap homolog 3B	Nipsnap3b	>tr|B1AWZ5|B1AWZ5_MOUSE Protein NipSnap homolog 3B OS=Mus musculus GN=Nipsnap3b PE=2 SV=1;>sp|Q9CQE1|NPS3B_MOUSE Protein NipSnap homolog 3B OS=Mus musculus GN=Nipsnap3b PE=1 SV=1	2	1	1	1	0	0	1	0	0	0	1	1	1	0	0	1	0	0	0	1	1	1	0	0	1	0	0	0	1	1	1	11.7	11.7	11.7	22.887	197	197;247			1
Q8CFX3;F7BJK1	Q8CFX3;F7BJK1	1;1	1;1	1;1		Pcdh1	>tr|Q8CFX3|Q8CFX3_MOUSE Protein Pcdh1 OS=Mus musculus GN=Pcdh1 PE=2 SV=1;>tr|F7BJK1|F7BJK1_MOUSE Protein Pcdh1 (Fragment) OS=Mus musculus GN=Pcdh1 PE=2 SV=1	2	1	1	1	1	1	1	0	0	0	0	0	0	1	1	1	0	0	0	0	0	0	1	1	1	0	0	0	0	0	0	1.9	1.9	1.9	112.41	1038	1038;1077	1	1	1
A2AMW0;P47757-2;P47757;P47757-4	A2AMW0;P47757-2;P47757;P47757-4	1;1;1;1	1;1;1;1	1;1;1;1	F-actin-capping protein subunit beta	Capzb	>tr|A2AMW0|A2AMW0_MOUSE Capping protein (Actin filament) muscle Z-line, beta, isoform CRA_a OS=Mus musculus GN=Capzb PE=4 SV=1;>sp|P47757-2|CAPZB_MOUSE Isoform 2 of F-actin-capping protein subunit beta OS=Mus musculus GN=Capzb;>sp|P47757|CAPZB_MOUSE F-acti	4	1	1	1	1	0	1	0	0	0	0	0	1	1	0	1	0	0	0	0	0	1	1	0	1	0	0	0	0	0	1	3.8	3.8	3.8	29.295	260	260;272;277;301	1		1
Q9QXG4;A2AQN5;A2AQN4;F7CU63	Q9QXG4;A2AQN5;A2AQN4;F7CU63	2;2;2;1	2;2;2;1	2;2;2;1	Acetyl-coenzyme A synthetase, cytoplasmic	Acss2	>sp|Q9QXG4|ACSA_MOUSE Acetyl-coenzyme A synthetase, cytoplasmic OS=Mus musculus GN=Acss2 PE=1 SV=2;>tr|A2AQN5|A2AQN5_MOUSE Acetyl-coenzyme A synthetase, cytoplasmic OS=Mus musculus GN=Acss2 PE=2 SV=1;>tr|A2AQN4|A2AQN4_MOUSE Acetyl-coenzyme A synthetase, cy	4	2	2	2	2	0	1	0	0	0	0	2	1	2	0	1	0	0	0	0	2	1	2	0	1	0	0	0	0	2	1	5.8	5.8	5.8	78.861	701	701;706;714;293	2		1
Q9EQ06-2;Q9EQ06	Q9EQ06-2;Q9EQ06	1;1	1;1	1;1	Estradiol 17-beta-dehydrogenase 11	Hsd17b11	>sp|Q9EQ06-2|DHB11_MOUSE Isoform 2 of Estradiol 17-beta-dehydrogenase 11 OS=Mus musculus GN=Hsd17b11;>sp|Q9EQ06|DHB11_MOUSE Estradiol 17-beta-dehydrogenase 11 OS=Mus musculus GN=Hsd17b11 PE=2 SV=1	2	1	1	1	0	0	1	0	0	0	0	1	1	0	0	1	0	0	0	0	1	1	0	0	1	0	0	0	0	1	1	4.7	4.7	4.7	25.346	232	232;298			1
Q8BWF0	Q8BWF0	2	2	2	Succinate-semialdehyde dehydrogenase, mitochondrial	Aldh5a1	>sp|Q8BWF0|SSDH_MOUSE Succinate-semialdehyde dehydrogenase, mitochondrial OS=Mus musculus GN=Aldh5a1 PE=1 SV=1	1	2	2	2	1	0	1	0	0	0	0	2	1	1	0	1	0	0	0	0	2	1	1	0	1	0	0	0	0	2	1	7.1	7.1	7.1	55.968	523	523	1		1
Q9CQU5	Q9CQU5	1	1	1	ZW10 interactor	Zwint	>sp|Q9CQU5|ZWINT_MOUSE ZW10 interactor OS=Mus musculus GN=Zwint PE=2 SV=1	1	1	1	1	1	1	1	0	0	0	0	0	0	1	1	1	0	0	0	0	0	0	1	1	1	0	0	0	0	0	0	9.5	9.5	9.5	28.713	252	252	1	1	1
Q9DBP5	Q9DBP5	1	1	1	UMP-CMP kinase	Cmpk1	>sp|Q9DBP5|KCY_MOUSE UMP-CMP kinase OS=Mus musculus GN=Cmpk1 PE=1 SV=1	1	1	1	1	1	0	0	0	0	0	0	1	1	1	0	0	0	0	0	0	1	1	1	0	0	0	0	0	0	1	1	5.6	5.6	5.6	22.165	196	196	1
O08997	O08997	1	1	1	Copper transport protein ATOX1	Atox1	>sp|O08997|ATOX1_MOUSE Copper transport protein ATOX1 OS=Mus musculus GN=Atox1 PE=2 SV=1	1	1	1	1	0	0	0	0	0	0	0	1	1	0	0	0	0	0	0	0	1	1	0	0	0	0	0	0	0	1	1	20.6	20.6	20.6	7.3384	68	68
Q99J39-2;Q99J39	Q99J39-2;Q99J39	2;2	2;2	2;2	Malonyl-CoA decarboxylase, mitochondrial	Mlycd	>sp|Q99J39-2|DCMC_MOUSE Isoform Cytoplasmic+peroxisomal of Malonyl-CoA decarboxylase, mitochondrial OS=Mus musculus GN=Mlycd;>sp|Q99J39|DCMC_MOUSE Malonyl-CoA decarboxylase, mitochondrial OS=Mus musculus GN=Mlycd PE=1 SV=1	2	2	2	2	1	0	2	0	0	0	0	2	2	1	0	2	0	0	0	0	2	2	1	0	2	0	0	0	0	2	2	6.6	6.6	6.6	50.766	454	454;492	1		2
Q9CPQ8;F2Z452	Q9CPQ8;F2Z452	1;1	1;1	1;1	ATP synthase subunit g, mitochondrial	Atp5l;Atp5l-ps1	>sp|Q9CPQ8|ATP5L_MOUSE ATP synthase subunit g, mitochondrial OS=Mus musculus GN=Atp5l PE=1 SV=1;>tr|F2Z452|F2Z452_MOUSE Uncharacterized protein OS=Mus musculus GN=Atp5l-ps1 PE=4 SV=1	2	1	1	1	0	0	0	1	0	0	0	1	1	0	0	0	1	0	0	0	1	1	0	0	0	1	0	0	0	1	1	18.4	18.4	18.4	11.424	103	103;103				1
D3YVH4;Q64213-2;E9Q4Q2;D3YZC9;D3YZD0;Q64213-3;Q64213	D3YVH4;Q64213-2;E9Q4Q2;D3YZC9;D3YZD0;Q64213-3;Q64213	1;1;1;1;1;1;1	1;1;1;1;1;1;1	1;1;1;1;1;1;1	Splicing factor 1	Sf1	>tr|D3YVH4|D3YVH4_MOUSE Splicing factor 1 (Fragment) OS=Mus musculus GN=Sf1 PE=2 SV=1;>sp|Q64213-2|SF01_MOUSE Isoform CW17E of Splicing factor 1 OS=Mus musculus GN=Sf1;>tr|E9Q4Q2|E9Q4Q2_MOUSE Splicing factor 1 OS=Mus musculus GN=Sf1 PE=2 SV=1;>tr|D3YZC9|D3	7	1	1	1	1	1	1	1	0	0	0	1	0	1	1	1	1	0	0	0	1	0	1	1	1	1	0	0	0	1	0	7.9	7.9	7.9	30.125	267	267;548;548;571;638;639;653	1	1	1	1
Q05816	Q05816	2	2	2	Fatty acid-binding protein, epidermal	Fabp5	>sp|Q05816|FABP5_MOUSE Fatty acid-binding protein, epidermal OS=Mus musculus GN=Fabp5 PE=1 SV=3	1	2	2	2	0	0	0	0	0	0	0	0	2	0	0	0	0	0	0	0	0	2	0	0	0	0	0	0	0	0	2	22.2	22.2	22.2	15.137	135	135
O70435;E0CZ34;F8WH02;E0CYL6;E0CX62	O70435;E0CZ34;F8WH02;E0CYL6;E0CX62	2;1;1;1;1	2;1;1;1;1	2;1;1;1;1	Proteasome subunit alpha type-3	Psma3	>sp|O70435|PSA3_MOUSE Proteasome subunit alpha type-3 OS=Mus musculus GN=Psma3 PE=1 SV=3;>tr|E0CZ34|E0CZ34_MOUSE Proteasome subunit alpha type-3 OS=Mus musculus GN=Psma3 PE=2 SV=1;>tr|F8WH02|F8WH02_MOUSE Proteasome subunit alpha type-3 OS=Mus musculus GN=P	5	2	2	2	1	0	1	0	0	0	0	1	1	1	0	1	0	0	0	0	1	1	1	0	1	0	0	0	0	1	1	13.3	13.3	13.3	28.405	255	255;35;40;52;180	1		1
P15331-3;CON__sp|A6QQJ3|PERI_BOVIN;P15331;G5E846;P15331-2;G3X981	P15331-3;CON__sp|A6QQJ3|PERI_BOVIN;P15331;G5E846;P15331-2;G3X981	5;5;5;5;5;5	2;2;2;2;2;2	2;2;2;2;2;2	Peripherin	Prph	>sp|P15331-3|PERI_MOUSE Isoform 5b of Peripherin OS=Mus musculus GN=Prph;>sp|A6QQJ3|PERI_BOVIN Peripherin OS=Bos taurus GN=PRPH PE=2 SV=1;>sp|P15331|PERI_MOUSE Peripherin OS=Mus musculus GN=Prph PE=1 SV=2;>tr|G5E846|G5E846_MOUSE Peripherin OS=Mus musculus	6	5	2	2	3	4	2	3	1	2	1	2	3	0	1	0	0	0	0	0	0	0	0	1	0	0	0	0	0	0	0	12.4	5.9	5.9	52.686	461	461;469;475;475;507;507		1
Q8BRF7-2;Q8BRF7-3;Q8BRF7	Q8BRF7-2;Q8BRF7-3;Q8BRF7	2;2;2	2;2;2	2;2;2	Sec1 family domain-containing protein 1	Scfd1	>sp|Q8BRF7-2|SCFD1_MOUSE Isoform 2 of Sec1 family domain-containing protein 1 OS=Mus musculus GN=Scfd1;>sp|Q8BRF7-3|SCFD1_MOUSE Isoform 3 of Sec1 family domain-containing protein 1 OS=Mus musculus GN=Scfd1;>sp|Q8BRF7|SCFD1_MOUSE Sec1 family domain-containi	3	2	2	2	1	0	2	0	0	0	0	1	1	1	0	2	0	0	0	0	1	1	1	0	2	0	0	0	0	1	1	11.5	11.5	11.5	43.998	390	390;597;639	1		2
Q9QYA2	Q9QYA2	2	2	2	Mitochondrial import receptor subunit TOM40 homolog	Tomm40	>sp|Q9QYA2|TOM40_MOUSE Mitochondrial import receptor subunit TOM40 homolog OS=Mus musculus GN=Tomm40 PE=1 SV=3	1	2	2	2	0	0	0	0	0	0	0	2	2	0	0	0	0	0	0	0	2	2	0	0	0	0	0	0	0	2	2	7.2	7.2	7.2	37.895	361	361
O35945	O35945	8	1	1	Aldehyde dehydrogenase, cytosolic 1	Aldh1a7	>sp|O35945|AL1A7_MOUSE Aldehyde dehydrogenase, cytosolic 1 OS=Mus musculus GN=Aldh1a7 PE=2 SV=1	1	8	1	1	6	2	7	2	0	2	4	7	8	1	0	1	0	0	1	1	0	1	1	0	1	0	0	1	1	0	1	20.4	2.8	2.8	54.587	501	501	1		1
P14576;E9PXC0	P14576;E9PXC0	1;1	1;1	1;1	Signal recognition particle 54 kDa protein	Srp54;Srp54c	>sp|P14576|SRP54_MOUSE Signal recognition particle 54 kDa protein OS=Mus musculus GN=Srp54 PE=1 SV=2;>tr|E9PXC0|E9PXC0_MOUSE Protein Srp54a OS=Mus musculus GN=Srp54c PE=3 SV=1	2	1	1	1	1	1	1	0	0	0	0	1	1	1	1	1	0	0	0	0	1	1	1	1	1	0	0	0	0	1	1	3.8	3.8	3.8	55.72	504	504;504	1	1	1
Q8K1Z0;F6SFF5	Q8K1Z0;F6SFF5	3;2	3;2	3;2	Ubiquinone biosynthesis protein COQ9, mitochondrial	Coq9	>sp|Q8K1Z0|COQ9_MOUSE Ubiquinone biosynthesis protein COQ9, mitochondrial OS=Mus musculus GN=Coq9 PE=1 SV=1;>tr|F6SFF5|F6SFF5_MOUSE Ubiquinone biosynthesis protein COQ9, mitochondrial (Fragment) OS=Mus musculus GN=Coq9 PE=4 SV=1	2	3	3	3	0	2	2	0	0	0	0	3	3	0	2	2	0	0	0	0	3	3	0	2	2	0	0	0	0	3	3	11.8	11.8	11.8	35.082	313	313;247		2	2
Q00519	Q00519	2	2	2	Xanthine dehydrogenase/oxidase;Xanthine dehydrogenase;Xanthine oxidase	Xdh	>sp|Q00519|XDH_MOUSE Xanthine dehydrogenase/oxidase OS=Mus musculus GN=Xdh PE=1 SV=5	1	2	2	2	0	0	2	0	0	0	1	2	2	0	0	2	0	0	0	1	2	2	0	0	2	0	0	0	1	2	2	3.2	3.2	3.2	146.56	1335	1335			2
Q9ER81	Q9ER81	1	1	1	15 kDa interferon-responsive protein	Ifrg15	>sp|Q9ER81|IFG15_MOUSE 15 kDa interferon-responsive protein OS=Mus musculus GN=Ifrg15 PE=2 SV=1	1	1	1	1	1	0	1	0	0	0	0	0	0	1	0	1	0	0	0	0	0	0	1	0	1	0	0	0	0	0	0	10.7	10.7	10.7	15.278	131	131	1		2
Q62422	Q62422	2	2	2	Osteoclast-stimulating factor 1	Ostf1	>sp|Q62422|OSTF1_MOUSE Osteoclast-stimulating factor 1 OS=Mus musculus GN=Ostf1 PE=1 SV=2	1	2	2	2	2	2	1	0	0	0	0	2	2	2	2	1	0	0	0	0	2	2	2	2	1	0	0	0	0	2	2	14.4	14.4	14.4	23.782	215	215	2	2	1
D3YVB8;D3YU71;D3Z3X2;D3Z3X1;Q9EQC1	D3YVB8;D3YU71;D3Z3X2;D3Z3X1;Q9EQC1	1;1;1;1;1	1;1;1;1;1	1;1;1;1;1	3 beta-hydroxysteroid dehydrogenase type 7	Hsd3b7	>tr|D3YVB8|D3YVB8_MOUSE 3 beta-hydroxysteroid dehydrogenase type 7 (Fragment) OS=Mus musculus GN=Hsd3b7 PE=2 SV=1;>tr|D3YU71|D3YU71_MOUSE 3 beta-hydroxysteroid dehydrogenase type 7 (Fragment) OS=Mus musculus GN=Hsd3b7 PE=2 SV=1;>tr|D3Z3X2|D3Z3X2_MOUSE 3 be	5	1	1	1	1	1	1	0	0	0	0	1	1	1	1	1	0	0	0	0	1	1	1	1	1	0	0	0	0	1	1	17.9	17.9	17.9	8.737	78	78;100;221;338;369	1	1	1
Q8BK48;F6Z9B9	Q8BK48;F6Z9B9	2;1	1;0	1;0		Ces2e;Ces2h	>tr|Q8BK48|Q8BK48_MOUSE Carboxylesterase 5, isoform CRA_b OS=Mus musculus GN=Ces2e PE=2 SV=1;>tr|F6Z9B9|F6Z9B9_MOUSE Protein Ces2h OS=Mus musculus GN=Ces2h PE=4 SV=2	2	2	1	1	2	1	2	0	0	0	0	2	2	1	0	1	0	0	0	0	1	1	1	0	1	0	0	0	0	1	1	5	2.7	2.7	62.317	559	559;558	1		1
E9PXX7;Q91W90	E9PXX7;Q91W90	1;1	1;1	1;1	Thioredoxin domain-containing protein 5	Txndc5	>tr|E9PXX7|E9PXX7_MOUSE Thioredoxin domain-containing protein 5 OS=Mus musculus GN=Txndc5 PE=2 SV=1;>sp|Q91W90|TXND5_MOUSE Thioredoxin domain-containing protein 5 OS=Mus musculus GN=Txndc5 PE=1 SV=2	2	1	1	1	0	0	1	0	0	0	0	1	1	0	0	1	0	0	0	0	1	1	0	0	1	0	0	0	0	1	1	4.1	4.1	4.1	38.532	344	344;417			1
Q9DD06	Q9DD06	1	1	1	Retinoic acid receptor responder protein 2	Rarres2	>sp|Q9DD06|RARR2_MOUSE Retinoic acid receptor responder protein 2 OS=Mus musculus GN=Rarres2 PE=2 SV=1	1	1	1	1	0	0	1	0	0	0	1	0	0	0	0	1	0	0	0	1	0	0	0	0	1	0	0	0	1	0	0	13	13	13	18.349	162	162			1
Q8BL97-3;Q8BL97-4;Q8BL97-2;Q8BL97	Q8BL97-3;Q8BL97-4;Q8BL97-2;Q8BL97	1;1;1;1	1;1;1;1	1;1;1;1	Serine/arginine-rich splicing factor 7	Srsf7	>sp|Q8BL97-3|SRSF7_MOUSE Isoform 3 of Serine/arginine-rich splicing factor 7 OS=Mus musculus GN=Srsf7;>sp|Q8BL97-4|SRSF7_MOUSE Isoform 4 of Serine/arginine-rich splicing factor 7 OS=Mus musculus GN=Srsf7;>sp|Q8BL97-2|SRSF7_MOUSE Isoform 2 of Serine/arginin	4	1	1	1	0	0	1	0	0	0	0	1	1	0	0	1	0	0	0	0	1	1	0	0	1	0	0	0	0	1	1	13.4	13.4	13.4	17.89	157	157;226;238;267			1
Q9D8S4	Q9D8S4	1	1	1	Oligoribonuclease, mitochondrial	Rexo2	>sp|Q9D8S4|ORN_MOUSE Oligoribonuclease, mitochondrial OS=Mus musculus GN=Rexo2 PE=1 SV=2	1	1	1	1	1	0	1	0	0	0	0	1	0	1	0	1	0	0	0	0	1	0	1	0	1	0	0	0	0	1	0	7.6	7.6	7.6	26.738	237	237	1		1
A3KMP2;D6RH59	A3KMP2;D6RH59	2;1	2;1	2;1	Tetratricopeptide repeat protein 38	Ttc38	>sp|A3KMP2|TTC38_MOUSE Tetratricopeptide repeat protein 38 OS=Mus musculus GN=Ttc38 PE=2 SV=2;>tr|D6RH59|D6RH59_MOUSE Tetratricopeptide repeat protein 38 OS=Mus musculus GN=Ttc38 PE=2 SV=1	2	2	2	2	0	0	1	0	0	0	0	2	2	0	0	1	0	0	0	0	2	2	0	0	1	0	0	0	0	2	2	5.8	5.8	5.8	52.223	465	465;62			1
Q8BHD7-2;Q8BHD7;G8JL74;G3UXA6;G3UZ01;G3UY95	Q8BHD7-2;Q8BHD7;G8JL74;G3UXA6;G3UZ01	3;3;3;3;2;1	1;1;1;1;1;1	1;1;1;1;1;1	Polypyrimidine tract-binding protein 3	Ptbp3	>sp|Q8BHD7-2|PTBP3_MOUSE Isoform 2 of Polypyrimidine tract-binding protein 3 OS=Mus musculus GN=Ptbp3;>sp|Q8BHD7|PTBP3_MOUSE Polypyrimidine tract-binding protein 3 OS=Mus musculus GN=Ptbp3 PE=2 SV=1;>tr|G8JL74|G8JL74_MOUSE Polypyrimidine tract-binding prot	6	3	1	1	1	2	3	0	0	0	0	1	1	1	0	1	0	0	0	0	1	1	1	0	1	0	0	0	0	1	1	7.3	3.8	3.8	56.381	520	520;523;551;554;457;147	1		1
Q8R326-2;Q8R326	Q8R326-2;Q8R326	1;1	1;1	1;1	Paraspeckle component 1	Pspc1	>sp|Q8R326-2|PSPC1_MOUSE Isoform 2 of Paraspeckle component 1 OS=Mus musculus GN=Pspc1;>sp|Q8R326|PSPC1_MOUSE Paraspeckle component 1 OS=Mus musculus GN=Pspc1 PE=1 SV=1	2	1	1	1	1	1	1	1	0	0	0	1	0	1	1	1	1	0	0	0	1	0	1	1	1	1	0	0	0	1	0	4.9	4.9	4.9	53.022	466	466;523	1	1	1	1
P24472	P24472	2	2	2	Glutathione S-transferase A4	Gsta4	>sp|P24472|GSTA4_MOUSE Glutathione S-transferase A4 OS=Mus musculus GN=Gsta4 PE=1 SV=3	1	2	2	2	0	0	0	0	0	0	0	2	2	0	0	0	0	0	0	0	2	2	0	0	0	0	0	0	0	2	2	15.8	15.8	15.8	25.564	222	222
P05977;E0CZ30	P05977;E0CZ30	6;3	1;1	1;1	Myosin light chain 1/3, skeletal muscle isoform	Myl1	>sp|P05977|MYL1_MOUSE Myosin light chain 1/3, skeletal muscle isoform OS=Mus musculus GN=Myl1 PE=1 SV=2;>tr|E0CZ30|E0CZ30_MOUSE Myosin light chain 1/3, skeletal muscle isoform (Fragment) OS=Mus musculus GN=Myl1 PE=2 SV=1	2	6	1	1	0	2	1	5	0	0	2	5	6	0	0	0	1	0	0	0	1	1	0	0	0	1	0	0	0	1	1	37.2	6.4	6.4	20.594	188	188;124				1
D3Z069;Q8K1N2;Q8K1N2-2	D3Z069;Q8K1N2;Q8K1N2-2	1;1;1	1;1;1	1;1;1	Pleckstrin homology-like domain family B member 2	Phldb2	>tr|D3Z069|D3Z069_MOUSE Pleckstrin homology-like domain family B member 2 (Fragment) OS=Mus musculus GN=Phldb2 PE=2 SV=1;>sp|Q8K1N2|PHLB2_MOUSE Pleckstrin homology-like domain family B member 2 OS=Mus musculus GN=Phldb2 PE=1 SV=2;>sp|Q8K1N2-2|PHLB2_MOUSE I	3	1	1	1	1	0	1	0	0	0	0	0	0	1	0	1	0	0	0	0	0	0	1	0	1	0	0	0	0	0	0	2.3	2.3	2.3	127.17	1131	1131;1249;1302	1		1
D3Z253;Q9DCQ2	D3Z253;Q9DCQ2	1;1	1;1	1;1	Putative L-aspartate dehydrogenase	Aspdh	>tr|D3Z253|D3Z253_MOUSE Putative L-aspartate dehydrogenase (Fragment) OS=Mus musculus GN=Aspdh PE=2 SV=1;>sp|Q9DCQ2|ASPD_MOUSE Putative L-aspartate dehydrogenase OS=Mus musculus GN=Aspdh PE=1 SV=1	2	1	1	1	0	0	1	0	0	0	0	1	1	0	0	1	0	0	0	0	1	1	0	0	1	0	0	0	0	1	1	8.6	8.6	8.6	27.04	256	256;287			1
Q8QZY1	Q8QZY1	1	1	1	Eukaryotic translation initiation factor 3 subunit L	Eif3l	>sp|Q8QZY1|EIF3L_MOUSE Eukaryotic translation initiation factor 3 subunit L OS=Mus musculus GN=Eif3l PE=1 SV=1	1	1	1	1	1	0	1	1	0	0	0	1	1	1	0	1	1	0	0	0	1	1	1	0	1	1	0	0	0	1	1	2.3	2.3	2.3	66.612	564	564	1		1	1
Q9CQC7	Q9CQC7	1	1	1	NADH dehydrogenase [ubiquinone] 1 beta subcomplex subunit 4	Ndufb4	>sp|Q9CQC7|NDUB4_MOUSE NADH dehydrogenase [ubiquinone] 1 beta subcomplex subunit 4 OS=Mus musculus GN=Ndufb4 PE=1 SV=3	1	1	1	1	0	0	0	1	0	0	0	1	1	0	0	0	1	0	0	0	1	1	0	0	0	1	0	0	0	1	1	19.4	19.4	19.4	15.081	129	129				1
O35286	O35286	1	1	1	Putative pre-mRNA-splicing factor ATP-dependent RNA helicase DHX15	Dhx15	>sp|O35286|DHX15_MOUSE Putative pre-mRNA-splicing factor ATP-dependent RNA helicase DHX15 OS=Mus musculus GN=Dhx15 PE=2 SV=2	1	1	1	1	1	1	1	0	0	1	1	1	1	1	1	1	0	0	1	1	1	1	1	1	1	0	0	1	1	1	1	1.5	1.5	1.5	91.006	795	795	1	1	1
Q5BKQ4	Q5BKQ4	3	3	3	Inactive pancreatic lipase-related protein 1	Pnliprp1	>sp|Q5BKQ4|LIPR1_MOUSE Inactive pancreatic lipase-related protein 1 OS=Mus musculus GN=Pnliprp1 PE=2 SV=2	1	3	3	3	0	0	0	0	0	0	0	1	3	0	0	0	0	0	0	0	1	3	0	0	0	0	0	0	0	1	3	13.3	13.3	13.3	52.695	473	473
Q9D6R2-2;Q9D6R2	Q9D6R2-2;Q9D6R2	1;1	1;1	1;1	Isocitrate dehydrogenase [NAD] subunit alpha, mitochondrial	Idh3a	>sp|Q9D6R2-2|IDH3A_MOUSE Isoform 2 of Isocitrate dehydrogenase [NAD] subunit alpha, mitochondrial OS=Mus musculus GN=Idh3a;>sp|Q9D6R2|IDH3A_MOUSE Isocitrate dehydrogenase [NAD] subunit alpha, mitochondrial OS=Mus musculus GN=Idh3a PE=1 SV=1	2	1	1	1	1	1	1	0	0	0	0	1	1	1	1	1	0	0	0	0	1	1	1	1	1	0	0	0	0	1	1	3.8	3.8	3.8	31.462	288	288;366	1	1	1
Q60749;Q9WU01-2;Q9WU01	Q60749;Q9WU01-2;Q9WU01	2;1;1	2;1;1	2;1;1	KH domain-containing, RNA-binding, signal transduction-associated protein 1;KH domain-containing, RNA-binding, signal transduction-associated protein 2	Khdrbs1;Khdrbs2	>sp|Q60749|KHDR1_MOUSE KH domain-containing, RNA-binding, signal transduction-associated protein 1 OS=Mus musculus GN=Khdrbs1 PE=1 SV=2;>sp|Q9WU01-2|KHDR2_MOUSE Isoform 2 of KH domain-containing, RNA-binding, signal transduction-associated protein 2 OS=Mus	3	2	2	2	1	1	1	0	0	0	0	1	1	1	1	1	0	0	0	0	1	1	1	1	1	0	0	0	0	1	1	6.5	6.5	6.5	48.37	443	443;193;349	1	1	1
P15532	P15532	5	1	1	Nucleoside diphosphate kinase A	Nme1	>sp|P15532|NDKA_MOUSE Nucleoside diphosphate kinase A OS=Mus musculus GN=Nme1 PE=1 SV=1	1	5	1	1	0	1	2	0	0	0	0	5	5	0	0	0	0	0	0	0	1	1	0	0	0	0	0	0	0	1	1	40.8	9.9	9.9	17.208	152	152
Q569X9;P56657;E9PXC3;E9Q7C8	Q569X9;P56657;E9PXC3;E9Q7C8	2;2;2;2	1;1;1;1	1;1;1;1	Cytochrome P450 2C40	Cyp2c67;Cyp2c40;Cyp2c69	>tr|Q569X9|Q569X9_MOUSE Cytochrome P450, family 2, subfamily c, polypeptide 67 OS=Mus musculus GN=Cyp2c67 PE=2 SV=1;>sp|P56657|CP240_MOUSE Cytochrome P450 2C40 OS=Mus musculus GN=Cyp2c40 PE=2 SV=2;>tr|E9PXC3|E9PXC3_MOUSE Protein Cyp2c69 OS=Mus musculus GN=	4	2	1	1	1	0	2	0	0	0	0	1	0	1	0	1	0	0	0	0	1	0	1	0	1	0	0	0	0	1	0	6.5	4.9	4.9	56.144	491	491;491;491;520	1		1
P08730;CON__P08730-1;P08730-2;CON__P13646-1	P08730;CON__P08730-1;P08730-2;CON__P13646-1	10;10;9;5	1;1;1;0	1;1;1;0	Keratin, type I cytoskeletal 13	Krt13	>sp|P08730|K1C13_MOUSE Keratin, type I cytoskeletal 13 OS=Mus musculus GN=Krt13 PE=1 SV=2;>P08730-1 SWISS-PROT:P08730-1 Tax_Id=10090 Gene_Symbol=Krt13 Isoform 1 of Keratin, type I cytoskeletal 13;>sp|P08730-2|K1C13_MOUSE Isoform 2 of Keratin, type I cytosk	4	10	1	1	5	3	1	3	2	2	4	2	7	0	0	0	0	0	0	1	0	1	0	0	0	0	0	0	1	0	1	16.7	3.4	3.4	47.754	437	437;437;311;458
P00375	P00375	1	1	1	Dihydrofolate reductase	Dhfr	>sp|P00375|DYR_MOUSE Dihydrofolate reductase OS=Mus musculus GN=Dhfr PE=1 SV=3	1	1	1	1	0	0	1	0	0	0	0	1	1	0	0	1	0	0	0	0	1	1	0	0	1	0	0	0	0	1	1	9.6	9.6	9.6	21.606	187	187			1
Q9JK37	Q9JK37	2	2	2	Myozenin-1	Myoz1	>sp|Q9JK37|MYOZ1_MOUSE Myozenin-1 OS=Mus musculus GN=Myoz1 PE=1 SV=1	1	2	2	2	0	0	0	2	0	0	0	0	1	0	0	0	2	0	0	0	0	1	0	0	0	2	0	0	0	0	1	14.2	14.2	14.2	31.457	296	296				3
Q9DCJ5	Q9DCJ5	1	1	1	NADH dehydrogenase [ubiquinone] 1 alpha subcomplex subunit 8	Ndufa8	>sp|Q9DCJ5|NDUA8_MOUSE NADH dehydrogenase [ubiquinone] 1 alpha subcomplex subunit 8 OS=Mus musculus GN=Ndufa8 PE=1 SV=3	1	1	1	1	0	0	0	1	0	0	1	1	1	0	0	0	1	0	0	1	1	1	0	0	0	1	0	0	1	1	1	10.5	10.5	10.5	19.992	172	172				1
Q3UHA3	Q3UHA3	1	1	1	Spatacsin	Spg11	>sp|Q3UHA3|SPTCS_MOUSE Spatacsin OS=Mus musculus GN=Spg11 PE=2 SV=3	1	1	1	1	0	0	0	0	0	0	0	0	0	0	0	0	0	0	0	0	0	0	0	0	0	0	0	0	0	0	0	0.8	0.8	0.8	273.93	2430	2430
Q9CQE8;J3QNB0	Q9CQE8;J3QNB0	1;1	1;1	1;1	UPF0568 protein C14orf166 homolog	Gm10704	>sp|Q9CQE8|CN166_MOUSE UPF0568 protein C14orf166 homolog OS=Mus musculus PE=2 SV=1;>tr|J3QNB0|J3QNB0_MOUSE MCG8837 OS=Mus musculus GN=Gm10704 PE=4 SV=1	2	1	1	1	1	0	1	1	0	0	0	1	0	1	0	1	1	0	0	0	1	0	1	0	1	1	0	0	0	1	0	8.2	8.2	8.2	28.152	244	244;244	1		1	1
Q60991	Q60991	2	2	2	25-hydroxycholesterol 7-alpha-hydroxylase	Cyp7b1	>sp|Q60991|CP7B1_MOUSE 25-hydroxycholesterol 7-alpha-hydroxylase OS=Mus musculus GN=Cyp7b1 PE=2 SV=2	1	2	2	2	0	0	2	0	0	0	1	0	0	0	0	2	0	0	0	1	0	0	0	0	2	0	0	0	1	0	0	4.5	4.5	4.5	58.47	507	507			2
B7ZD63;B7ZD61;F7AA45;Q8VH51-3;E9Q8F0;Q8VH51-2;Q8VH51	B7ZD63;B7ZD61;F7AA45;Q8VH51-3;E9Q8F0;Q8VH51-2;Q8VH51	1;1;1;1;1;1;1	1;1;1;1;1;1;1	1;1;1;1;1;1;1	RNA-binding protein 39	Rbm39	>tr|B7ZD63|B7ZD63_MOUSE RNA-binding protein 39 (Fragment) OS=Mus musculus GN=Rbm39 PE=2 SV=1;>tr|B7ZD61|B7ZD61_MOUSE RNA-binding protein 39 (Fragment) OS=Mus musculus GN=Rbm39 PE=2 SV=1;>tr|F7AA45|F7AA45_MOUSE RNA-binding protein 39 (Fragment) OS=Mus muscu	7	1	1	1	0	1	1	1	0	1	1	1	1	0	1	1	1	0	1	1	1	1	0	1	1	1	0	1	1	1	1	7.1	7.1	7.1	19.04	156	156;273;311;367;415;524;530		1	1	1
CON__tr|G3MYU2|G3MYU2_BOVIN;Q6IFZ6;CON__Q6IFZ6;CON__Q7Z794	CON__tr|G3MYU2|G3MYU2_BOVIN;Q6IFZ6;CON__Q6IFZ6;CON__Q7Z794	5;4;4;4	1;1;1;1	1;1;1;1	Keratin, type II cytoskeletal 1b	Krt77	>tr|G3MYU2|G3MYU2_BOVIN Uncharacterized protein OS=Bos taurus PE=3 SV=1;>sp|Q6IFZ6|K2C1B_MOUSE Keratin, type II cytoskeletal 1b OS=Mus musculus GN=Krt77 PE=1 SV=1;>Q6IFZ6 SWISS-PROT:Q6IFZ6 Tax_Id=10090 Gene_Symbol=Krt77 Keratin, type II cytoskeletal 1b;>Q7	4	5	1	1	5	5	3	4	3	3	3	3	5	1	1	0	0	0	0	0	0	1	1	1	0	0	0	0	0	0	1	7.2	2.1	2.1	61.168	570	570;572;572;578	1	1
Q91X77-2;Q91X77	Q91X77-2;Q91X77	4;4	1;1	1;1	Cytochrome P450 2C50	Cyp2c50	>sp|Q91X77-2|CY250_MOUSE Isoform 2 of Cytochrome P450 2C50 OS=Mus musculus GN=Cyp2c50;>sp|Q91X77|CY250_MOUSE Cytochrome P450 2C50 OS=Mus musculus GN=Cyp2c50 PE=1 SV=2	2	4	1	1	3	1	3	0	0	0	1	3	3	1	0	0	0	0	0	0	1	1	1	0	0	0	0	0	0	1	1	10.2	3.7	3.7	48.931	431	431;490	1
P97494	P97494	2	2	2	Glutamate--cysteine ligase catalytic subunit	Gclc	>sp|P97494|GSH1_MOUSE Glutamate--cysteine ligase catalytic subunit OS=Mus musculus GN=Gclc PE=2 SV=4	1	2	2	2	1	0	1	0	0	0	0	2	2	1	0	1	0	0	0	0	2	2	1	0	1	0	0	0	0	2	2	4.1	4.1	4.1	72.571	637	637	1		1
Q64339	Q64339	2	2	2	Ubiquitin-like protein ISG15	Isg15	>sp|Q64339|ISG15_MOUSE Ubiquitin-like protein ISG15 OS=Mus musculus GN=Isg15 PE=1 SV=4	1	2	2	2	1	0	0	0	0	0	0	2	2	1	0	0	0	0	0	0	2	2	1	0	0	0	0	0	0	2	2	11.8	11.8	11.8	17.897	161	161	1
P12367;Q8K1M3	P12367;Q8K1M3	1;1	1;1	1;1	cAMP-dependent protein kinase type II-alpha regulatory subunit	Prkar2a	>sp|P12367|KAP2_MOUSE cAMP-dependent protein kinase type II-alpha regulatory subunit OS=Mus musculus GN=Prkar2a PE=1 SV=2;>tr|Q8K1M3|Q8K1M3_MOUSE Protein kinase, cAMP dependent regulatory, type II alpha OS=Mus musculus GN=Prkar2a PE=2 SV=1	2	1	1	1	1	0	0	0	0	0	0	1	1	1	0	0	0	0	0	0	1	1	1	0	0	0	0	0	0	1	1	4.2	4.2	4.2	45.389	401	401;402	2
[truncated: 281 more rows]
[truncated: 63 more columns]

## Sheet: p<0,05
Protein IDs	Majority protein IDs	Peptide counts (all)	Peptide counts (razor+unique)	Peptide counts (unique)	Protein names	Gene names	Fasta headers	Number of proteins	Peptides	Razor + unique peptides	Unique peptides	Peptides CCL1	Peptides CCL2	Peptides CCL3	Peptides DDC1	Peptides DDC2	Peptides DDC3	Peptides WT1	Peptides WT2	Peptides WT3	Razor + unique peptides CCL1	Razor + unique peptides CCL2	Razor + unique peptides CCL3	Razor + unique peptides DDC1	Razor + unique peptides DDC2	Razor + unique peptides DDC3	Razor + unique peptides WT1	Razor + unique peptides WT2	Razor + unique peptides WT3	Unique peptides CCL1	Unique peptides CCL2	Unique peptides CCL3	Unique peptides DDC1	Unique peptides DDC2	Unique peptides DDC3	Unique peptides WT1	Unique peptides WT2	Unique peptides WT3	Sequence coverage [%]	Unique + razor sequence coverage [%]	Unique sequence coverage [%]	Mol. weight [kDa]	Sequence length	Sequence lengths	Experiment CCL1	Experiment CCL2	Experiment CCL3	Experiment DDC1	Experiment DDC2
[truncated: 63 more rows]
[truncated: 62 more columns]

[truncated: 1 more sheets: tables CCl4 DDC]
